# Supplementary material for: The relative citation ratio: what is it and why should medical librarians care?
Source: J Med Libr Assoc. 2018 Oct 1;106(4):508–13. doi: 10.5195/jmla.2018.499 (PMC6148595; doi:10.5195/jmla.2018.499)
Supplement: Appendix B [file jmla-106-508-s002.xlsx]

## Sheet: surkis_appb
The relative citation ratio: what is it and why should medical librarians care?
Alisa Surkis, PhD, MLS; Stuart Spore, MS, MLIS
APPENDIX B
Top 2016 NYU School of Medicine publications
Top RCR Articles (> 90th NIH Percentile),,,,,,,Top IF articles (> 10),,,,,
Journal Impact Factor,Relative Citation Ratio,NIH Percentile,Database,Database ID,Citation,,Journal Impact Factor,Relative Citation Ratio,NIH Percentile,Database,Database ID,Citation
72.406,181.212446,99.9,MEDL,27040324,"Leon, Martin B ... - Transcatheter or Surgical Aortic-Valve Replacement in Intermediate-Risk Patients - New England journal of medicine 2016;374(17) 1609-1620",,72.406,3.085911,86.1,MEDL,26789871,"Feng, Ruizhi ... - Mutations in TUBB8 and Human Oocyte Meiotic Arrest - New England journal of medicine 2016;374(3) 223-232"
47.831,138.14503,99.9,MEDL,27733281,"Wang, Haidong ... - Global, regional, and national life expectancy, all-cause mortality, and cause-specific mortality for 249 causes of death, 1980-2015. a systematic analysis for the Global Burden of Disease Study 2015 - Lancet 2016;388() 1459-1544",,72.406,15.413132,99.2,MEDL,26886522,"Uyeki, Timothy M ... - Clinical Management of Ebola Virus Disease in the …
47.831,117.05572,99.9,MEDL,27733282,"Vos, Theo ... - Global, regional, and national incidence, prevalence, and years lived with disability for 310 diseases and injuries, 1990-2015. a systematic analysis for the Global Burden of Disease Study 2015 - Lancet 2016;388() 1545-1602",,72.406,33.272576,99.8,MEDL,26816013,"Volkow, Nora D ... - Neurobiologic Advances from the Brain Disease Model of Addicti…
47.831,106.399785,99.9,MEDL,26952546,"Rosenberg, Jonathan E ... - Atezolizumab in patients with locally advanced and metastatic urothelial carcinoma who have progressed following treatment with platinum-based chemotherapy. a single-arm, multicentre, phase 2 trial - Lancet 2016;387(10031) 1909-1920",,72.406,31.841761,99.8,MEDL,26890472,"Brott, Thomas G ... - Long-Term Results of Stenting versus En…
16.559,77.970202,99.9,MEDL,27078145,"Nikiforov, Yuri E ... - Nomenclature Revision for Encapsulated Follicular Variant of Papillary Thyroid Carcinoma. A Paradigm Shift to Reduce Overtreatment of Indolent Tumors - JAMA oncology 2016;2(8) 1023-1029",,72.406,181.212446,99.9,MEDL,27040324,"Leon, Martin B ... - Transcatheter or Surgical Aortic-Valve Replacement in Intermediate-Risk Patients - New Engl…
47.831,77.685037,99.9,MEDL,27733284,"Forouzanfar, Mohammad H ... - Global, regional, and national comparative risk assessment of 79 behavioural, environmental and occupational, and metabolic risks or clusters of risks, 1990-2015. a systematic analysis for the Global Burden of Disease Study 2015 - Lancet 2016;388(10053) 1659-1724",,72.406,14.494766,99.1,MEDL,27028913,"Lee, Joshua D ... - Extended-…
47.831,69.943761,99.9,MEDL,27733283,"Kassebaum, Nicholas J ... - Global, regional, and national disability-adjusted life-years (DALYs) for 315 diseases and injuries and healthy life expectancy (HALE), 1990-2015. a systematic analysis for the Global Burden of Disease Study 2015 - Lancet 2016;388() 1603-1658",,72.406,20.024727,99.5,MEDL,27305192,"Pan, Calvin Q ... - Tenofovir to Prevent Hepatitis B…
47.831,61.56581,99.9,MEDL,27053442,"Thourani, Vinod H ... - Transcatheter aortic valve replacement versus surgical valve replacement in intermediate-risk patients. a propensity score analysis - Lancet 2016;387(10034) 2218-2225",,72.406,12.34537,98.8,MEDL,27144850,"Sandborn, William J ... - Ozanimod Induction and Maintenance Treatment for Ulcerative Colitis - New England journal of medicine 2016;3…
47.831,46.50192,99.9,MEDL,27939400,"Balar, Arjun V ... - Atezolizumab as first-line treatment in cisplatin-ineligible patients with locally advanced and metastatic urothelial carcinoma. a single-arm, multicentre, phase 2 trial - Lancet 2016;389(10064) 67-76",,72.406,19.226845,99.5,MEDL,26962729,"Orandi, Babak J ... - Survival Benefit with Kidney Transplants from HLA-Incompatible Live Donors - New…
10.162,42.738845,99.9,MEDL,26656494,"Fabregat, Antonio ... - The Reactome pathway Knowledgebase - Nucleic acids research 2016;44(D1) D481-D487",,72.406,1.798873,71.4,MEDL,27806232,"Chokshi, Dave A ... - Health Reform and the Changing Safety Net in the United States - New England journal of medicine 2016;375(18) 1790-1796"
2.135,40.779569,99.9,MEDL,26889651,"Orlandi, Richard R ... - International Consensus Statement on Allergy and Rhinology. Rhinosinusitis - International forum of allergy & rhinology 2016;6 Suppl 1() S22-209",,72.406,19.850995,99.5,MEDL,27959607,"Feagan, Brian G ... - Ustekinumab as Induction and Maintenance Therapy for Crohn's Disease - New England journal of medicine 2016;375(20) 1946-1960"
37.205,36.498991,99.8,MEDL,26721683,"Long, Chengzu ... - Postnatal genome editing partially restores dystrophin expression in a mouse model of muscular dystrophy - Science 2016;351(6271) 400-403",,72.406,16.602191,99.3,MEDL,27959717,"Hiatt, William R ... - Ticagrelor versus Clopidogrel in Symptomatic Peripheral Artery Disease - New England journal of medicine 2016;376(1) 32-40"
33.9,36.417699,99.8,MEDL,26708155,"Shaw, Alice T ... - Alectinib in ALK-positive, crizotinib-resistant, non-small-cell lung cancer. a single-group, multicentre, phase 2 trial - Lancet oncology 2016;17(2) 234-242",,47.831,106.399785,99.9,MEDL,26952546,"Rosenberg, Jonathan E ... - Atezolizumab in patients with locally advanced and metastatic urothelial carcinoma who have progressed following treatm…
12.213,34.669934,99.8,MEDL,26667418,"McKee, Ann C ... - The first NINDS/NIBIB consensus meeting to define neuropathological criteria for the diagnosis of chronic traumatic encephalopathy - Acta neuropathologica 2016;131(1) 75-86",,47.831,10.161958,98.3,MEDL,26880122,"Howard, George ... - Association between age and risk of stroke or death from carotid endarterectomy and carotid stenting. a meta-a…
29.886,33.626441,99.8,MEDL,26828196,"Dominguez-Bello, Maria G ... - Partial restoration of the microbiota of cesarean-born infants via vaginal microbial transfer - Nature medicine 2016;22(3) 250-253",,47.831,61.56581,99.9,MEDL,27053442,"Thourani, Vinod H ... - Transcatheter aortic valve replacement versus surgical valve replacement in intermediate-risk patients. a propensity score analysis - Lanc…
44.405,33.558352,99.8,MEDL,27272582,"Sun, Lena S ... - Association Between a Single General Anesthesia Exposure Before Age 36 Months and Neurocognitive Outcomes in Later Childhood - JAMA 2016;315(21) 2312-2320",,47.831,1.61682,67.8,MEDL,27567682,"Diaz-Siso, J Rodrigo ... - Facial transplantation. knowledge arrives, questions remain - Lancet 2016;388(10052) 1355-1356"
72.406,33.272576,99.8,MEDL,26816013,"Volkow, Nora D ... - Neurobiologic Advances from the Brain Disease Model of Addiction - New England journal of medicine 2016;374(4) 363-371",,47.831,4.148489,91.2,MEDL,27236345,"Maruthappu, Mahiben ... - Economic downturns, universal health coverage, and cancer mortality in high-income and middle-income countries, 1990-2010. a longitudinal analysis - Lancet 20…
26.284,32.625224,99.8,MEDL,26724101,"Devinsky, Orrin ... - Cannabidiol in patients with treatment-resistant epilepsy. an open-label interventional trial - Lancet. Neurology 2016;15(3) 270-278",,47.831,46.50192,99.9,MEDL,27939400,"Balar, Arjun V ... - Atezolizumab as first-line treatment in cisplatin-ineligible patients with locally advanced and metastatic urothelial carcinoma. a single-arm, multi…
72.406,31.841761,99.8,MEDL,26890472,"Brott, Thomas G ... - Long-Term Results of Stenting versus Endarterectomy for Carotid-Artery Stenosis - New England journal of medicine 2016;374(11) 1021-1031",,47.831,138.14503,99.9,MEDL,27733281,"Wang, Haidong ... - Global, regional, and national life expectancy, all-cause mortality, and cause-specific mortality for 249 causes of death, 1980-2015. a systemat…
27.959,31.169232,99.8,MEDL,26691988,"Fritsche, Lars G ... - A large genome-wide association study of age-related macular degeneration highlights contributions of rare and common variants - Nature genetics 2016;48(2) 134-143",,47.831,117.05572,99.9,MEDL,27733282,"Vos, Theo ... - Global, regional, and national incidence, prevalence, and years lived with disability for 310 diseases and injuries, 199…
12.124,29.518627,99.8,MEDL,27381735,"Bronte, Vincenzo ... - Recommendations for myeloid-derived suppressor cell nomenclature and characterization standards - Nature communications 2016;7() 12150-12150",,47.831,69.943761,99.9,MEDL,27733283,"Kassebaum, Nicholas J ... - Global, regional, and national disability-adjusted life-years (DALYs) for 315 diseases and injuries and healthy life expectancy (HA…
15.307,28.424635,99.8,MEDL,26842658,"Volkow, Nora D ... - Effects of Cannabis Use on Human Behavior, Including Cognition, Motivation, and Psychosis. A Review - JAMA psychiatry 2016;73(3) 292-297",,47.831,77.685037,99.9,MEDL,27733284,"Forouzanfar, Mohammad H ... - Global, regional, and national comparative risk assessment of 79 behavioural, environmental and occupational, and metabolic risks or cl…
6.078,27.991298,99.8,MEDL,27372845,"Bikson, Marom ... - Safety of Transcranial Direct Current Stimulation. Evidence Based Update 2016 - Brain stimulation 2016;9(5) 641-661",,47.831,19.3092,99.5,MEDL,27733285,"Wang, Haidong ... - Global, regional, national, and selected subnational levels of stillbirths, neonatal, infant, and under-5 mortality, 1980-2015. a systematic analysis for the Global Burde…
3.775,26.851066,99.7,MEDL,27288833,"Matricardi, P M ... - EAACI Molecular Allergology User's Guide - Pediatric allergy & immunology 2016;27 Suppl 23() 1-250",,47.831,20.399433,99.6,MEDL,27665228,"Lim, Stephen S ... - Measuring the health-related Sustainable Development Goals in 188 countries. a baseline analysis from the Global Burden of Disease Study 2015 - Lancet 2016;388() 1813-1850"
44.405,26.699093,99.7,MEDL,27092830,"Ribas, Antoni ... - Association of Pembrolizumab With Tumor Response and Survival Among Patients With Advanced Melanoma - JAMA 2016;315(15) 1600-1609",,47.831,13.263051,99,MEDL,27733286,"Kassebaum, N J ... - Global, regional, and national levels of maternal mortality, 1990-2015. a systematic analysis for the Global Burden of Disease Study 2015 - Lancet 2016;38…
9.842,26.553508,99.7,MEDL,27470028,"Wang, Haidong ... - Estimates of global, regional, and national incidence, prevalence, and mortality of HIV, 1980-2015. the Global Burden of Disease Study 2015 - Lancet. HIV 2016;3(8) e361-e387",,47.831,12.565179,98.9,MEDL,27613521,"French, Jacqueline A ... - Adjunctive everolimus therapy for treatment-resistant focal-onset seizures associated with tuberous scl…
3.924,26.181955,99.7,MEDL,25809847,"Feng, Li ... - XD-GRASP. Golden-angle radial MRI with reconstruction of extra motion-state dimensions using compressed sensing - Magnetic resonance in medicine 2016;75(2) 775-788",,46.602,3.161754,86.6,MEDL,27165790,"Lazzerini-Denchi, Eros ... - Stop pulling my strings - what telomeres taught us about the DNA damage response - Nature reviews. Molecular cell bio…
33.9,25.787304,99.7,MEDL,27745820,"Langer, Corey J ... - Carboplatin and pemetrexed with or without pembrolizumab for advanced, non-squamous non-small-cell lung cancer. a randomised, phase 2 cohort of the open-label KEYNOTE-021 study - Lancet oncology 2016;17(11) 1497-1508",,46.602,3.884756,90.2,MEDL,27580841,"Schmitt, Anthony D ... - Genome-wide mapping and analysis of chromosome architecture - …
19.651,24.138657,99.7,MEDL,27190101,"Kodali, Susheel ... - Early clinical and echocardiographic outcomes after SAPIEN 3 transcatheter aortic valve replacement in inoperable, high-risk and intermediate-risk patients with aortic stenosis - European heart journal 2016;37(28) 2252-2262",,44.405,0.783642,41.1,MEDL,26784781,"Blecker, Saul ... - Association of Occupation as a Physician With Likelihood o…
40.137,23.833734,99.7,MEDL,27251275,"Mertins, Philipp ... - Proteogenomics connects somatic mutations to signalling in breast cancer - Nature 2016;534(7605) 55-62",,44.405,0,2,MEDL,26836734,"Milam, Emily C ... - Well-Demarcated, Scaly Plaques - JAMA 2016;315(5) 508-509"
40.137,23.696643,99.7,MEDL,27383982,"Honda, Kenya ... - The microbiota in adaptive immune homeostasis and disease - Nature 2016;535(7610) 75-84",,44.405,3.262161,87.2,MEDL,26881371,"Peters, Philip J ... - Screening Yield of HIV Antigen/Antibody Combination and Pooled HIV RNA Testing for Acute HIV Infection in a High-Prevalence Population - JAMA 2016;315(7) 682-690"
24.008,22.766711,99.6,MEDL,26951310,"Hodi, F Stephen ... - Evaluation of Immune-Related Response Criteria and RECIST v1.1 in Patients With Advanced Melanoma Treated With Pembrolizumab - Journal of clinical oncology 2016;34(13) 1510-1517",,44.405,2.107074,76.4,MEDL,26868205,"Caplan, Arthur L ... - The Ethical Challenges of Compassionate Use - JAMA 2016;315(10) 979-980"
19.896,22.257216,99.6,MEDL,26498666,"Levine, Glenn N ... - 2015 ACC/AHA/SCAI Focused Update on Primary Percutaneous Coronary Intervention for Patients With ST-Elevation Myocardial Infarction. An Update of the 2011 ACCF/AHA/SCAI Guideline for Percutaneous Coronary Intervention and the 2013 ACCF/AHA Guideline for the Management of ST-Elevation Myocardial Infarction. A Report of the American College…
2.752,21.636423,99.6,MEDL,26714677,"Frontera, Jennifer A ... - Guideline for Reversal of Antithrombotics in Intracranial Hemorrhage. A Statement for Healthcare Professionals from the Neurocritical Care Society and Society of Critical Care Medicine - Neurocritical care 2016;24(1) 6-46",,44.405,0.698891,37.1,MEDL,27039138,"Waters, David D ... - PCSK9 Inhibitors for Statin Intolerance? - JAMA 2016;3…
40.137,21.506912,99.6,MEDL,27225129,"Okbay, Aysu ... - Genome-wide association study identifies 74 loci associated with educational attainment - Nature 2016;533(7604) 539-542",,44.405,0.15496,7.6,MEDL,27123569,"Khullar, Dhruv ... - Toward an Integrated Federal Health System - JAMA 2016;315(23) 2521-2522"
12.124,21.40594,99.6,MEDL,26883990,"Koyama, Shohei ... - Adaptive resistance to therapeutic PD-1 blockade is associated with upregulation of alternative immune checkpoints - Nature communications 2016;7() 10501-10501",,44.405,10.094955,98.3,MEDL,27179849,"Sciurba, Frank C ... - Effect of Endobronchial Coils vs Usual Care on Exercise Tolerance in Patients With Severe Emphysema. The RENEW Randomize…
2.499,20.598388,99.6,MEDL,26689395,"Lafage, Renaud ... - Defining Spino-Pelvic Alignment Thresholds. Should Operative Goals in Adult Spinal Deformity Surgery Account for Age? - Spine 2016;41(1) 62-68",,44.405,1.386247,62.3,MEDL,26934631,"Levine, Douglas A ... - Evolving Approaches in Research and Care for Ovarian Cancers. A Report From the National Academies of Sciences, Engineering, and Medicine…
47.831,20.399433,99.6,MEDL,27665228,"Lim, Stephen S ... - Measuring the health-related Sustainable Development Goals in 188 countries. a baseline analysis from the Global Burden of Disease Study 2015 - Lancet 2016;388() 1813-1850",,44.405,33.558352,99.8,MEDL,27272582,"Sun, Lena S ... - Association Between a Single General Anesthesia Exposure Before Age 36 Months and Neurocognitive Outcomes in Lat…
4.059,20.350568,99.6,MEDL,27081906,"Ding, Dale ... - Stereotactic radiosurgery for Spetzler-Martin Grade III arteriovenous malformations. an international multicenter study - Journal of neurosurgery 2016;126(3) 859-871",,44.405,26.699093,99.7,MEDL,27092830,"Ribas, Antoni ... - Association of Pembrolizumab With Tumor Response and Survival Among Patients With Advanced Melanoma - JAMA 2016;315(15) 1…
72.406,20.024727,99.5,MEDL,27305192,"Pan, Calvin Q ... - Tenofovir to Prevent Hepatitis B Transmission in Mothers with High Viral Load - New England journal of medicine 2016;374(24) 2324-2334",,44.405,7.764966,97.1,MEDL,27533160,"Mussa, Firas F ... - Acute Aortic Dissection and Intramural Hematoma. A Systematic Review - JAMA 2016;316(7) 754-763"
16.796,20.016316,99.5,MEDL,27306664,"Bokulich, Nicholas A ... - Antibiotics, birth mode, and diet shape microbiome maturation during early life - Science translational medicine 2016;8(343) 343ra82-343ra82",,44.405,8.10341,97.3,MEDL,27552618,"Mahajan, Prashant ... - Association of RNA Biosignatures With Bacterial Infections in Febrile Infants Aged 60 Days or Younger - JAMA 2016;316(8) 846-857"
72.406,19.850995,99.5,MEDL,27959607,"Feagan, Brian G ... - Ustekinumab as Induction and Maintenance Therapy for Crohn's Disease - New England journal of medicine 2016;375(20) 1946-1960",,44.405,3.86658,90.2,MEDL,27923090,"Denson, Joshua L ... - Association Between End-of-Rotation Resident Transition in Care and Mortality Among Hospitalized Patients - JAMA 2016;316(21) 2204-2213"
47.831,19.3092,99.5,MEDL,27733285,"Wang, Haidong ... - Global, regional, national, and selected subnational levels of stillbirths, neonatal, infant, and under-5 mortality, 1980-2015. a systematic analysis for the Global Burden of Disease Study 2015 - Lancet 2016;388() 1725-1774",,44.405,5.777823,95,MEDL,28027367,"Desai, Nihar R ... - Association Between Hospital Penalty Status Under the Hospital …
72.406,19.226845,99.5,MEDL,26962729,"Orandi, Babak J ... - Survival Benefit with Kidney Transplants from HLA-Incompatible Live Donors - New England journal of medicine 2016;374(10) 940-950",,40.137,3.415767,88,MEDL,26735018,"Lee, Sang Bae ... - An ID2-dependent mechanism for VHL inactivation in cancer - Nature 2016;529(7585) 172-177"
37.205,18.804327,99.5,MEDL,26822608,"Choi, Gloria B ... - The maternal interleukin-17a pathway in mice promotes autismlike phenotypes in offspring - Science 2016;351(6276) 933-939",,40.137,8.295097,97.5,MEDL,26760213,"Morrissy, A Sorana ... - Divergent clonal selection dominates medulloblastoma at recurrence - Nature 2016;529(7586) 351-357"
2.696,18.662361,99.5,MEDL,26918574,"Smith, Justin S ... - Prospective multicenter assessment of perioperative and minimum 2-year postoperative complication rates associated with adult spinal deformity surgery - Journal of neurosurgery. Spine 2016;25(1) 1-14",,40.137,0.137474,6.7,MEDL,26982727,"Dustin, Michael L - Cancer immunotherapy. Killers on sterols - Nature 2016;531(7596) 583-584"
14.176,18.225065,99.4,MEDL,26315982,"Cortese, Samuele ... - Association Between ADHD and Obesity. A Systematic Review and Meta-Analysis - American journal of psychiatry 2016;173(1) 34-43",,40.137,5.420414,94.4,MEDL,26886793,"Levin, Michal ... - The mid-developmental transition and the evolution of animal body plans - Nature 2016;531(7596) 637-641"
3.055,17.654067,99.4,MEDL,26427938,"Iorio, Richard ... - Early Results of Medicare's Bundled Payment Initiative for a 90-Day Total Joint Arthroplasty Episode of Care - Journal of arthroplasty 2016;31(2) 343-350",,40.137,5.385977,94.4,MEDL,27007844,"Wells, Michael F ... - Thalamic reticular impairment underlies attention deficit in Ptchd1 mice - Nature 2016;532(7597) 58-63"
13.246,17.40099,99.4,MEDL,26704148,"Lawitz, Eric ... - Simeprevir plus sofosbuvir in patients with chronic hepatitis C virus genotype 1 infection and cirrhosis. A Phase 3 study (OPTIMIST-2) - Hepatology 2016;64(2) 360-369",,40.137,7.270569,96.8,MEDL,27049944,"Seifert, Lena ... - The necrosome promotes pancreatic oncogenesis via CXCL1 and Mincle-induced immune suppression - Nature 2016;532(7598) 2…
19.896,17.334902,99.4,MEDL,27815101,"Kapadia, Samir R ... - Cerebral Embolic Protection During Transcatheter Aortic Valve Replacement - Journal of the American College of Cardiology 2016;69(4) 367-377",,40.137,21.506912,99.6,MEDL,27225129,"Okbay, Aysu ... - Genome-wide association study identifies 74 loci associated with educational attainment - Nature 2016;533(7604) 539-542"
4.179,17.238818,99.4,MEDL,27909164,"Ross, Stephen ... - Rapid and sustained symptom reduction following psilocybin treatment for anxiety and depression in patients with life-threatening cancer. a randomized controlled trial - Journal of psychopharmacology 2016;30(12) 1165-1180",,40.137,23.833734,99.7,MEDL,27251275,"Mertins, Philipp ... - Proteogenomics connects somatic mutations to signalling in …
3.7,17.228584,99.4,MEDL,26335436,"Dansingani, Kunal K ... - EN FACE IMAGING OF PACHYCHOROID SPECTRUM DISORDERS WITH SWEPT-SOURCE OPTICAL COHERENCE TOMOGRAPHY - Retina 2016;36(3) 499-516",,40.137,1.214167,57.3,MEDL,27281218,"Tu, Shengjiang ... - Co-repressor CBFA2T2 regulates pluripotency and germline development - Nature 2016;534(7607) 387-390"
16.265,17.174196,99.4,MEDL,26112001,"Meng, Xiaosong ... - Relationship Between Prebiopsy Multiparametric Magnetic Resonance Imaging (MRI), Biopsy Indication, and MRI-ultrasound Fusion-targeted Prostate Biopsy Outcomes - European urology 2016;69(3) 512-517",,40.137,3.287141,87.3,MEDL,27338792,"Jee, Justin ... - Rates and mechanisms of bacterial mutagenesis from maximum-depth sequencing - Nature 20…
1.576,16.970272,99.4,MEDL,26220352,"Adams, Joyce A ... - Updated Guidelines for the Medical Assessment and Care of Children Who May Have Been Sexually Abused - Journal of pediatric & adolescent gynecology 2016;29(2) 81-87",,40.137,23.696643,99.7,MEDL,27383982,"Honda, Kenya ... - The microbiota in adaptive immune homeostasis and disease - Nature 2016;535(7610) 75-84"
26.284,16.810785,99.3,MEDL,27571159,"Devinsky, Orrin ... - Sudden unexpected death in epilepsy. epidemiology, mechanisms, and prevention - Lancet. Neurology 2016;15(10) 1075-1088",,40.137,13.105226,98.9,MEDL,27251290,"Jia, Yong ... - Overcoming EGFR(T790M) and EGFR(C797S) resistance with mutant-selective allosteric inhibitors - Nature 2016;534(7605) 129-132"
4.37,16.808889,99.3,MEDL,26081647,"Zamora-Ros, Raul ... - Dietary polyphenol intake in Europe. the European Prospective Investigation into Cancer and Nutrition (EPIC) study - European journal of nutrition 2016;55(4) 1359-1375",,40.137,15.484374,99.2,MEDL,27509858,"Sousa, Cristovao M ... - Pancreatic stellate cells support tumour metabolism through autophagic alanine secretion - Nature 2016;536(76…
72.406,16.602191,99.3,MEDL,27959717,"Hiatt, William R ... - Ticagrelor versus Clopidogrel in Symptomatic Peripheral Artery Disease - New England journal of medicine 2016;376(1) 32-40",,40.137,1.523494,65.7,MEDL,27882994,"Trasande, Leonardo - Stand firm on hormone disruptors - Nature 2016;539(7630) 469-469"
7.296,16.470665,99.3,MEDL,27035179,"Rosenkrantz, Andrew B ... - Interobserver Reproducibility of the PI-RADS Version 2 Lexicon. A Multicenter Study of Six Experienced Prostate Radiologists - Radiology 2016;280(3) 793-804",,40.137,0,2,MEDL,27783594,"Chan, Gordon ... - Cancer. Bad neighbours cause bad blood - Nature 2016;539(7628) 173-175"
4.889,16.434806,99.3,MEDL,26579966,"Smith, Justin S ... - Outcomes of Operative and Nonoperative Treatment for Adult Spinal Deformity. A Prospective, Multicenter, Propensity-Matched Cohort Assessment With Minimum 2-Year Follow-up - Neurosurgery 2016;78(6) 851-861",,40.137,2.926873,84.9,MEDL,27383790,"Perry, Michael ... - Molecular logic behind the three-way stochastic choices that expand butterfl…
30.41,16.378792,99.3,MEDL,26919435,"Sturm, Dominik ... - New Brain Tumor Entities Emerge from Molecular Classification of CNS-PNETs - Cell 2016;164(5) 1060-1072",,39.932,5.258122,94.1,MEDL,27694913,"Cadwell, Ken - Crosstalk between autophagy and inflammatory signalling pathways. balancing defence and homeostasis - Nature reviews. Immunology 2016;16(11) 661-675"
2.181,15.931613,99.3,MEDL,26714883,"Nelson, Lindsay D ... - Prospective, Head-to-Head Study of Three Computerized Neurocognitive Assessment Tools (CNTs). Reliability and Validity for the Assessment of Sport-Related Concussion - Journal of the International Neuropsychological Society 2016;22(1) 24-37",,37.205,4.478741,92.3,MEDL,26722000,"Simola, Daniel F ... - Epigenetic (re)programming of caste-s…
13.204,15.843709,99.3,MEDL,26367186,"Ost, David E ... - Diagnostic Yield and Complications of Bronchoscopy for Peripheral Lung Lesions. Results of the AQuIRE Registry - American journal of respiratory & critical care medicine 2016;193(1) 68-77",,37.205,6.249184,95.7,MEDL,26744409,"Basu, Jayeeta ... - Gating of hippocampal activity, plasticity, and memory by entorhinal cortex long-range inhibition…
3.019,15.787945,99.3,MEDL,27712027,"Wong, J J ... - Clinical practice guidelines for the noninvasive management of low back pain. A systematic review by the Ontario Protocol for Traffic Injury Management (OPTIMa) Collaboration - European journal of pain 2016;21(2) 201-216",,37.205,3.572864,88.9,MEDL,26816377,"Vallentin, Daniela ... - Neural circuits. Inhibition protects acquired song segments dur…
40.137,15.484374,99.2,MEDL,27509858,"Sousa, Cristovao M ... - Pancreatic stellate cells support tumour metabolism through autophagic alanine secretion - Nature 2016;536(7617) 479-483",,37.205,18.804327,99.5,MEDL,26822608,"Choi, Gloria B ... - The maternal interleukin-17a pathway in mice promotes autismlike phenotypes in offspring - Science 2016;351(6276) 933-939"
72.406,15.413132,99.2,MEDL,26886522,"Uyeki, Timothy M ... - Clinical Management of Ebola Virus Disease in the United States and Europe - New England journal of medicine 2016;374(7) 636-646",,37.205,4.873241,93.3,MEDL,26912707,"Matsumura, Hiroyuki ... - Hair follicle aging is driven by transepidermal elimination of stem cells via COL17A1 proteolysis - Science 2016;351(6273) aad4395-aad4395"
4.388,15.264116,99.2,MEDL,26780879,"Chihuri, Stanford ... - Driving Cessation and Health Outcomes in Older Adults - Journal of the American Geriatrics Society 2016;64(2) 332-341",,37.205,2.434176,80.5,MEDL,26912895,"Li, Boxing ... - Sequential ionic and conformational signaling by calcium channels drives neuronal gene expression - Science 2016;351(6275) 863-867"
2.563,15.154939,99.2,MEDL,25657104,"Sciubba, Daniel M ... - Patients with spinal deformity over the age of 75. a retrospective analysis of operative versus non-operative management - European spine journal 2016;25(8) 2433-2441",,37.205,5.467322,94.5,MEDL,27034373,"Castellanos-Rubio, Ainara ... - A long noncoding RNA associated with susceptibility to celiac disease - Science 2016;352(6281) 91-95"
3.731,15.150059,99.2,MEDL,26967229,"Itzhaki, Ruth F ... - Microbes and Alzheimer's Disease - Journal of Alzheimer's disease 2016;51(4) 979-984",,37.205,4.67541,92.8,MEDL,27013730,"Grosmark, Andres D ... - Diversity in neural firing dynamics supports both rigid and learned hippocampal sequences - Science 2016;351(6280) 1440-1443"
3.2,14.919033,99.2,MEDL,27075850,"Yan, Chao-Gan ... - DPABI. Data Processing & Analysis for (Resting-State) Brain Imaging - Neuroinformatics 2016;14(3) 339-351",,37.205,12.359613,98.8,MEDL,27080105,"Ramanan, Deepshika ... - Helminth infection promotes colonization resistance via type 2 immunity - Science 2016;352(6285) 608-612"
6.032,14.917375,99.2,MEDL,27256670,"Steinberg, Gary K ... - Clinical Outcomes of Transplanted Modified Bone Marrow-Derived Mesenchymal Stem Cells in Stroke. A Phase 1/2a Study - Stroke 2016;47(7) 1817-1824",,37.205,14.609739,99.2,MEDL,27126037,"Blaser, Martin J - Antibiotic use and its consequences for the normal microbiome - Science 2016;352(6285) 544-545"
2.044,14.908372,99.2,MEDL,26984127,"Rabin, Laura A ... - Stability in Test-Usage Practices of Clinical Neuropsychologists in the United States and Canada Over a 10-Year Period. A Follow-Up Survey of INS and NAN Members - Archives of clinical neuropsychology 2016;31(3) 206-230",,37.205,1.699001,69.5,MEDL,27199406,"Berg, Jeremy M ... - Preprints for the life sciences - Science 2016;352(6288) 899-90…
37.205,14.609739,99.2,MEDL,27126037,"Blaser, Martin J - Antibiotic use and its consequences for the normal microbiome - Science 2016;352(6285) 544-545",,37.205,3.869925,90.2,MEDL,27199428,"Kamarthapu, Venu ... - ppGpp couples transcription to DNA repair in E. coli - Science 2016;352(6288) 993-996"
2.312,14.551025,99.1,MEDL,26922302,"Levin, Melissa Kanchanapoomi ... - Treatment of pigmentary disorders in patients with skin of color with a novel 755 nm picosecond, Q-switched ruby, and Q-switched Nd.YAG nanosecond lasers. A retrospective photographic review - Lasers in surgery & medicine 2016;48(2) 181-187",,37.205,3.160787,86.6,MEDL,27256884,"Sujino, Tomohisa ... - Tissue adaptation of regul…
72.406,14.494766,99.1,MEDL,27028913,"Lee, Joshua D ... - Extended-Release Naltrexone to Prevent Opioid Relapse in Criminal Justice Offenders - New England journal of medicine 2016;374(13) 1232-1242",,37.205,4.569775,92.5,MEDL,27256881,"Boeke, Jef D ... - The Genome Project-Write - Science 2016;353(6295) 126-127"
12.213,14.356232,99.1,MEDL,26659578,"Kovacs, Gabor G ... - Aging-related tau astrogliopathy (ARTAG). harmonized evaluation strategy - Acta neuropathologica 2016;131(1) 87-102",,37.205,9.922167,98.2,MEDL,26917594,"Jain, Isha H ... - Hypoxia as a therapy for mitochondrial disease - Science 2016;352(6281) 54-61"
2.471,14.240255,99.1,MEDL,26152811,"Roland, J Thomas Jr ... - United States multicenter clinical trial of the cochlear nucleus hybrid implant system - Laryngoscope 2016;126(1) 175-181",,37.205,7.765331,97.1,MEDL,27540009,"Laxminarayan, Ramanan ... - Achieving global targets for antimicrobial resistance - Science 2016;353(6302) 874-875"
19.309,14.167081,99.1,MEDL,26490017,"Levine, Glenn N ... - 2015 ACC/AHA/SCAI Focused Update on Primary Percutaneous Coronary Intervention for Patients With ST-Elevation Myocardial Infarction. An Update of the 2011 ACCF/AHA/SCAI Guideline for Percutaneous Coronary Intervention and the 2013 ACCF/AHA Guideline for the Management of ST-Elevation Myocardial Infarction. A Report of the American College…
11.855,14.099996,99.1,MEDL,26712903,"Ahmed, K A ... - Clinical outcomes of melanoma brain metastases treated with stereotactic radiation and anti-PD-1 therapy - Annals of oncology 2016;27(3) 434-441",,37.205,10.084293,98.3,MEDL,26586190,"Saxton, Robert A ... - Structural basis for leucine sensing by the Sestrin2-mTORC1 pathway - Science 2016;351(6268) 53-58"
17.839,14.09032,99.1,MEDL,26642090,"Ding, Nai ... - Cortical tracking of hierarchical linguistic structures in connected speech - Nature neuroscience 2016;19(1) 158-164",,37.205,7.07843,96.6,MEDL,27609895,"Mayers, Jared R ... - Tissue of origin dictates branched-chain amino acid metabolism in mutant Kras-driven cancers - Science 2016;353(6304) 1161-1165"
12.811,14.070826,99.1,MEDL,27009916,"Khamashta, Munther ... - Sifalimumab, an anti-interferon-alpha monoclonal antibody, in moderate to severe systemic lupus erythematosus. a randomised, double-blind, placebo-controlled study - Annals of the rheumatic diseases 2016;75(11) 1909-1916",,37.205,36.498991,99.8,MEDL,26721683,"Long, Chengzu ... - Postnatal genome editing partially restores dystrophin ex…
3.784,13.707817,99,MEDL,27018670,"Sinno, Sammy ... - Determining the Safety and Efficacy of Gluteal Augmentation. A Systematic Review of Outcomes and Complications - Plastic & reconstructive surgery 2016;137(4) 1151-1156",,37.205,0,2,MEDL,27846485,"McKenzie, Melissa ... - Human brains teach us a surprising lesson - Science 2016;354(6308) 38-39"
30.41,13.619284,99,MEDL,27372738,"Zhang, Hui ... - Integrated Proteogenomic Characterization of Human High-Grade Serous Ovarian Cancer - Cell 2016;166(3) 755-765",,37.205,6.511386,96,MEDL,27313040,"Morisaki, Tatsuya ... - Real-time quantification of single RNA translation dynamics in living cells - Science 2016;352(6292) 1425-1429"
5.23,13.527314,99,MEDL,26511595,"Benjet, C ... - The epidemiology of traumatic event exposure worldwide. results from the World Mental Health Survey Consortium - Psychological medicine 2016;46(2) 327-343",,33.9,36.417699,99.8,MEDL,26708155,"Shaw, Alice T ... - Alectinib in ALK-positive, crizotinib-resistant, non-small-cell lung cancer. a single-group, multicentre, phase 2 trial - Lancet oncology …
1.584,13.4197,99,MEDL,26950013,"Hyland, Philip ... - An Assessment of the Construct Validity of the ICD-11 Proposal for Complex Posttraumatic Stress Disorder - Psychological trauma . theory, research, practice & policy 2016;9(1) 1-9",,33.9,8.985335,97.8,MEDL,27269740,"Weber, Jeffrey S ... - Sequential administration of nivolumab and ipilimumab with a planned switch in patients with advanced melan…
47.831,13.263051,99,MEDL,27733286,"Kassebaum, N J ... - Global, regional, and national levels of maternal mortality, 1990-2015. a systematic analysis for the Global Burden of Disease Study 2015 - Lancet 2016;388() 1775-1812",,33.9,25.787304,99.7,MEDL,27745820,"Langer, Corey J ... - Carboplatin and pemetrexed with or without pembrolizumab for advanced, non-squamous non-small-cell lung cancer. a ra…
6.595,13.259065,99,MEDL,27107787,"Travis, William D ... - The IASLC Lung Cancer Staging Project. Proposals for Coding T Categories for Subsolid Nodules and Assessment of Tumor Size in Part-Solid Tumors in the Forthcoming Eighth Edition of the TNM Classification of Lung Cancer - Journal of thoracic oncology 2016;11(8) 1204-1223",,33.9,7.88836,97.2,MEDL,27020005,"Chow, Eric J ... - Pregnancy after …
4.818,13.179741,99,MEDL,26342222,"Hanly, John G ... - The frequency and outcome of lupus nephritis. results from an international inception cohort study - Rheumatology (Oxford) 2016;55(2) 252-262",,30.41,7.577835,97,MEDL,26771497,"Marcotte, Richard ... - Functional Genomic Landscape of Human Breast Cancer Drivers, Vulnerabilities, and Resistance - Cell 2016;164(1-2) 293-309"
40.137,13.105226,98.9,MEDL,27251290,"Jia, Yong ... - Overcoming EGFR(T790M) and EGFR(C797S) resistance with mutant-selective allosteric inhibitors - Nature 2016;534(7605) 129-132",,30.41,3.469766,88.3,MEDL,26830877,"Menager, Mickael M ... - Actin Dynamics Regulates Dendritic Cell-Mediated Transfer of HIV-1 to T Cells - Cell 2016;164(4) 695-709"
9.478,12.794399,98.9,MEDL,27825022,"Molinuevo, Jose L ... - Implementation of subjective cognitive decline criteria in research studies - Alzheimer's & dementia 2016;13(3) 296-311",,30.41,16.378792,99.3,MEDL,26919435,"Sturm, Dominik ... - New Brain Tumor Entities Emerge from Molecular Classification of CNS-PNETs - Cell 2016;164(5) 1060-1072"
47.831,12.565179,98.9,MEDL,27613521,"French, Jacqueline A ... - Adjunctive everolimus therapy for treatment-resistant focal-onset seizures associated with tuberous sclerosis (EXIST-3). a phase 3, randomised, double-blind, placebo-controlled study - Lancet 2016;388(10056) 2153-2163",,30.41,5.870276,95.2,MEDL,27153497,"Masri, Selma ... - Lung Adenocarcinoma Distally Rewires Hepatic Circadian Homeos…
27.959,12.361835,98.8,MEDL,26878724,"Moriyama, Takaya ... - NUDT15 polymorphisms alter thiopurine metabolism and hematopoietic toxicity - Nature genetics 2016;48(4) 367-373",,30.41,5.859858,95.2,MEDL,27293190,"Sisirak, Vanja ... - Digestion of Chromatin in Apoptotic Cell Microparticles Prevents Autoimmunity - Cell 2016;166(1) 88-101"
37.205,12.359613,98.8,MEDL,27080105,"Ramanan, Deepshika ... - Helminth infection promotes colonization resistance via type 2 immunity - Science 2016;352(6285) 608-612",,30.41,13.619284,99,MEDL,27372738,"Zhang, Hui ... - Integrated Proteogenomic Characterization of Human High-Grade Serous Ovarian Cancer - Cell 2016;166(3) 755-765"
13.965,12.347593,98.8,MEDL,26892968,"Feinberg, Mark W ... - MicroRNA Regulation of Atherosclerosis - Circulation research 2016;118(4) 703-720",,30.41,6.304023,95.8,MEDL,27569912,"Daley, Donnele ... - gammadelta T Cells Support Pancreatic Oncogenesis by Restraining alphabeta T Cell Activation - Cell 2016;166(6) 1485-1499.e15"
72.406,12.34537,98.8,MEDL,27144850,"Sandborn, William J ... - Ozanimod Induction and Maintenance Treatment for Ulcerative Colitis - New England journal of medicine 2016;374() 1754-1762",,30.41,4.654199,92.8,MEDL,27610572,"Singer, Meromit ... - A Distinct Gene Module for Dysfunction Uncoupled from Activation in Tumor-Infiltrating T Cells - Cell 2016;166(6) 1500-1511.e9"
n/a,12.267316,98.8,MEDL,27169132,"LaPrade, Robert F ... - AOSSM Early Sport Specialization Consensus Statement - Orthopaedic journal of sports medicine 2016;4(4) 2325967116644241-2325967116644241",,30.41,3.28966,87.3,MEDL,27662085,"Sedlyarova, Nadezda ... - sRNA-Mediated Control of Transcription Termination in E. coli - Cell 2016;167(1) 111-121.e13"
3.677,12.256148,98.8,MEDL,26852931,"Levine, Michael ... - Systematic review of the effect of intravenous lipid emulsion therapy for non-local anesthetics toxicity - Clinical toxicology (Philadelphia) 2016;54(3) 194-221",,30.41,2.857979,84.4,MEDL,27839866,"Fernandez-Martinez, Javier ... - Structure and Function of the Nuclear Pore Complex Cytoplasmic mRNA Export Platform - Cell 2016;167(5) 1215-12…
7.002,12.053228,98.8,MEDL,26549251,"Cohen, Brandon E ... - Microneedling in skin of color. A review of uses and efficacy - Journal of the American Academy of Dermatology 2016;74(2) 348-355",,30.41,5.385347,94.4,MEDL,27863251,"Chen, Lu ... - Genetic Drivers of Epigenetic and Transcriptional Variation in Human Immune Cells - Cell 2016;167(5) 1398-1414.e24"
7.735,12.02888,98.8,MEDL,26954332,"Tosoian, Jeffrey J ... - Active surveillance for prostate cancer. current evidence and contemporary state of practice - Nature reviews. Urology 2016;13(4) 205-215",,30.41,0.888373,45.6,MEDL,27984728,"Grabocka, Elda ... - Mutant KRAS Enhances Tumor Cell Fitness by Upregulating Stress Granules - Cell 2016;167(7) 1803-1813.e12"
14.176,11.922912,98.7,MEDL,27609244,"LeDoux, Joseph E ... - Using Neuroscience to Help Understand Fear and Anxiety. A Two-System Framework - American journal of psychiatry 2016;173(11) 1083-1093",,30.41,0,2,MEDL,27768879,"Dominguez-Bello, Maria Gloria - A Microbial Anthropologist in the Jungle - Cell 2016;167(3) 588-594"
3.222,11.866682,98.7,MEDL,26861883,"Justice, Amy C ... - Risk of mortality and physiologic injury evident with lower alcohol exposure among HIV infected compared with uninfected men - Drug & alcohol dependence 2016;161() 95-103",,30.41,0.131722,6.4,MEDL,28915371,"Sano, Teruyuki ... - An IL-23R/IL-22 Circuit Regulates Epithelial Serum Amyloid A to Promote Local Effector Th17 Responses - Cell 2016;…
3.784,11.836929,98.7,MEDL,26818316,"Stalder, Mark W ... - Using the Retrograde Internal Mammary System for Stacked Perforator Flap Breast Reconstruction. 71 Breast Reconstructions in 53 Consecutive Patients - Plastic & reconstructive surgery 2016;137(2) 265e-277e",,29.886,33.626441,99.8,MEDL,26828196,"Dominguez-Bello, Maria G ... - Partial restoration of the microbiota of cesarean-born infants vi…
14.024,11.777765,98.7,MEDL,27477017,"Tremblay, Robin ... - GABAergic Interneurons in the Neocortex. From Cellular Properties to Circuits - Neuron 2016;91(2) 260-292",,29.886,3.659019,89.3,MEDL,27111281,"Gelinas, Jennifer N ... - Interictal epileptiform discharges induce hippocampal-cortical coupling in temporal lobe epilepsy - Nature medicine 2016;22(6) 641-648"
2.563,11.608899,98.7,MEDL,26155895,"Worley, Nancy ... - Predictors of inpatient morbidity and mortality in adult spinal deformity surgery - European spine journal 2016;25(3) 819-827",,29.886,5.795108,95.1,MEDL,28024083,"Davidson, Shawn M ... - Direct evidence for cancer-cell-autonomous extracellular protein catabolism in pancreatic tumors - Nature medicine 2016;23(2) 235-241"
6.226,11.559711,98.7,MEDL,27642116,"Sibley, Margaret H ... - Defining ADHD symptom persistence in adulthood. optimizing sensitivity and specificity - Journal of child psychology & psychiatry & allied disciplines 2016;58(6) 655-662",,29.886,3.078175,86,MEDL,27748748,"Bender, S ... - Recurrent MET fusion genes represent a drug target in pediatric glioblastoma - Nature medicine 2016;22() 1314-1320"
7.592,11.347093,98.6,MEDL,27164666,"Nelson, Lindsay D ... - Preinjury somatization symptoms contribute to clinical recovery after sport-related concussion - Neurology 2016;86(20) 1856-1863",,29.886,6.732284,96.2,MEDL,27322744,"Li, Sheng ... - Distinct evolution and dynamics of epigenetic and genetic heterogeneity in acute myeloid leukemia - Nature medicine 2016;22(7) 792-799"
3.222,11.339923,98.6,MEDL,26883685,"Palamar, Joseph J ... - Detection of ""bath salts"" and other novel psychoactive substances in hair samples of ecstasy/MDMA/""Molly"" users - Drug & alcohol dependence 2016;161() 200-205",,28.88,5.538908,94.7,MEDL,26865019,"Tritsch, Nicolas X ... - Mechanisms and functions of GABA co-release - Nature reviews. Neuroscience 2016;17(3) 139-145"
26.284,11.25696,98.6,MEDL,27011339,"Martinez-Lapiscina, Elena H ... - Retinal thickness measured with optical coherence tomography and risk of disability worsening in multiple sclerosis. a cohort study - Lancet. Neurology 2016;15(6) 574-584",,28.88,4.539771,92.5,MEDL,27466143,"Scharfman, Helen E - The enigmatic mossy cell of the dentate gyrus - Nature reviews. Neuroscience 2016;17(9) 562-575"
3.083,11.180272,98.6,MEDL,26892827,"Taouli, Bachir ... - Diffusion-weighted imaging outside the brain. Consensus statement from an ISMRM-sponsored workshop - Journal of magnetic resonance imaging 2016;44(3) 521-540",,27.959,31.169232,99.8,MEDL,26691988,"Fritsche, Lars G ... - A large genome-wide association study of age-related macular degeneration highlights contributions of rare and common vari…
12.811,11.150246,98.6,MEDL,26293163,"Merrill, J T ... - Efficacy and safety of subcutaneous tabalumab, a monoclonal antibody to B-cell activating factor, in patients with systemic lupus erythematosus. results from ILLUMINATE-2, a 52-week, phase III, multicentre, randomised, double-blind, placebo-controlled study - Annals of the rheumatic diseases 2016;75(2) 332-340",,27.959,10.124384,98.3,MEDL,26…
16.265,11.147527,98.6,MEDL,27543165,"Borghesi, Marco ... - Complications After Systematic, Random, and Image-guided Prostate Biopsy - European urology 2016;71(3) 353-365",,27.959,8.221051,97.4,MEDL,26950094,"Bonilla, Ximena ... - Genomic analysis identifies new drivers and progression pathways in skin basal cell carcinoma - Nature genetics 2016;48(4) 398-406"
6.032,10.946221,98.5,MEDL,26658441,"Ding, Dale ... - Radiosurgery for Cerebral Arteriovenous Malformations in A Randomized Trial of Unruptured Brain Arteriovenous Malformations (ARUBA)-Eligible Patients. A Multicenter Study - Stroke 2016;47(2) 342-349",,27.959,12.361835,98.8,MEDL,26878724,"Moriyama, Takaya ... - NUDT15 polymorphisms alter thiopurine metabolism and hematopoietic toxicity - Nature …
5.673,10.827141,98.5,MEDL,27281276,"Chin, Esther Y ... - Reliability and Validity of the Sport Concussion Assessment Tool-3 (SCAT3) in High School and Collegiate Athletes - American journal of sports medicine 2016;44(9) 2276-2285",,27.959,2.157197,77.1,MEDL,27182969,"Han, Buhm ... - A method to decipher pleiotropy by detecting underlying heterogeneity driven by hidden subgroups applied to autoimm…
2.872,10.784846,98.5,MEDL,26615981,"Jelescu, Ileana O ... - Degeneracy in model parameter estimation for multi-compartmental diffusion in neuronal tissue - NMR in biomedicine 2016;29(1) 33-47",,27.959,2.110841,76.4,MEDL,27668658,"Iotchkova, Valentina ... - Discovery and refinement of genetic loci associated with cardiometabolic risk using dense imputation maps - Nature genetics 2016;48(11) 1303-1…
20.011,10.68043,98.4,MEDL,27217383,"Patnaik, Amita ... - Efficacy and Safety of Abemaciclib, an Inhibitor of CDK4 and CDK6, for Patients with Breast Cancer, Non-Small Cell Lung Cancer, and Other Solid Tumors - Cancer discovery 2016;6(7) 740-753",,27.959,2.457004,80.7,MEDL,27776115,"Zhang, Jinghui ... - Deregulation of DUX4 and ERG in acute lymphoblastic leukemia - Nature genetics 2016;48(12) 1481…
8.204,10.668407,98.4,MEDL,27523615,"Balaratnasingam, Chandrakumar ... - Visual Acuity Is Correlated with the Area of the Foveal Avascular Zone in Diabetic Retinopathy and Retinal Vein Occlusion - Ophthalmology 2016;123(11) 2352-2367",,27.407,3.18253,86.7,MEDL,27424808,"Inoue, Satoshi ... - Mutant IDH1 Downregulates ATM and Alters DNA Repair and Sensitivity to DNA Damage Independent of TET2 - Canc…
5.574,10.554111,98.4,MEDL,26432463,"Kim, Mimi Y ... - Angiogenic Factor Imbalance Early in Pregnancy Predicts Adverse Outcomes in Patients with Lupus and Antiphospholipid Antibodies. Results of the PROMISSE Study - American journal of obstetrics & gynecology 2016;214(1) 108.e1-108.e14",,27.407,0.643859,34.5,MEDL,27505669,"Ran, Hao ... - Sticking It to Cancer with Molecular Glue for SHP2 - Cancer …
4.446,10.262715,98.3,MEDL,27817951,"Barnhart, Glenn R ... - TRANSFORM (Multicenter Experience With Rapid Deployment Edwards INTUITY Valve System for Aortic Valve Replacement) US clinical trial. Performance of a rapid deployment aortic valve - Journal of thoracic & cardiovascular surgery 2016;153(2) 241-251.e2",,27.407,4.795297,93.1,MEDL,26977878,"Goel, Shom ... - Overcoming Therapeutic Resistance…
2.499,10.234507,98.3,MEDL,26571174,"Bess, Shay ... - THE HEALTH IMPACT OF SYMPTOMATIC ADULT SPINAL DEFORMITY. COMPARISON OF DEFORMITY TYPES TO UNITED STATES POPULATION NORMS AND CHRONIC DISEASES - Spine 2016;41(3) 224-233",,27.407,1.826654,71.9,MEDL,27846392,"Ceribelli, Michele ... - A Druggable TCF4- and BRD4-Dependent Transcriptional Network Sustains Malignancy in Blastic Plasmacytoid Dendritic…
47.831,10.161958,98.3,MEDL,26880122,"Howard, George ... - Association between age and risk of stroke or death from carotid endarterectomy and carotid stenting. a meta-analysis of pooled patient data from four randomised trials - Lancet 2016;387(10025) 1305-1311",,27.407,1.184654,56.4,MEDL,27889185,"Xu, Haiming ... - NUP98 Fusion Proteins Interact with the NSL and MLL1 Complexes to Drive Leukemoge…
27.959,10.124384,98.3,MEDL,26752265,"Bailey, Jessica N Cooke ... - Genome-wide association analysis identifies TXNRD2, ATXN2 and FOXC1 as susceptibility loci for primary open-angle glaucoma - Nature genetics 2016;48(2) 189-194",,27.312,5.613298,94.8,MEDL,26660852,"Foster, Monique N ... - KATP Channels in the Cardiovascular System - Physiological reviews 2016;96(1) 177-252"
44.405,10.094955,98.3,MEDL,27179849,"Sciurba, Frank C ... - Effect of Endobronchial Coils vs Usual Care on Exercise Tolerance in Patients With Severe Emphysema. The RENEW Randomized Clinical Trial - JAMA 2016;315(20) 2178-2189",,26.561,0.960969,48.5,MEDL,26833603,"Wakefield, Jerome C - Against utility - World psychiatry . official journal of the World Psychiatric Association (WPA) 2016;15(1) 33-3…
37.205,10.084293,98.3,MEDL,26586190,"Saxton, Robert A ... - Structural basis for leucine sensing by the Sestrin2-mTORC1 pathway - Science 2016;351(6268) 53-58",,26.284,32.625224,99.8,MEDL,26724101,"Devinsky, Orrin ... - Cannabidiol in patients with treatment-resistant epilepsy. an open-label interventional trial - Lancet. Neurology 2016;15(3) 270-278"
4.059,10.043221,98.2,MEDL,27739944,"Becske, Tibor ... - Pipeline for uncoilable or failed aneurysms. 3-year follow-up results - Journal of neurosurgery 2016;127(1) 81-88",,26.284,11.25696,98.6,MEDL,27011339,"Martinez-Lapiscina, Elena H ... - Retinal thickness measured with optical coherence tomography and risk of disability worsening in multiple sclerosis. a cohort study - Lancet. Neurology 2016;…
2.993,10.013225,98.2,MEDL,28017274,"Rosenkrantz, Andrew B ... - MACRA, MIPS, and the New Medicare Quality Payment Program. An Update for Radiologists - Journal of the American College of Radiology . JACR 2016;14(3) 316-323",,26.284,16.810785,99.3,MEDL,27571159,"Devinsky, Orrin ... - Sudden unexpected death in epilepsy. epidemiology, mechanisms, and prevention - Lancet. Neurology 2016;15(10) 1075-…
4.484,10.013209,98.2,MEDL,26360239,"Abbruzzese, Giovanni ... - Rehabilitation for Parkinson's disease. Current outlook and future challenges - Parkinsonism & related disorders 2016;22 Suppl 1() S60-S64",,25.062,3.115309,86.3,MEDL,27776112,"Grimm, Jonathan B ... - Bright photoactivatable fluorophores for single-molecule imaging - Nature methods 2016;13(12) 985-988"
7.592,10.007717,98.2,MEDL,27225223,"Cruz-Herranz, Andres ... - The APOSTEL recommendations for reporting quantitative optical coherence tomography studies - Neurology 2016;86(24) 2303-2309",,24.008,0.398015,21.2,MEDL,26644529,"Donington, Jessica S - An Additional Step Toward Personalization of Surgical Care for Early-Stage Non-Small-Cell Lung Cancer - Journal of clinical oncology 2016;34(4) 295-2…
11.857,9.984249,98.2,MEDL,27330126,"Maahs, David M ... - Outcome Measures for Artificial Pancreas Clinical Trials. A Consensus Report - Diabetes care 2016;39(7) 1175-1179",,24.008,7.201156,96.7,MEDL,27114587,"Larsen, Eric C ... - Dexamethasone and High-Dose Methotrexate Improve Outcome for Children and Young Adults With High-Risk B-Acute Lymphoblastic Leukemia. A Report From Children's Oncology G…
3.083,9.957381,98.2,MEDL,27690173,"Partridge, Savannah C ... - Diffusion-weighted breast MRI. Clinical applications and emerging techniques - Journal of magnetic resonance imaging 2016;45(2) 337-355",,24.008,2.273287,78.6,MEDL,27114598,"Liu, Chengcheng ... - Clinical and Genetic Risk Factors for Acute Pancreatitis in Patients With Acute Lymphoblastic Leukemia - Journal of clinical oncology 2016;3…
37.205,9.922167,98.2,MEDL,26917594,"Jain, Isha H ... - Hypoxia as a therapy for mitochondrial disease - Science 2016;352(6281) 54-61",,24.008,5.142888,93.9,MEDL,27269943,"Ramaswamy, Vijay ... - Therapeutic Impact of Cytoreductive Surgery and Irradiation of Posterior Fossa Ependymoma in the Molecular Era. A Retrospective Multicohort Analysis - Journal of clinical oncology 2016;34(21) 2468-2477"
2.993,9.920909,98.2,MEDL,26768546,"Harolds, Jay A ... - Burnout of Radiologists. Frequency, Risk Factors, and Remedies. A Report of the ACR Commission on Human Resources - Journal of the American College of Radiology . JACR 2016;13(4) 411-416",,24.008,8.755996,97.7,MEDL,27325851,"Wentzensen, Nicolas ... - Ovarian Cancer Risk Factors by Histologic Subtype. An Analysis From the Ovarian Cancer Cohor…
6.044,9.918219,98.2,MEDL,26923626,"Jones, Brittany Pardue ... - Feasibility and Safety of Substituting Lung Ultrasound for Chest X-ray When Diagnosing Pneumonia in Children. A Randomized Controlled Trial - Chest 2016;150(1) 131-138",,24.008,22.766711,99.6,MEDL,26951310,"Hodi, F Stephen ... - Evaluation of Immune-Related Response Criteria and RECIST v1.1 in Patients With Advanced Melanoma Treated …
5.426,9.905145,98.2,MEDL,27008217,"Bornstein, Jacob ... - 2015 ISSVD, ISSWSH and IPPS Consensus Terminology and Classification of Persistent Vulvar Pain and Vulvodynia - Obstetrics & gynecology 2016;127(4) 745-751",,24.008,1.867816,72.6,MEDL,26884558,"Miller, Tamara P ... - Accuracy of Adverse Event Ascertainment in Clinical Trials for Pediatric Acute Myeloid Leukemia - Journal of clinical oncolo…
22.845,9.873087,98.2,MEDL,27986455,"Simoni, Yannick ... - Human Innate Lymphoid Cell Subsets Possess Tissue-Type Based Heterogeneity in Phenotype and Frequency - Immunity 2016;46(1) 148-161",,24.008,2.364729,79.7,MEDL,27601554,"Leijen, Suzanne ... - Phase I Study Evaluating WEE1 Inhibitor AZD1775 As Monotherapy and in Combination With Gemcitabine, Cisplatin, or Carboplatin in Patients With Advanc…
5.817,9.83843,98.2,MEDL,26421371,"Cohen, Brandon E ... - Psoriasis and the Risk of Depression in the US Population. National Health and Nutrition Examination Survey 2009-2012 - JAMA dermatology 2016;152(1) 73-79",,24.008,1.343897,61.1,MEDL,27458280,"Surbone, Antonella ... - Categorization of Cancer Survivors. Why We Need It - Journal of clinical oncology 2016;34(28) 3372-3374"
6.595,9.781207,98.1,MEDL,27229180,"Tan, Daniel S W ... - The International Association for the Study of Lung Cancer consensus statement on optimizing management of EGFR mutation positive non-small cell lung cancer. status in 2016 - Journal of thoracic oncology 2016;11(7) 946-963",,24.008,n/a,n/a,MEDL,27893329,"Weber, Jeffrey S ... - Reaffirming and Clarifying the American Society of Clinical Onco…
9.776,9.728702,98.1,MEDL,26629599,"Thurston, George D ... - Ischemic Heart Disease Mortality and Long-Term Exposure to Source-Related Components of U.S. Fine Particle Air Pollution - Environmental health perspectives 2016;124(6) 785-794",,24.008,4.51602,92.4,MEDL,27863201,"Gadgeel, Shirish M ... - Pooled Analysis of CNS Response to Alectinib in Two Studies of Pretreated Patients With ALK-Positive…
2.312,9.722553,98.1,MEDL,26414762,"Cohen, Brandon E ... - Acne scarring. A review of available therapeutic lasers - Lasers in surgery & medicine 2016;48(2) 95-115",,24.008,2.330581,79.3,MEDL,27069071,"Kissane, David W ... - Randomized Controlled Trial of Family Therapy in Advanced Cancer Continued Into Bereavement - Journal of clinical oncology 2016;34(16) 1921-1927"
3.818,9.706014,98.1,MEDL,27203786,"Baloch, Zubair W ... - Noninvasive follicular thyroid neoplasm with papillary-like nuclear features (NIFTP). A changing paradigm in thyroid surgical pathology and implications for thyroid cytopathology - Cancer cytopathology 2016;124(9) 616-620",,23.394,3.071347,86,MEDL,26669894,"Sanchez, Carlos G ... - Regulation of Ribosome Biogenesis and Protein Synthesis Con…
6.434,9.687845,98.1,MEDL,26913652,"Fins, Joseph J ... - A Pilot Evaluation of Portfolios for Quality Attestation of Clinical Ethics Consultants - American journal of bioethics . AJOB 2016;16(3) 15-24",,23.394,1.283339,59.4,MEDL,27570068,"Aranda-Orgilles, Beatriz ... - MED12 Regulates HSC-Specific Enhancers Independently of Mediator Kinase Activity to Control Hematopoiesis - Cell stem cell 2016;19…
4.496,9.686332,98.1,MEDL,26410537,"Obeid, Nabeel R ... - Long-term outcomes after Roux-en-Y gastric bypass. 10- to 13-year data - Surgery for obesity & related diseases 2016;12(1) 11-20",,23.394,3.372177,87.8,MEDL,27889317,"Wang, Qiong ... - The p53 Family Coordinates Wnt and Nodal Inputs in Mesendodermal Differentiation of Embryonic Stem Cells - Cell stem cell 2016;20(1) 70-86"
3.055,9.676319,98.1,MEDL,26461487,"Danoff, Jonathan R ... - Redefining the Acetabular Component Safe Zone for Posterior Approach Total Hip Arthroplasty - Journal of arthroplasty 2016;31(2) 506-511",,23.394,4.705502,92.9,MEDL,27374788,"Ye, Haobin ... - Leukemic Stem Cells Evade Chemotherapy by Metabolic Adaptation to an Adipose Tissue Niche - Cell stem cell 2016;19(1) 23-37"
1.547,9.586907,98.1,MEDL,26782162,"Dinh, Vi Am ... - Medical Student Core Clinical Ultrasound Milestones. A Consensus Among Directors in the United States - Journal of ultrasound in medicine 2016;35(2) 421-434",,22.845,1.562963,66.6,MEDL,27261277,"Vaeth, Martin ... - Store-Operated Ca Entry in Follicular T Cells Controls Humoral Immune Responses and Autoimmunity - Immunity 2016;44(6) 1350-1364"
9.619,9.542622,98.1,MEDL,26459174,"Paweletz, Cloud P ... - Bias-Corrected Targeted Next-Generation Sequencing for Rapid, Multiplexed Detection of Actionable Alterations in Cell-Free DNA from Advanced Lung Cancer Patients - Clinical cancer research 2016;22(4) 915-922",,22.845,3.930265,90.4,MEDL,27590115,"Sawai, Catherine M ... - Hematopoietic Stem Cells Are the Major Source of Multilineage Hematop…
5.157,9.533016,98.1,MEDL,27320841,"Rosenkrantz, Andrew B ... - Prostate MRI and MRI-Targeted Biopsy in Patients with a Prior Negative Biopsy. A Consensus Statement of the American Urological Association and the Society of Abdominal Radiology's Prostate Cancer Disease-Focused Panel - Journal of urology 2016;196(6) 1613-1618",,22.845,n/a,n/a,MEDL,27986456,"Grajkowska, Lucja T ... - Isoform-Specific…
1.615,9.522364,98,MEDL,27465839,"Cheng, Adam ... - Reporting Guidelines for Health Care Simulation Research. Extensions to the CONSORT and STROBE Statements - Simulation in healthcare 2016;11(4) 238-248",,22.845,9.873087,98.2,MEDL,27986455,"Simoni, Yannick ... - Human Innate Lymphoid Cell Subsets Possess Tissue-Type Based Heterogeneity in Phenotype and Frequency - Immunity 2016;46(1) 148-161"
5.052,9.374341,98,MEDL,26868959,"Chen, Kevin C ... - Intraretinal Hyperreflective Foci in Acquired Vitelliform Lesions of the Macula. Clinical and Histologic Study - American journal of ophthalmology 2016;164() 89-98",,22.845,3.373855,87.8,MEDL,27521270,"Wong, Michael Thomas ... - A High-Dimensional Atlas of Human T Cell Diversity Reveals Tissue-Specific Trafficking and Cytokine Signatures - Immu…
9.413,9.260459,97.9,MEDL,26883357,"Ying, Haoqiang ... - Genetics and biology of pancreatic ductal adenocarcinoma - Genes & development 2016;30(4) 355-385",,22.806,1.653306,68.5,MEDL,27980602,"Schmid, Eva M ... - Size-dependent protein segregation at membrane interfaces - Nature physics 2016;12(7) 704-711"
16.265,9.191616,97.9,MEDL,26422675,"Rosa, Gian Marco ... - Cardiovascular Safety of beta-adrenoceptor Agonists for the Treatment of Patients with Overactive Bladder Syndrome - European urology 2016;69(2) 311-323",,21.506,0.131957,6.4,MEDL,27002831,"Formenti, Silvia C ... - Subverting misconceptions about radiation therapy - Nature immunology 2016;17(4) 345-345"
1.701,9.179122,97.9,MEDL,26731205,"Mrejen, Sarah ... - Choroidal Involvement in Acute Posterior Multifocal Placoid Pigment Epitheliopathy - Ophthalmic surgery, lasers & imaging retina 2016;47(1) 20-26",,21.506,5.469665,94.5,MEDL,27089382,"Ouimet, Mireille ... - Mycobacterium tuberculosis induces the miR-33 locus to reprogram autophagy and host lipid metabolism - Nature immunology 2016;17(6) 677-6…
6.595,9.174645,97.9,MEDL,27013409,"Tsao, Anne S ... - Scientific Advances in Lung Cancer 2015 - Journal of thoracic oncology 2016;11(5) 613-638",,21.506,0.145159,7.1,MEDL,27196513,"Ng, Charles P ... - Tcf1 and Lef1 pack their own HDAC - Nature immunology 2016;17(6) 615-616"
4.338,9.130191,97.9,MEDL,26800439,"Wysock, James S ... - Predictive Value of Negative 3T Multiparametric Prostate MRI on 12 Core Biopsy Results - BJU international 2016;118(4) 515-520",,21.506,0.977448,49.2,MEDL,27478938,"Ntziachristos, Panagiotis ... - Emerging concepts of epigenetic dysregulation in hematological malignancies - Nature immunology 2016;17(9) 1016-1024"
8.958,9.116289,97.9,MEDL,26996255,"Cedernaes, Jonathan ... - Candidate mechanisms underlying the association between sleep-wake disruptions and Alzheimer's disease - Sleep medicine reviews 2016;31() 102-111",,21.506,0.541415,29.1,MEDL,27668798,"King, Bryan ... - The ubiquitin ligase Huwe1 regulates the maintenance and lymphoid commitment of hematopoietic stem cells - Nature immunology 2016;17(11)…
2.993,9.082285,97.9,MEDL,28017528,"Rosenkrantz, Andrew B ... - The Proposed MACRA/MIPS Threshold for Patient-Facing Encounters. What It Means for Radiologists - Journal of the American College of Radiology . JACR 2016;14(3) 308-315",,20.785,2.452102,80.7,MEDL,26821569,"Checchi, Francesco ... - World Health Organization and emergency health. if not now, when? - British medical journal. BMJ (Clinic…
9.776,9.045618,97.8,MEDL,26068947,"Guxens, Monica ... - Air Pollution Exposure during Pregnancy and Childhood Autistic Traits in Four European Population-Based Cohort Studies. The ESCAPE Project - Environmental health perspectives 2016;124(1) 133-140",,20.785,8.02828,97.3,MEDL,26868137,"Bangalore, Sripal ... - Diabetes mellitus as a compelling indication for use of renin angiotensin system blocke…
2.365,9.021946,97.8,MEDL,26219490,"Signorelli, Flavio ... - Thrombotic events in patients with antiphospholipid syndrome treated with rivaroxaban. a series of eight cases - Clinical rheumatology 2016;35(3) 801-805",,20.785,6.2568,95.7,MEDL,27797787,"Busse, Jason W ... - Re-evaluation of low intensity pulsed ultrasound in treatment of tibial fractures (TRUST). randomized clinical trial - British m…
6.442,8.998212,97.8,MEDL,27238063,"Cortese, Samuele ... - Neurofeedback for Attention-Deficit/Hyperactivity Disorder. Meta-Analysis of Clinical and Neuropsychological Outcomes From Randomized Controlled Trials - Journal of the American Academy of Child & Adolescent Psychiatry 2016;55(6) 444-455",,20.257,1.48589,64.8,MEDL,27020556,"Tarasoff-Conway, Jenna M ... - Clearance systems in the brain-impl…
16.796,8.990335,97.8,MEDL,26738797,"Whitley, Melodi Javid ... - A mouse-human phase 1 co-clinical trial of a protease-activated fluorescent probe for imaging cancer - Science translational medicine 2016;8(320) 320ra4-320ra4",,20.06,0.451061,24.2,MEDL,26780296,"Koorman, Thijs ... - A combined binary interaction and phenotypic map of C. elegans cell polarity proteins - Nature cell biology 2016;18(3…
33.9,8.985335,97.8,MEDL,27269740,"Weber, Jeffrey S ... - Sequential administration of nivolumab and ipilimumab with a planned switch in patients with advanced melanoma (CheckMate 064). an open-label, randomised, phase 2 trial - Lancet oncology 2016;17(7) 943-955",,20.06,1.245824,58.3,MEDL,27323329,"Banh, Robert S ... - PTP1B controls non-mitochondrial oxygen consumption by regulating RNF213 to pr…
3.924,8.969274,97.8,MEDL,27052418,"Piccini, Davide ... - Four-dimensional respiratory motion-resolved whole heart coronary MR angiography - Magnetic resonance in medicine 2016;77(4) 1473-1484",,20.06,4.041557,90.8,MEDL,27350441,"Sanchez, Irma ... - Cilium assembly and disassembly - Nature cell biology 2016;18(7) 711-717"
4.383,8.962551,97.8,MEDL,26733111,"McDonald, Marguerite ... - Economic and Humanistic Burden of Dry Eye Disease in Europe, North America, and Asia. A Systematic Literature Review - Ocular surface 2016;14(2) 144-167",,20.06,0.442656,23.7,MEDL,27749823,"Strikoudis, Alexandros ... - Regulation of transcriptional elongation in pluripotency and cell differentiation by the PHD-finger protein Phf5a - Na…
4.71,8.874362,97.8,MEDL,26195324,"D'Antonio, F ... - Counseling in fetal medicine. evidence-based answers to clinical questions on morbidly adherent placenta - Ultrasound in obstetrics & gynecology 2016;47(3) 290-301",,20.06,0.847527,43.9,MEDL,27842058,"Abdu, Yusuff ... - Developmentally programmed germ cell remodelling by endodermal cell cannibalism - Nature cell biology 2016;18(12) 1302-1310"
5.469,8.870195,97.8,MEDL,27165995,"Maziak, Wasim ... - Consensus statement on assessment of waterpipe smoking in epidemiological studies - Tobacco control 2016;26(3) 338-343",,20.011,8.61718,97.6,MEDL,26566875,"Diamond, Eli L ... - Diverse and Targetable Kinase Alterations Drive Histiocytic Neoplasms - Cancer discovery 2016;6(2) 154-165"
5.835,8.798354,97.7,MEDL,26804782,"Fieremans, Els ... - In vivo observation and biophysical interpretation of time-dependent diffusion in human white matter - Neuroimage 2016;129() 414-427",,20.011,5.06236,93.7,MEDL,26715643,"Pylayeva-Gupta, Yuliya ... - IL-35 producing B cells promote the development of pancreatic neoplasia - Cancer discovery 2016;6(3) 247-255"
3.874,8.791488,97.7,MEDL,27183098,"Mohty, M ... - Revised diagnosis and severity criteria for sinusoidal obstruction syndrome/veno-occlusive disease in adult patients. a new classification from the European Society for Blood and Marrow Transplantation - Bone marrow transplantation 2016;51(7) 906-912",,20.011,1.927763,73.6,MEDL,27312177,"Zhang, Haikuo ... - Oncogenic Deregulation of EZH2 as an Opp…
13.204,8.789654,97.7,MEDL,25778476,"Jun, G ... - A novel Alzheimer disease locus located near the gene encoding tau protein - Molecular psychiatry 2016;21(1) 108-117",,20.011,0.984308,49.4,MEDL,27604489,"Mehra, Rohit ... - Biallelic Alteration and Dysregulation of the Hippo Pathway in Mucinous Tubular and Spindle Cell Carcinoma of the Kidney - Cancer discovery 2016;6(11) 1258-1266"
9.661,8.775679,97.7,MEDL,27791099,"Margulies, Daniel S ... - Situating the default-mode network along a principal gradient of macroscale cortical organization - Proceedings of the National Academy of Sciences of the United States of America (PNAS) 2016;113(44) 12574-12579",,20.011,0.758353,40,MEDL,27577794,"Okada, Tomoyo ... - Integrin-alpha10 Dependency Identifies RAC and RICTOR as Therapeutic T…
3.391,8.773835,97.7,MEDL,26431755,"Grandner, Michael A ... - Sleep disparity, race/ethnicity, and socioeconomic position - Sleep medicine 2016;18() 7-18",,20.011,10.68043,98.4,MEDL,27217383,"Patnaik, Amita ... - Efficacy and Safety of Abemaciclib, an Inhibitor of CDK4 and CDK6, for Patients with Breast Cancer, Non-Small Cell Lung Cancer, and Other Solid Tumors - Cancer discovery 2016;6(7) 740-753"
14.024,8.770347,97.7,MEDL,26948889,"Eliava, Marina ... - A New Population of Parvocellular Oxytocin Neurons Controlling Magnocellular Neuron Activity and Inflammatory Pain Processing - Neuron 2016;89(6) 1291-1304",,19.896,3.942568,90.5,MEDL,26616030,"Stone, Gregg W ... - Medical Therapy With Versus Without Revascularization in Stable Patients With Moderate and Severe Ischemia. The Case for Commun…
24.008,8.755996,97.7,MEDL,27325851,"Wentzensen, Nicolas ... - Ovarian Cancer Risk Factors by Histologic Subtype. An Analysis From the Ovarian Cancer Cohort Consortium - Journal of clinical oncology 2016;34(24) 2888-2898",,19.896,22.257216,99.6,MEDL,26498666,"Levine, Glenn N ... - 2015 ACC/AHA/SCAI Focused Update on Primary Percutaneous Coronary Intervention for Patients With ST-Elevation Myocardi…
9.566,8.68657,97.7,MEDL,27296941,"Dulai, Parambir S ... - The Real-World Effectiveness and Safety of Vedolizumab for Moderate-Severe Crohn's Disease. Results From the US VICTORY Consortium - American journal of gastroenterology 2016;111(8) 1147-1155",,19.896,6.429045,95.9,MEDL,26940925,"Mazzanti, Andrea ... - Gene-Specific Therapy With Mexiletine Reduces Arrhythmic Events in Patients With Long QT…
3.755,8.671136,97.7,MEDL,27297368,"Jun, Jin ... - Barriers and facilitators of nurses' use of clinical practice guidelines. An integrative review - International journal of nursing studies 2016;60() 54-68",,19.896,3.892371,90.3,MEDL,27081025,"Sherrid, Mark V ... - The Mitral Valve in Obstructive Hypertrophic Cardiomyopathy. A Test in Context - Journal of the American College of Cardiology 2016;67…
20.011,8.61718,97.6,MEDL,26566875,"Diamond, Eli L ... - Diverse and Targetable Kinase Alterations Drive Histiocytic Neoplasms - Cancer discovery 2016;6(2) 154-165",,19.896,4.444855,92.2,MEDL,27079335,"Rich, Michael W ... - Knowledge Gaps in Cardiovascular Care of the Older Adult Population. A Scientific Statement From the American Heart Association, American College of Cardiology, and American Ge…
16.559,8.609839,97.6,MEDL,26768772,"Grudzen, Corita R ... - Emergency Department-Initiated Palliative Care in Advanced Cancer. A Randomized Clinical Trial - JAMA oncology 2016;() -",,19.896,1.405662,62.8,MEDL,27515336,"Messerli, Franz H ... - When an Increase in Central Systolic Pressure Overrides the Benefits of Heart Rate Lowering - Journal of the American College of Cardiology 2016;68(7) 754-7…
19.309,8.57453,97.6,MEDL,26797467,"Sroubek, Jakub ... - Programmed Ventricular Stimulation for Risk Stratification in the Brugada Syndrome. A Pooled Analysis - Circulation 2016;133(7) 622-630",,19.896,0.724494,38.4,MEDL,27539178,"Vorsanger, Matthew H ... - Cardiovascular Effects of the New Weight Loss Agents - Journal of the American College of Cardiology 2016;68(8) 849-859"
3.7,8.536104,97.6,MEDL,26414957,"Balaratnasingam, Chandrakumar ... - Polypoidal Choroidal Vasculopathy. A Distinct Disease or Manifestation of Many? - Retina 2016;36(1) 1-8",,19.896,3.421216,88.1,MEDL,26916485,"Chakravarty, Tarun ... - Outcomes in Patients With Transcatheter Aortic Valve Replacement and Left Main Stenting. The TAVR-LM Registry - Journal of the American College of Cardiology 2016;…
n/a,8.528909,97.6,MEDL,27168891,"Lin, Michelle ... - Approved Instructional Resources Series. A National Initiative to Identify Quality Emergency Medicine Blog and Podcast Content for Resident Education - Journal of graduate medical education 2016;8(2) 219-225",,19.896,1.57787,66.9,MEDL,27659466,"van der Harst, Pim ... - 52 Genetic Loci Influencing Myocardial Mass - Journal of the American Colleg…
2.17,8.491439,97.6,MEDL,27911248,"Ding, Dale ... - International multicenter cohort study of pediatric brain arteriovenous malformations. Part 1. Predictors of hemorrhagic presentation - Journal of neurosurgery. Pediatrics 2016;19(2) 127-135",,19.896,17.334902,99.4,MEDL,27815101,"Kapadia, Samir R ... - Cerebral Embolic Protection During Transcatheter Aortic Valve Replacement - Journal of the Amer…
3.083,8.416807,97.5,MEDL,27981664,"Feng, Li ... - Compressed sensing for body MRI - Journal of magnetic resonance imaging 2016;45(4) 966-987",,19.896,n/a,n/a,MEDL,27969742,"Popma, Jeffrey ... - TCT-37 Transcatheter Aortic Valve Replacement with a Repositionable Self-expanding Bioprosthesis in Patients With Severe Aortic Stenosis at High Risk for Surgery. One-Year Results from the Evolut R US Pivo…
17.839,8.407637,97.5,MEDL,26974951,"Rossant, Cyrille ... - Spike sorting for large, dense electrode arrays - Nature neuroscience 2016;19(4) 634-641",,19.896,n/a,n/a,MEDL,27969806,"Toklu, Bora ... - TCT-450 Bare Metal Stent, Durable Polymer Drug Eluting Stent, or Biodegradable Polymer Drug Eluting Stent in Patients with Diabetes Mellitus - A Mixed Treatment Comparison Analysis of 63,940 Patient-Ye…
3.7,8.370538,97.5,MEDL,26166804,"Marsiglia, Marcela ... - EXPANDED CLINICAL SPECTRUM OF MULTIPLE EVANESCENT WHITE DOT SYNDROME WITH MULTIMODAL IMAGING - Retina 2016;36(1) 64-74",,19.896,n/a,n/a,MEDL,27969813,"Kaul, Upendra ... - TCT-457 Paclitaxel - eluting stents vs Everolimus - eluting Coronary Stents in a Diabetic population. 2 Years Follow-up of TUXEDO-India Trial - Journal of the American Co…
2.888,8.328544,97.5,MEDL,26695495,"Bruns, Eric J ... - Research, Data, and Evidence-Based Treatment Use in State Behavioral Health Systems, 2001-2012 - Psychiatric services 2016;67(5) 496-503",,19.896,n/a,n/a,MEDL,27970050,"Szerlip, Molly ... - TCT-674 Sex Specific Outcomes of TAVR with the Sapien 3 Valve. Insights From The PARTNER 2 S3 High-Risk and Intermediate-Risk Cohorts - Journal of the Ame…
4.338,8.324864,97.5,MEDL,25600513,"Bryk, Darren J ... - Guideline of guidelines. a review of urological trauma guidelines - BJU international 2016;117(2) 226-234",,19.896,n/a,n/a,MEDL,27970060,"Villablanca, Pedro ... - TCT-683 A Meta-analysis and Meta-regression of Long-Term Outcomes of Transcatheter versus Surgical Aortic Valve Replacement for Severe Aortic Stenosis - Journal of the American Col…
3.7,8.318371,97.5,MEDL,26794885,"Bosiers, Michel J ... - European Multicenter Registry for the Performance of the Chimney/Snorkel Technique in the Treatment of Aortic Arch Pathologic Conditions - Annals of thoracic surgery 2016;101(6) 2224-2230",,19.896,n/a,n/a,MEDL,27970068,"White, Jonathan ... - TCT-691 Sex-Specific Differences After Transcatheter or Surgical Aortic Valve Replacement in Interme…
7.725,8.310351,97.5,MEDL,27253067,"Sleiman, Sama F ... - Exercise promotes the expression of brain derived neurotrophic factor (BDNF) through the action of the ketone body beta-hydroxybutyrate - eLife 2016;5() -",,19.896,n/a,n/a,MEDL,27970154,"Toklu, Bora ... - TCT-767 Effect of Renal Artery Denervation on Heart Rate. Insights from a Systematic Review and Meta-analysis - Journal of the American C…
7.519,8.309994,97.5,MEDL,26119930,"Napolitano, A ... - Minimal asbestos exposure in germline BAP1 heterozygous mice is associated with deregulated inflammatory response and increased risk of mesothelioma - Oncogene 2016;35(15) 1996-2002",,19.896,n/a,n/a,MEDL,27969651,"Resendes, Erica ... - TCT-308 Impact of Race and Ethnicity on Technical and In-Hospital Outcomes Following Chronic Total Occlusion…
40.137,8.295097,97.5,MEDL,26760213,"Morrissy, A Sorana ... - Divergent clonal selection dominates medulloblastoma at recurrence - Nature 2016;529(7586) 351-357",,19.896,n/a,n/a,MEDL,27970311,"Danek, Barbara Anna ... - TCT-15 Use of Antegrade Dissection Re-entry in Coronary Chronic Total Occlusion Percutaneous Coronary Intervention in a Contemporary Multicenter Registry - Journal of the American C…
19.309,8.242315,97.4,MEDL,26787728,"Stout, Karen K ... - Chronic Heart Failure in Congenital Heart Disease. A Scientific Statement From the American Heart Association - Circulation 2016;133(8) 770-801",,19.896,1.689645,69.3,MEDL,27470459,"Sampson, Uchechukwu K A ... - Reducing Health Inequities in the U.S.. Recommendations From the NHLBI's Health Inequities Think Tank Meeting - Journal of the Ame…
27.959,8.221051,97.4,MEDL,26950094,"Bonilla, Ximena ... - Genomic analysis identifies new drivers and progression pathways in skin basal cell carcinoma - Nature genetics 2016;48(4) 398-406",,19.742,0.615106,33,MEDL,27312524,"Bourguignon, Jean-Pierre ... - Science-based regulation of endocrine disrupting chemicals in Europe. which approach? - Lancet. Diabetes & endocrinology 2016;4(8) 643-646"
17.686,8.207813,97.4,MEDL,27568068,"Mokdad, Ali H ... - Health in times of uncertainty in the eastern Mediterranean region, 1990-2013. a systematic analysis for the Global Burden of Disease Study 2013 - Lancet. Global health 2016;4(10) e704-e713",,19.742,7.112416,96.6,MEDL,27765541,"Attina, Teresa M ... - Exposure to endocrine-disrupting chemicals in the USA. a population-based disease burden and…
3.227,8.181409,97.4,MEDL,27344549,"Capo, Jason ... - Ultrasonographic visualization and assessment of the anterolateral ligament - Knee surgery, sports traumatology, arthroscopy 2016;25(10) 3134-3139",,19.651,1.536864,66,MEDL,26543044,"Steuer, Johnny ... - Endovascular grafts for abdominal aortic aneurysm - European heart journal 2016;37(2) 145-151"
9.661,8.127304,97.4,MEDL,27044098,"Kloepper, Jonas ... - Ang-2/VEGF bispecific antibody reprograms macrophages and resident microglia to anti-tumor phenotype and prolongs glioblastoma survival - Proceedings of the National Academy of Sciences of the United States of America (PNAS) 2016;113(16) 4476-4481",,19.651,24.138657,99.7,MEDL,27190101,"Kodali, Susheel ... - Early clinical and echocardiograp…
6.852,8.125329,97.4,MEDL,26765302,"Saric, Muhamed ... - Guidelines for the Use of Echocardiography in the Evaluation of a Cardiac Source of Embolism - Journal of the American Society of Echocardiography 2016;29(1) 1-42",,19.651,1.669038,68.9,MEDL,27125949,"Marsch, Elke ... - Deficiency of the oxygen sensor prolyl hydroxylase 1 attenuates hypercholesterolaemia, atherosclerosis, and hyperglycaemia …
44.405,8.10341,97.3,MEDL,27552618,"Mahajan, Prashant ... - Association of RNA Biosignatures With Bacterial Infections in Febrile Infants Aged 60 Days or Younger - JAMA 2016;316(8) 846-857",,19.309,14.167081,99.1,MEDL,26490017,"Levine, Glenn N ... - 2015 ACC/AHA/SCAI Focused Update on Primary Percutaneous Coronary Intervention for Patients With ST-Elevation Myocardial Infarction. An Update of the …
3.222,8.098663,97.3,MEDL,27979428,"Han, Benjamin H ... - Demographic trends of binge alcohol use and alcohol use disorders among older adults in the United States, 2005-2014 - Drug & alcohol dependence 2016;170() 198-207",,19.309,1.418352,63.1,MEDL,26976917,"Smilowitz, Nathaniel R ... - Perioperative Management to Reduce Cardiovascular Events - Circulation 2016;133(11) 1125-1130"
16.559,8.078831,97.3,MEDL,26794505,"Agalliu, Ilir ... - Associations of Oral alpha-, beta-, and gamma-Human Papillomavirus Types With Risk of Incident Head and Neck Cancer - JAMA oncology 2016;() -",,19.309,0.768335,40.4,MEDL,26719390,"Olen, Melissa M ... - Wolff-Parkinson-White Syndrome. A Stepwise Deterioration to Sudden Death - Circulation 2016;133(1) 105-106"
2.996,8.078156,97.3,MEDL,26908066,"Schulster, Michael ... - The role of estradiol in male reproductive function - Asian journal of andrology 2016;18(3) 435-440",,19.309,8.242315,97.4,MEDL,26787728,"Stout, Karen K ... - Chronic Heart Failure in Congenital Heart Disease. A Scientific Statement From the American Heart Association - Circulation 2016;133(8) 770-801"
2.72,8.057115,97.3,MEDL,26530850,"Kerker, Bonnie D ... - Do Pediatricians Ask About Adverse Childhood Experiences in Pediatric Primary Care? - Academic pediatrics 2016;16(2) 154-160",,19.309,8.57453,97.6,MEDL,26797467,"Sroubek, Jakub ... - Programmed Ventricular Stimulation for Risk Stratification in the Brugada Syndrome. A Pooled Analysis - Circulation 2016;133(7) 622-630"
5.789,8.054608,97.3,MEDL,27767235,"Han, Benjamin H ... - Demographic Trends among Older Cannabis Users in the United States, 2006-2013 - Addiction 2016;112(3) 516-525",,19.309,6.010277,95.4,MEDL,26797468,"Ross, Heather J ... - Transplantation and Mechanical Circulatory Support in Congenital Heart Disease. A Scientific Statement From the American Heart Association - Circulation 2016;133(8) 802-820"
12.124,8.04371,97.3,MEDL,27526996,"Cloos, Martijn A ... - Multiparametric imaging with heterogeneous radiofrequency fields - Nature communications 2016;7() 12445-12445",,19.309,2.199791,77.6,MEDL,27151532,"Bangalore, Sripal ... - Revascularization in Patients with Multivessel Coronary Artery Disease and Severe Left Ventricular Systolic Dysfunction. Everolimus Eluting Stents vs. Coronary Artery By…
20.785,8.02828,97.3,MEDL,26868137,"Bangalore, Sripal ... - Diabetes mellitus as a compelling indication for use of renin angiotensin system blockers. systematic review and meta-analysis of randomized trials - British medical journal. BMJ (Clinical research ed.) 2016;352() i438-i438",,19.309,4.303979,91.8,MEDL,27067230,"Rich, Michael W ... - Knowledge Gaps in Cardiovascular Care of the Older Adult…
14.299,8.002644,97.3,MEDL,27905474,"Ruparelia, Neil ... - Inflammatory processes in cardiovascular disease. a route to targeted therapies - Nature reviews. Cardiology 2016;14(3) 133-144",,19.309,2.05068,75.5,MEDL,27143682,"Parikh, Nisha I ... - Reproductive Risk Factors and Coronary Heart Disease in the Women's Health Initiative Observational Study - Circulation 2016;133(22) 2149-2158"
4.259,7.960551,97.3,MEDL,27535462,"Opitz, Alexander ... - Spatiotemporal structure of intracranial electric fields induced by transcranial electric stimulation in humans and nonhuman primates - Scientific reports 2016;6() 31236-31236",,19.309,2.297618,78.9,MEDL,27840334,"Franklin, Matthew ... - The Cost-Effectiveness of Antibiotic Prophylaxis for Patients at Risk of Infective Endocarditis - Circu…
3.924,7.91034,97.2,MEDL,27612300,"Benkert, Thomas ... - Free-Breathing Volumetric Fat/Water Separation by Combining Radial Sampling, Compressed Sensing, and Parallel Imaging - Magnetic resonance in medicine 2016;78(2) 565-576",,19.309,5.986209,95.4,MEDL,27840336,"Jones, W Schuyler ... - Ticagrelor Compared With Clopidogrel in Patients with Prior Lower Extremity Revascularization for Peripheral Ar…
8.216,7.898416,97.2,MEDL,26486699,"Desai, Meghna ... - Impact of sulfadoxine-pyrimethamine resistance on effectiveness of intermittent preventive therapy for malaria in pregnancy at clearing infections and preventing low birth weight - Clinical infectious diseases 2016;62(3) 323-333",,19.309,2.37368,79.8,MEDL,27927712,"Abu-Taha, Issam H ... - Nucleoside Diphosphate Kinase-C Suppresses cAMP Format…
33.9,7.88836,97.2,MEDL,27020005,"Chow, Eric J ... - Pregnancy after chemotherapy in male and female survivors of childhood cancer treated between 1970 and 1999. a report from the Childhood Cancer Survivor Study cohort - Lancet oncology 2016;17(5) 567-576",,18.392,1.877297,72.8,MEDL,26946344,"Seifert, Lena ... - Radiation Therapy Induces Macrophages to Suppress Immune Responses Against Pancreatic …
2.563,7.883464,97.2,MEDL,25657105,"Scheer, Justin K ... - Recovery following adult spinal deformity surgery. the effect of complications and reoperation in 149 patients with 2-year follow-up - European spine journal 2016;25(8) 2612-2621",,18.392,1.50121,65.2,MEDL,27377463,"Chuang, Ling-Shiang ... - A Frameshift in CSF2RB Predominant Among Ashkenazi Jews Increases Risk for Crohn's Disease and Redu…
2.161,7.841174,97.2,MEDL,27315522,"Palamar, Joseph J ... - Self-reported use of novel psychoactive substances among attendees of electronic dance music venues - American journal of drug & alcohol abuse 2016;42(6) 624-632",,18.392,0,2,MEDL,27702557,"Torres-Hernandez, Alejandro ... - TIMPing Fate. Why Pancreatic Cancer Cells Sojourn in the Liver - Gastroenterology 2016;151(5) 807-808"
1.737,7.816555,97.2,MEDL,27896400,"Krepkin, Konstantin ... - Quantitative assessment of the supraspinatus tendon on MRI using T2/T2* mapping and shear-wave ultrasound elastography. a pilot study - Skeletal radiology 2016;46(2) 191-199",,18.392,0,2,MEDL,28340920,"Kumar, Anand ... - Rapidly Progressing Liver Failure in an Adult Female - Gastroenterology 2016;151(6) 1081-1082"
5.157,7.806532,97.2,MEDL,26907508,"Shah, Paras H ... - Positive Surgical Margins Increase Risk of Recurrence after Partial Nephrectomy for High-Risk Renal Tumors - Journal of urology 2016;196(2) 327-334",,18.164,0.740481,39.1,MEDL,27411005,"Trent, Chad M ... - Microbially Produced Acetate. A ""Missing Link"" in Understanding Obesity? - Cell metabolism 2016;24(1) 9-10"
3.019,7.803892,97.2,MEDL,26147739,"Bendtsen, L ... - Muscles and their role in episodic tension-type headache. implications for treatment - European journal of pain 2016;20(2) 166-175",,18.164,4.200652,91.4,MEDL,27476975,"Papagiannakopoulos, Thales ... - Circadian Rhythm Disruption Promotes Lung Tumorigenesis - Cell metabolism 2016;24(2) 324-331"
37.205,7.765331,97.1,MEDL,27540009,"Laxminarayan, Ramanan ... - Achieving global targets for antimicrobial resistance - Science 2016;353(6302) 874-875",,18.164,1.330396,60.7,MEDL,27866837,"van der Vorst, Emiel P C ... - High-Density Lipoproteins Exert Pro-inflammatory Effects on Macrophages via Passive Cholesterol Depletion and PKC-NF-kappaB/STAT1-IRF1 Signaling - Cell metabolism 2016;25(1) 197-2…
44.405,7.764966,97.1,MEDL,27533160,"Mussa, Firas F ... - Acute Aortic Dissection and Intramural Hematoma. A Systematic Review - JAMA 2016;316(7) 754-763",,17.839,14.09032,99.1,MEDL,26642090,"Ding, Nai ... - Cortical tracking of hierarchical linguistic structures in connected speech - Nature neuroscience 2016;19(1) 158-164"
3.924,7.762768,97.1,MEDL,26599599,"Veraart, Jelle ... - Diffusion MRI noise mapping using random matrix theory - Magnetic resonance in medicine 2016;76(5) 1582-1593",,17.839,3.573905,88.9,MEDL,26950005,"Falkner, Annegret L ... - Hypothalamic control of male aggression-seeking behavior - Nature neuroscience 2016;19(4) 596-604"
3.923,7.758758,97.1,MEDL,26844839,"Schwartz, Lauren K ... - Long-Term Teduglutide for the Treatment of Patients With Intestinal Failure Associated With Short Bowel Syndrome - Clinical & translational gastroenterology 2016;7() e142-e142",,17.839,8.407637,97.5,MEDL,26974951,"Rossant, Cyrille ... - Spike sorting for large, dense electrode arrays - Nature neuroscience 2016;19(4) 634-641"
4.889,7.703021,97.1,MEDL,26702836,"Lafage, Renaud ... - Natural Head Posture in the Setting of Sagittal Spinal Deformity. Validation of Chin-Brow Vertical Angle, Slope of Line of Sight, and McGregor's Slope With Health-Related Quality of Life - Neurosurgery 2016;79(1) 108-115",,17.839,1.28464,59.4,MEDL,27214568,"Madarasz, Tamas J ... - Evaluation of ambiguous associations in the amygdala by learn…
2.499,7.697411,97.1,MEDL,27105460,"Soroceanu, Alex ... - Medical Complications After Adult Spinal Deformity Surgery. Incidence, Risk Factors, and Clinical Impact - Spine 2016;41(22) 1718-1723",,17.839,3.187352,86.7,MEDL,27618311,"Lakatos, Peter ... - Global dynamics of selective attention and its lapses in primary auditory cortex - Nature neuroscience 2016;19(12) 1707-1717"
15.307,7.693355,97.1,MEDL,27224895,"Hoge, Charles W ... - Unintended Consequences of Changing the Definition of Posttraumatic Stress Disorder in DSM-5. Critique and Call for Action - JAMA psychiatry 2016;73(7) 750-752",,17.839,3.352784,87.7,MEDL,27571191,"Jennings, Charles G ... - Opportunities and challenges in modeling human brain disorders in transgenic primates - Nature neuroscience 2016;19(9…
14.024,7.686353,97.1,MEDL,26687841,"Zhou, Yang ... - Mice with Shank3 Mutations Associated with ASD and Schizophrenia Display Both Shared and Distinct Defects - Neuron 2016;89(1) 147-162",,17.839,0,2,MEDL,27669985,"Happ, Michael ... - Too bored to stay awake - Nature neuroscience 2016;19(10) 1274-1276"
2.978,7.685969,97.1,MEDL,27045260,"Bornstein, Jacob ... - 2015 ISSVD, ISSWSH, and IPPS Consensus Terminology and Classification of Persistent Vulvar Pain and Vulvodynia - Journal of sexual medicine 2016;13(4) 607-612",,17.839,3.621704,89.1,MEDL,27798629,"Dimidschstein, Jordane ... - A viral strategy for targeting and manipulating interneurons across vertebrate species - Nature neuroscience 2016;1…
3.328,7.683906,97.1,MEDL,25984980,"Sharaiha, Reem Z ... - A Large Multicenter Experience With Endoscopic Suturing for Management of Gastrointestinal Defects and Stent Anchorage in 122 Patients. A Retrospective Review - Journal of clinical gastroenterology 2016;50(5) 388-392",,17.839,7.44468,96.9,MEDL,27798631,"Kuchibhotla, Kishore V ... - Parallel processing by cortical inhibition enables context…
3.055,7.674475,97.1,MEDL,27105556,"Clair, Andrew J ... - Cost Analysis of Total Joint Arthroplasty Readmissions in a Bundled Payment Care Improvement Initiative - Journal of arthroplasty 2016;31(9) 1862-1865",,17.839,n/a,n/a,MEDL,27941789,"Cogan, Gregory B ... - Manipulating stored phonological input during verbal working memory - Nature neuroscience 2016;20(2) 279-286"
2.962,7.668297,97.1,MEDL,25014556,"Sutton, Deborah A ... - Is multimodal care effective for the management of patients with whiplash-associated disorders or neck pain and associated disorders? A systematic review by the Ontario Protocol for Traffic Injury Management (OPTIMa) Collaboration - Spine journal 2016;16(12) 1541-1565",,17.686,2.918197,84.9,MEDL,26718808,"Diop, Ayisha ... - Oxytocin via U…
3.374,7.604999,97,MEDL,26973287,"Bhavsar, Kavita V ... - Acute Macular Neuroretinopathy. A Comprehensive Review of the Literature - Survey of ophthalmology 2016;61(5) 538-565",,17.686,8.207813,97.4,MEDL,27568068,"Mokdad, Ali H ... - Health in times of uncertainty in the eastern Mediterranean region, 1990-2013. a systematic analysis for the Global Burden of Disease Study 2013 - Lancet. Global heal…
4.825,7.581795,97,MEDL,26667254,"Gossai, Anala ... - Seroepidemiology of Human Polyomaviruses in a US Population - American journal of epidemiology 2016;183(1) 61-69",,17.135,0.790999,41.4,MEDL,26784479,"Buyon, Jill P ... - Predictors of Pregnancy Outcomes in Patients With Lupus - Annals of internal medicine 2016;164(2) 131-131"
30.41,7.577835,97,MEDL,26771497,"Marcotte, Richard ... - Functional Genomic Landscape of Human Breast Cancer Drivers, Vulnerabilities, and Resistance - Cell 2016;164(1-2) 293-309",,17.135,6.96928,96.5,MEDL,26903039,"Kodali, Susheel ... - Sex-Specific Differences at Presentation and Outcomes Among Patients Undergoing Transcatheter Aortic Valve Replacement. A Cohort Study - Annals of internal medic…
n/a,7.568169,97,MEDL,27652304,"DiMaio, Christopher J ... - Initial experience with a novel EUS-guided core biopsy needle (SharkCore). results of a large North American multicenter study - Endoscopy international open 2016;4(9) E974-E979",,17.135,0.407916,21.7,MEDL,27043986,"Tobert, Jonathan A ... - Management of Dyslipidemia for Cardiovascular Disease Risk Reduction - Annals of internal medicine …
12.124,7.561715,97,MEDL,27121947,"Justin, Neil ... - Structural basis of oncogenic histone H3K27M inhibition of human polycomb repressive complex 2 - Nature communications 2016;7() 11316-11316",,17.135,1.313233,60.3,MEDL,27089070,"Lerner, Barron H ... - Judging the Past. How History Should Inform Bioethics - Annals of internal medicine 2016;164(8) 553-557"
6.918,7.559289,97,MEDL,26331579,"Scher, Jose U ... - Microbiome in Inflammatory Arthritis and Human Rheumatic Diseases - Arthritis & rheumatology 2016;68(1) 35-45",,17.135,0,2,MEDL,27538181,"Tanner, Michael - Review. In type 2 diabetes, adding dipeptidyl peptidase-4 inhibitors to sulphonylureas increases hypoglycemia - Annals of internal medicine 2016;165(4) JC20-JC20"
n/a,7.558829,97,MEDL,28404092,"Buti, Maria ... - Tenofovir alafenamide versus tenofovir disoproxil fumarate for the treatment of patients with HBeAg-negative chronic hepatitis B virus infection. a randomised, double-blind, phase 3, non-inferiority trial - Lancet. Gastroenterology & hepatology 2016;1(3) 196-206",,17.135,0,2,MEDL,27802464,"Lerner, Barron H ... - Judging the Past. How History Should…
4.743,7.50571,96.9,MEDL,27013694,"deGoma, Emil M ... - Treatment Gaps in Adults with Heterozygous Familial Hypercholesterolemia in the United States. Data from the CASCADE-FH Registry - Circulation. Cardiovascular genetics 2016;9(3) 240-249",,17.135,2.714816,83.2,MEDL,27595276,"McNeely, Jennifer ... - Performance of the Tobacco, Alcohol, Prescription Medication, and Other Substance Use (TAPS) Too…
2.592,7.480535,96.9,MEDL,26748173,"Lieber, Bryan ... - Preoperative Predictors of Spinal Infection within the National Surgical Quality Inpatient Database - World neurosurgery 2016;89() 517-524",,17.135,0,2,MEDL,27842392,"Lader, Ellis - In nonischemic systolic heart failure, prophylactic ICDs did not reduce all-cause mortality compared with usual care - Annals of internal medicine 2016;165(10) JC…
6.501,7.457677,96.9,MEDL,26548849,"Yang, Dennis ... - Transpapillary drainage has no added benefit on treatment outcomes in patients undergoing EUS-guided transmural drainage of pancreatic pseudocysts. a large multicenter study - Gastrointestinal endoscopy 2016;83(4) 720-729",,17.135,0,2,MEDL,27992920,"Tanner, Michael - In type 1 diabetes, adding liraglutide to insulin increased hypoglycemia and …
15.307,7.448799,96.9,MEDL,27276373,"Shear, M Katherine ... - Optimizing Treatment of Complicated Grief. A Randomized Clinical Trial - JAMA psychiatry 2016;73(7) 685-694",,17.135,3.69276,89.4,MEDL,27776362,"Kopecky, Stephen L ... - Lack of Evidence Linking Calcium With or Without Vitamin D Supplementation to Cardiovascular Disease in Generally Healthy Adults. A Clinical Guideline From the National…
17.839,7.44468,96.9,MEDL,27798631,"Kuchibhotla, Kishore V ... - Parallel processing by cortical inhibition enables context-dependent behavior - Nature neuroscience 2016;20(1) 62-71",,16.796,8.990335,97.8,MEDL,26738797,"Whitley, Melodi Javid ... - A mouse-human phase 1 co-clinical trial of a protease-activated fluorescent probe for imaging cancer - Science translational medicine 2016;8(320) 320ra4…
3.677,7.416931,96.9,MEDL,27608281,"Gosselin, Sophie ... - Evidence-based recommendations on the use of intravenous lipid emulsion therapy in poisoning - Clinical toxicology (Philadelphia) 2016;54(10) 899-923",,16.796,20.016316,99.5,MEDL,27306664,"Bokulich, Nicholas A ... - Antibiotics, birth mode, and diet shape microbiome maturation during early life - Science translational medicine 2016;8(343) …
4.609,7.369395,96.8,MEDL,26783292,"Tseng, Tuo-Yen ... - A randomized trial comparing the effect of nicotine versus placebo electronic cigarettes on smoking reduction among young adult smokers - Nicotine & tobacco research 2016;18(10) 1937-1943",,16.796,1.74681,70.4,MEDL,27334260,"Huang, Lianyan ... - Post-anesthesia AMPA receptor potentiation prevents anesthesia-induced learning and synaptic defi…
13.217,7.322838,96.8,MEDL,27317387,"Norcliffe-Kaufmann, Lucy ... - FAMILIAL DYSAUTONOMIA. HISTORY, GENOTYPE, PHENOTYPE AND TRANSLATIONAL RESEARCH - Progress in neurobiology (1973) 2016;152() 131-148",,16.796,2.225233,78,MEDL,27683553,"Higgins, Sarah J ... - Dysregulation of angiopoietin-1 plays a mechanistic role in the pathogenesis of cerebral malaria - Science translational medicine 2016;8(358)…
3.784,7.313141,96.8,MEDL,27348652,"Sosin, Michael ... - Total Face, Eyelids, Ears, Scalp, and Skeletal Subunit Transplant. A Reconstructive Solution for the Full Face and Total Scalp Burn - Plastic & reconstructive surgery 2016;138(1) 205-219",,16.658,n/a,n/a,MEDL,27742762,"Fan, Xiaozhou ... - Human oral microbiome and prospective risk for pancreatic cancer. a population-based nested case-control…
10.251,7.30498,96.8,MEDL,26752321,"Madan, Juliette C ... - Association of Cesarean Delivery and Formula Supplementation With the Intestinal Microbiome of 6-Week-Old Infants - JAMA pediatrics 2016;170(3) 212-219",,16.63,2.957744,85.2,MEDL,26678005,"Bhabha, Gira ... - How Dynein Moves Along Microtubules - Trends in biochemical sciences 2016;41(1) 94-105"
0,7.304944,96.8,MEDL,26710188,"Bess, Shay ... - Clinical and Radiographic Evaluation of Adult Spinal Deformity - Clinical spine surgery 2016;29(1) 6-16",,16.559,0.375633,19.9,MEDL,26468637,"Adams, Sylvia - Enlisting the Immune System to Cure Breast Cancer-A Recipe for Success - JAMA oncology 2016;2(1) 25-27"
2.616,7.294084,96.8,MEDL,25735619,"Gleacher, Alissa A ... - Implementing a Measurement Feedback System in Community Mental Health Clinics. A Case Study of Multilevel Barriers and Facilitators - Administration & policy in mental health 2016;43(3) 426-440",,16.559,8.609839,97.6,MEDL,26768772,"Grudzen, Corita R ... - Emergency Department-Initiated Palliative Care in Advanced Cancer. A Randomized Cli…
14.024,7.288697,96.8,MEDL,27112498,"Oettl, Lars-Lennart ... - Oxytocin Enhances Social Recognition by Modulating Cortical Control of Early Olfactory Processing - Neuron 2016;90(3) 609-621",,16.559,1.30299,60,MEDL,27077657,"Patel, Kepal N - Noninvasive Encapsulated Follicular Variant of Papillary Thyroid ""Cancer"" (or Not). Time for a Name Change - JAMA oncology 2016;2(8) 1005-1006"
4.187,7.27929,96.8,MEDL,25784600,"Bogenschutz, Michael P ... - Classic hallucinogens in the treatment of addictions - Progress in neuro-psychopharmacology & biological psychiatry 2016;64() 250-258",,16.559,77.970202,99.9,MEDL,27078145,"Nikiforov, Yuri E ... - Nomenclature Revision for Encapsulated Follicular Variant of Papillary Thyroid Carcinoma. A Paradigm Shift to Reduce Overtreatment of Indol…
40.137,7.270569,96.8,MEDL,27049944,"Seifert, Lena ... - The necrosome promotes pancreatic oncogenesis via CXCL1 and Mincle-induced immune suppression - Nature 2016;532(7598) 245-249",,16.559,3.302332,87.4,MEDL,26720632,"Sun, Maxine ... - Comparison of Gonadotropin-Releasing Hormone Agonists and Orchiectomy. Effects of Androgen-Deprivation Therapy - JAMA oncology 2016;2(4) 500-507"
2.696,7.243463,96.7,MEDL,26565764,"Ferrero, Emmanuelle ... - Role of pelvic translation and lower-extremity compensation to maintain gravity line position in spinal deformity - Journal of neurosurgery. Spine 2016;24(3) 436-446",,16.559,5.39027,94.4,MEDL,27355489,"Stanton, Sasha E ... - Variation in the Incidence and Magnitude of Tumor-Infiltrating Lymphocytes in Breast Cancer Subtypes. A Systemat…
n/a,7.239836,96.7,MEDL,26877873,"Gallay, Marc N ... - Incisionless transcranial MR-guided focused ultrasound in essential tremor. cerebellothalamic tractotomy - Journal of therapeutic ultrasound 2016;4() 5-5",,16.559,3.981506,90.6,MEDL,27310809,"Sacher, Adrian G ... - Biomarkers for the Clinical Use of PD-1/PD-L1 Inhibitors in Non-Small-Cell Lung Cancer. A Review - JAMA oncology 2016;2(9) 1217-12…
3.967,7.237052,96.7,MEDL,26615557,"Cho, Gene Young ... - Evaluation of breast cancer using intravoxel incoherent motion (IVIM) histogram analysis. comparison with malignant status, histological subtype, and molecular prognostic factors - European radiology 2016;26(8) 2547-2558",,16.559,8.078831,97.3,MEDL,26794505,"Agalliu, Ilir ... - Associations of Oral alpha-, beta-, and gamma-Human Papillomavi…
3.924,7.23335,96.7,MEDL,27454003,"Otazo, Ricardo ... - Sparse-SEMAC. rapid and improved SEMAC metal implant imaging using SPARSE-SENSE acceleration - Magnetic resonance in medicine 2016;78(1) 79-87",,16.538,3.062235,85.9,MEDL,26595453,"Jubelt, Lindsay E ... - Changes in Discharge Location and Readmission Rates Under Medicare Bundled Payment - JAMA internal medicine 2016;176(1) 115-117"
16.265,7.233076,96.7,MEDL,26707871,"Loeb, Stacy ... - Evaluation of the 2015 Gleason Grade Groups in a Nationwide Population-based Cohort - European urology 2016;69(6) 1135-1141",,16.538,0,2,MEDL,26662729,"Horwitz, Leora I - Implications of Including Do-Not-Resuscitate Status in Hospital Mortality Measures - JAMA internal medicine 2016;176(1) 105-106"
2.563,7.23035,96.7,MEDL,27437690,"Protopsaltis, Themistocles ... - Cervical sagittal deformity develops after PJK in adult thoracolumbar deformity correction. radiographic analysis utilizing a novel global sagittal angular parameter, the CTPA - European spine journal 2016;26(4) 1111-1120",,16.538,0.564707,30.4,MEDL,27018837,"Smilowitz, Nathaniel R ... - Published Articles Reporting Studies by Ind…
24.008,7.201156,96.7,MEDL,27114587,"Larsen, Eric C ... - Dexamethasone and High-Dose Methotrexate Improve Outcome for Children and Young Adults With High-Risk B-Acute Lymphoblastic Leukemia. A Report From Children's Oncology Group Study AALL0232 - Journal of clinical oncology 2016;34(20) 2380-2388",,16.538,1.498094,65.1,MEDL,27065180,"Jenq, Grace Y ... - Quasi-Experimental Evaluation of the Effec…
6.595,7.197519,96.7,MEDL,27453164,"Carbone, Michele ... - Consensus Report of the 2015 Weinman International Conference on Mesothelioma - Journal of thoracic oncology 2016;11(8) 1246-1262",,16.538,2.648683,82.6,MEDL,27322095,"Leibowitz, Morton ... - Association Between Achieved Low-Density Lipoprotein Levels and Major Adverse Cardiac Events in Patients With Stable Ischemic Heart Disease Taking St…
3.105,7.169915,96.7,MEDL,27776256,"Karatzias, Thanos ... - An initial psychometric assessment of an ICD-11 based measure of PTSD and complex PTSD (ICD-TQ). Evidence of construct validity - Journal of anxiety disorders 2016;44() 73-79",,16.538,5.577341,94.7,MEDL,27653735,"Harnack, Lisa ... - Effects of Subsidies and Prohibitions on Nutrition in a Food Benefit Program. A Randomized Clinical Trial -…
4.259,7.166002,96.7,MEDL,26786552,"Fa, M ... - Extracellular Tau Oligomers Produce An Immediate Impairment of LTP and Memory - Scientific reports 2016;6() 19393-19393",,16.265,17.174196,99.4,MEDL,26112001,"Meng, Xiaosong ... - Relationship Between Prebiopsy Multiparametric Magnetic Resonance Imaging (MRI), Biopsy Indication, and MRI-ultrasound Fusion-targeted Prostate Biopsy Outcomes - European u…
2.782,7.12725,96.6,MEDL,26803543,"Moucha, Calin Stefan ... - Current Strategies in Anesthesia and Analgesia for Total Knee Arthroplasty - Journal of the American Academy of Orthopaedic Surgeons 2016;24(2) 60-73",,16.265,0,2,MEDL,26189690,"Lepor, Herbert - Is Targeted Therapy of Prostate Cancer Ready for Prime Time? - European urology 2016;69(2) 221-222"
7.786,7.12608,96.6,MEDL,26826201,"Abedalthagafi, Malak ... - Oncogenic PI3K mutations are as common as AKT1 and SMO mutations in meningioma - Neuro-oncology 2016;18(5) 649-655",,16.265,2.607998,82.2,MEDL,26385157,"Sotelo, Rene J ... - Safer Surgery by Learning from Complications. A Focus on Robotic Prostate Surgery - European urology 2016;69(2) 334-344"
3.585,7.12024,96.6,MEDL,27256483,"Sermon, Karen ... - The why, the how and the when of PGS 2.0. current practices and expert opinions of fertility specialists, molecular biologists, and embryologists - Molecular human reproduction 2016;22(8) 845-857",,16.265,9.191616,97.9,MEDL,26422675,"Rosa, Gian Marco ... - Cardiovascular Safety of beta-adrenoceptor Agonists for the Treatment of Patients with O…
2.295,7.117796,96.6,MEDL,26810521,"Ventura, Rachel E ... - Ocular motor assessment in concussion. Current status and future directions - Journal of the neurological sciences 2016;361() 79-86",,16.265,1.726723,70,MEDL,26525839,"Deng, Fang-Ming ... - Size-adjusted Quantitative Gleason Score as a Predictor of Biochemical Recurrence after Radical Prostatectomy - European urology 2016;70(2) 248-253"
19.742,7.112416,96.6,MEDL,27765541,"Attina, Teresa M ... - Exposure to endocrine-disrupting chemicals in the USA. a population-based disease burden and cost analysis - Lancet. Diabetes & endocrinology 2016;4(12) 996-1003",,16.265,0,2,MEDL,26803477,"Lepor, Herbert - The Challenge for Urologists Is to Screen, Detect, and Treat Prostate Cancer ""Smarter"". Will Ablative Technology Result in Smarter …
9.619,7.104922,96.6,MEDL,26960398,"Rekhtman, Natasha ... - Next-Generation Sequencing of Pulmonary Large Cell Neuroendocrine Carcinoma Reveals Small Cell Carcinoma-like and Non-Small Cell Carcinoma-like Subsets - Clinical cancer research 2016;22(14) 3618-3629",,16.265,7.233076,96.7,MEDL,26707871,"Loeb, Stacy ... - Evaluation of the 2015 Gleason Grade Groups in a Nationwide Population-based Cohort…
12.124,7.093255,96.6,MEDL,26888176,"Gomez-Ospina, Natalia ... - Mutations in the nuclear bile acid receptor FXR cause progressive familial intrahepatic cholestasis - Nature communications 2016;7() 10713-10713",,16.265,11.147527,98.6,MEDL,27543165,"Borghesi, Marco ... - Complications After Systematic, Random, and Image-guided Prostate Biopsy - European urology 2016;71(3) 353-365"
2.696,7.090888,96.6,MEDL,26360147,"Scheer, Justin K ... - Association between preoperative cervical sagittal deformity and inferior outcomes at 2-year follow-up in patients with adult thoracolumbar deformity. analysis of 182 patients - Journal of neurosurgery. Spine 2016;24(1) 108-115",,15.402,3.423464,88.1,MEDL,27261057,"Friston, Karl ... - The Functional Anatomy of Time. What and When in the Br…
5.835,7.086252,96.6,MEDL,26525654,"Guglielmetti, C ... - Diffusion kurtosis imaging probes cortical alterations and white matter pathology following cuprizone induced demyelination and spontaneous remyelination - Neuroimage 2016;125() 363-377",,15.307,4.307886,91.8,MEDL,26886378,"Steenkamp, Maria M - True Evidence-Based Care for Posttraumatic Stress Disorder in Military Personnel and Veterans - J…
37.205,7.07843,96.6,MEDL,27609895,"Mayers, Jared R ... - Tissue of origin dictates branched-chain amino acid metabolism in mutant Kras-driven cancers - Science 2016;353(6304) 1161-1165",,15.307,28.424635,99.8,MEDL,26842658,"Volkow, Nora D ... - Effects of Cannabis Use on Human Behavior, Including Cognition, Motivation, and Psychosis. A Review - JAMA psychiatry 2016;73(3) 292-297"
3.69,7.042746,96.6,MEDL,26910276,"Safer, Joshua D ... - Barriers to healthcare for transgender individuals - Current opinion in endocrinology, diabetes, & obesity 2016;23(2) 168-171",,15.307,0.647099,34.6,MEDL,27191939,"Steenkamp, Maria M - Treatment Options for Veterans With Posttraumatic Stress Disorder-Reply - JAMA psychiatry 2016;73(7) 757-758"
6.442,7.023495,96.5,MEDL,27806862,"Hechtman, Lily ... - Functional Adult Outcomes 16 Years After Childhood Diagnosis of Attention-Deficit/Hyperactivity Disorder. MTA Results - Journal of the American Academy of Child & Adolescent Psychiatry 2016;55(11) 945-952.e2",,15.307,7.693355,97.1,MEDL,27224895,"Hoge, Charles W ... - Unintended Consequences of Changing the Definition of Posttraumatic Stress …
3.569,7.013633,96.5,MEDL,26320578,"Perkonigg, Axel ... - Evidence for two different ICD-11 posttraumatic stress disorders in a community sample of adolescents and young adults - European archives of psychiatry & clinical neuroscience 2016;266(4) 317-328",,15.307,1.600964,67.4,MEDL,27556270,"Rockett, Ian R H ... - Self-injury Mortality in the United States in the Early 21st Century. A Comparison W…
n/a,7.012503,96.5,MEDL,27003928,"Trasande, L ... - Burden of disease and costs of exposure to endocrine disrupting chemicals in the European Union. an updated analysis - Andrology 2016;4(4) 565-572",,15.307,7.448799,96.9,MEDL,27276373,"Shear, M Katherine ... - Optimizing Treatment of Complicated Grief. A Randomized Clinical Trial - JAMA psychiatry 2016;73(7) 685-694"
7.114,7.006307,96.5,MEDL,28110971,"Frontera, Jennifer A ... - Risk factors, mortality, and timing of ischemic and hemorrhagic stroke with left ventricular assist devices - Journal of heart & lung transplantation 2016;36(6) 673-683",,15.066,5.992607,95.4,MEDL,27110680,"Pacold, Michael E ... - A PHGDH inhibitor reveals coordination of serine synthesis and one-carbon unit fate - Nature chemical biol…
4.959,6.997426,96.5,MEDL,26777991,"Mueller, Jennifer J ... - Neoadjuvant chemotherapy and primary debulking surgery utilization for advanced-stage ovarian cancer at a comprehensive cancer center - Gynecologic oncology 2016;140(3) 436-442",,15.066,3.141766,86.4,MEDL,27348092,"Xu, Yang ... - Loss of protein association causes cardiolipin degradation in Barth syndrome - Nature chemical biology 2016;…
3.055,6.986331,96.5,MEDL,26725131,"Ranawat, Chitranjan S ... - Effect of Spinal Deformity on Pelvic Orientation from Standing to Sitting Position - Journal of arthroplasty 2016;31(6) 1222-1227",,15.066,0.210756,10.5,MEDL,27434767,"Pacold, Michael E ... - Corrigendum. A PHGDH inhibitor reveals coordination of serine synthesis and one-carbon unit fate - Nature chemical biology 2016;12(8) 656-656"
17.135,6.96928,96.5,MEDL,26903039,"Kodali, Susheel ... - Sex-Specific Differences at Presentation and Outcomes Among Patients Undergoing Transcatheter Aortic Valve Replacement. A Cohort Study - Annals of internal medicine 2016;164(6) 377-384",,14.946,2.320167,79.2,MEDL,26764596,"Srivastava, Smita ... - Antigen Export Reduces Antigen Presentation and Limits T Cell Control of M. tuberculosis - Cell…
3.214,6.912712,96.4,MEDL,25931184,"Tulsky, David S ... - TBI-QOL. Development and Calibration of Item Banks to Measure Patient Reported Outcomes Following Traumatic Brain Injury - Journal of head trauma rehabilitation 2016;31(1) 40-51",,14.946,2.069745,75.8,MEDL,26867178,"Fernandez-Arias, Cristina ... - Anti-Self Phosphatidylserine Antibodies Recognize Uninfected Erythrocytes Promoting Malarial A…
3.784,6.911931,96.4,MEDL,26910656,"Macadam, Sheina A ... - Quality of Life and Patient-Reported Outcomes in Breast Cancer Survivors. A Multicenter Comparison of Four Abdominally Based Autologous Reconstruction Methods - Plastic & reconstructive surgery 2016;137(3) 758-771",,14.946,2.020136,75.1,MEDL,27049583,"Ramanan, Deepshika ... - Intrinsic Defense Mechanisms of the Intestinal Epithelium - Cel…
9.776,6.8756,96.4,MEDL,26359651,"Farzan, Shohreh F ... - Infant Infections and Respiratory Symptoms in Relation to Arsenic Exposure in a U.S. Cohort - Environmental health perspectives 2016;124(6) 840-847",,14.946,0.277006,14.2,MEDL,27736641,"Loke, P'ng ... - A Commensal Protozoan Strikes a Balance in the Gut - Cell host & microbe 2016;20(4) 417-419"
3.055,6.865822,96.4,MEDL,26872584,"Yu, Stephen W ... - Liposomal Bupivacaine as an Adjunct to Postoperative Pain Control in Total Hip Arthroplasty - Journal of arthroplasty 2016;31(7) 1510-1515",,14.946,0.484793,26,MEDL,27832585,"Shopsin, Bo ... - Tackling Difficult Staphylococcus aureus Infections. Antibodies Show the Way - Cell host & microbe 2016;20(5) 555-557"
9.619,6.853929,96.4,MEDL,26733616,"Napolitano, Andrea ... - HMGB1 and its hyper-acetylated isoform are sensitive and specific serum biomarkers to detect asbestos exposure and to identify mesothelioma patients - Clinical cancer research 2016;22(12) 3087-3096",,14.946,0.786269,41.2,MEDL,27832586,"Blaser, Martin J ... - The Human Microbiome before Birth - Cell host & microbe 2016;20(5) 558-560"
10.162,6.825825,96.3,MEDL,26553803,"Tello-Ruiz, Marcela K ... - Gramene 2016. comparative plant genomics and pathway resources - Nucleic acids research 2016;44(D1) D1133-D1140",,14.714,0.867267,44.8,MEDL,26687682,"Huang, Zhifeng ... - Two FGF Receptor Kinase Molecules Act in Concert to Recruit and Transphosphorylate Phospholipase Cgamma - Molecular cell 2016;61(1) 98-110"
7.956,6.793488,96.3,MEDL,27603155,"Zura, Robert ... - Epidemiology of Fracture Nonunion in 18 Human Bones - JAMA surgery 2016;151(11) e162775-e162775",,14.714,1.85715,72.4,MEDL,27203180,"Bekes, Miklos ... - Recognition of Lys48-Linked Di-ubiquitin and Deubiquitinating Activities of the SARS Coronavirus Papain-like Protease - Molecular cell 2016;62(4) 572-585"
9.664,6.779141,96.3,MEDL,27015003,"Wu, Jing ... - Cigarette smoking and the oral microbiome in a large study of American adults - ISME journal 2016;10(10) 2435-2446",,14.714,2.10359,76.3,MEDL,27453048,"Panda, Saswati ... - Identification of PGAM5 as a Mammalian Protein Histidine Phosphatase that Plays a Central Role to Negatively Regulate CD4+ T Cells - Molecular cell 2016;63(3) 457-469"
8.216,6.775191,96.3,MEDL,26409063,"Evans, Scott R ... - Rapid Molecular Diagnostics, Antibiotic Treatment Decisions, and Developing Approaches to Inform Empiric Therapy. PRIMERS I and II - Clinical infectious diseases 2016;62(2) 181-189",,14.714,1.207748,57.1,MEDL,27773672,"Dankert, John F ... - Cyclin F-Mediated Degradation of SLBP Limits H2A.X Accumulation and Apoptosis upon Genotoxic Stress in…
14.176,6.764403,96.3,MEDL,27418379,"Kellner, Charles H ... - Right Unilateral Ultrabrief Pulse ECT in Geriatric Depression. Phase 1 of the PRIDE Study - American journal of psychiatry 2016;173(11) 1101-1109",,14.714,0,2,MEDL,27814489,"Tu, Shengjiang ... - Chromatin Starts to Come Clean - Molecular cell 2016;64(3) 439-441"
4.373,6.751899,96.3,MEDL,26827669,"Munne, Santiago ... - Mosaicism. ""survival of the fittest"" versus ""no embryo left behind"" - Fertility & sterility 2016;105(5) 1146-1149",,14.533,n/a,n/a,MEDL,27974513,"Becker, Samuel H ... - Bacterial Proteasomes. Mechanistic and Functional Insights - Microbiology & molecular biology reviews 2016;81(1) -"
n/a,6.733276,96.2,MEDL,27121950,"Hashimshony, Tamar ... - CEL-Seq2. sensitive highly-multiplexed single-cell RNA-Seq - Genome biology 2016;17() 77-77",,14.299,3.41191,88,MEDL,27356877,"Reyentovich, Alex ... - Management of refractory cardiogenic shock - Nature reviews. Cardiology 2016;13(8) 481-492"
29.886,6.732284,96.2,MEDL,27322744,"Li, Sheng ... - Distinct evolution and dynamics of epigenetic and genetic heterogeneity in acute myeloid leukemia - Nature medicine 2016;22(7) 792-799",,14.299,0.465404,25,MEDL,27411403,"Ormerod, Julian O M ... - Myocardial energy depletion and dynamic systolic dysfunction in hypertrophic cardiomyopathy - Nature reviews. Cardiology 2016;13(11) 677-687"
3.303,6.728595,96.2,MEDL,27409488,"Inoue, Maiko ... - A Comparison Between Optical Coherence Tomography Angiography and Fluorescein Angiography for the Imaging of Type 1 Neovascularization - Investigative ophthalmology & visual science. IOVS 2016;57(9) OCT314-OCT323",,14.299,8.002644,97.3,MEDL,27905474,"Ruparelia, Neil ... - Inflammatory processes in cardiovascular disease. a route to targeted th…
5.625,6.713496,96.2,MEDL,26512939,"Heier, Jeffrey S ... - Comparison of Aflibercept, Bevacizumab, and Ranibizumab for Treatment of Diabetic Macular Edema. Extrapolation of Data to Clinical Practice - JAMA ophthalmology 2016;134(1) 95-99",,14.176,18.225065,99.4,MEDL,26315982,"Cortese, Samuele ... - Association Between ADHD and Obesity. A Systematic Review and Meta-Analysis - American journal of ps…
4.889,6.676214,96.2,MEDL,26595429,"Smith, Justin S ... - Prospective Multicenter Assessment of Early Complication Rates Associated With Adult Cervical Deformity Surgery in 78 Patients - Neurosurgery 2016;79(3) 378-388",,14.176,2.377571,79.8,MEDL,26771737,"Schneider, Lon S ... - Heterogeneity of Treatment Response to Citalopram for Patients With Alzheimer's Disease With Aggression or Agitation. Th…
1.205,6.659176,96.2,MEDL,27002677,"Bornstein, Jacob ... - 2015 ISSVD, ISSWSH, and IPPS Consensus Terminology and Classification of Persistent Vulvar Pain and Vulvodynia - Journal of lower genital tract disease 2016;20(2) 126-130",,14.176,3.149588,86.5,MEDL,27032628,"Leonpacher, Anne K ... - Effects of Citalopram on Neuropsychiatric Symptoms in Alzheimer's Dementia. Evidence From the CitAD Study -…
3.942,6.658083,96.2,MEDL,26561284,"Zhang, Hao ... - Extracting information from previous full-dose CT scan for knowledge-based Bayesian reconstruction of current low-dose CT images - IEEE transactions on medical imaging 2016;35(3) 860-870",,14.176,0,2,MEDL,27133404,"Malaspina, Dolores - Searching for the Seeds of Psychosis - American journal of psychiatry 2016;173(5) 450-451"
3.784,6.650887,96.2,MEDL,27391834,"Allen, Robert J Jr ... - The Profunda Artery Perforator Flap Experience for Breast Reconstruction - Plastic & reconstructive surgery 2016;138(5) 968-975",,14.176,2.66469,82.8,MEDL,27133410,"Narendran, Raj ... - Comment on Analyses and Conclusions of ""Microglial Activity in People at Ultra High Risk of Psychosis and in Schizophrenia. An [(11)C]PBR28 PET Brain Im…
3.608,6.623536,96.1,MEDL,26941213,"Portier, Christopher J ... - Differences in the carcinogenic evaluation of glyphosate between the International Agency for Research on Cancer (IARC) and the European Food Safety Authority (EFSA) - Journal of epidemiology & community health 2016;70(8) 741-745",,14.176,6.764403,96.3,MEDL,27418379,"Kellner, Charles H ... - Right Unilateral Ultrabrief Pulse ECT in G…
9.661,6.606876,96.1,MEDL,27044097,"Peterson, Teresa E ... - Dual inhibition of Ang-2 and VEGF receptors normalizes tumor vasculature and prolongs survival in glioblastoma by altering macrophages - Proceedings of the National Academy of Sciences of the United States of America (PNAS) 2016;113(16) 4470-4475",,14.176,11.922912,98.7,MEDL,27609244,"LeDoux, Joseph E ... - Using Neuroscience to Help Und…
4.541,6.602848,96.1,MEDL,26864933,"Ambatipudi, Srikant ... - Tobacco smoking-associated genome-wide DNA methylation changes in the EPIC study - Epigenomics 2016;8(5) 599-618",,14.176,6.369943,95.8,MEDL,27418381,"Kellner, Charles H ... - A Novel Strategy for Continuation ECT in Geriatric Depression. Phase 2 of the PRIDE Study - American journal of psychiatry 2016;173(11) 1110-1118"
3.222,6.601364,96.1,MEDL,26653341,"Palamar, Joseph J ... - Nonmedical opioid use and heroin use in a nationally representative sample of us high school seniors - Drug & alcohol dependence 2016;158() 132-138",,14.098,n/a,n/a,WOS,3.69329E+11,"Bar-Noam, Adi Schejter ... - Correction-free remotely scanned two-photon in vivo mouse retinal imaging - Light, science & applications 2016;5() ?-?"
n/a,6.599321,96.1,MEDL,26927484,"Bonfante, E A ... - A Critical Perspective on Mechanical Testing of Implants and Prostheses - Advances in dental research 2016;28(1) 18-27",,14.098,n/a,n/a,WOS,3.89472E+11,"Dean-Ben, XLuis ... - Functional optoacoustic neuro-tomography for scalable whole-brain monitoring of calcium indicators - Light, science & applications 2016;5() ?-?"
4.525,6.565452,96.1,MEDL,26717318,"Racine, Antoine ... - Dietary Patterns and Risk of Inflammatory Bowel Disease in Europe. Results from the EPIC Study - Inflammatory bowel diseases 2016;22(2) 345-354",,14.098,n/a,n/a,WOS,3.74463E+11,"Meitav, Nizan ... - Point spread function estimation from projected speckle illumination - Light, science & applications 2016;5() ?-?"
5.835,6.551979,96,MEDL,26876473,"Jelescu, Ileana O ... - In vivo quantification of demyelination and recovery using compartment-specific diffusion MRI metrics validated by electron microscopy - Neuroimage 2016;132() 104-114",,14.024,0.481044,25.8,MEDL,26748085,"Lakatos, Peter ... - Pondering the Pulvinar - Neuron 2016;89(1) 5-7"
6.226,6.547116,96,MEDL,26705858,"Sonuga-Barke, Edmund J S ... - Annual Research Review. Transdiagnostic neuroscience of child and adolescent mental disorders - differentiating decision making in attention-deficit/hyperactivity disorder, conduct disorder, depression, and anxiety - Journal of child psychology & psychiatry & allied disciplines 2016;57(3) 321-349",,14.024,4.604607,92.6,MEDL,26844832,…
2.476,6.545702,96,MEDL,26942198,"Cimadomo, Danilo ... - The Impact of Biopsy on Human Embryo Developmental Potential during Preimplantation Genetic Diagnosis - BioMed research international 2016;2016() 7193075-7193075",,14.024,0.353956,18.7,MEDL,26889806,"Tritsch, Nicolas X ... - Parkinson's Disease. A Thalamostriatal Rebalancing Act? - Neuron 2016;89(4) 675-677"
37.205,6.511386,96,MEDL,27313040,"Morisaki, Tatsuya ... - Real-time quantification of single RNA translation dynamics in living cells - Science 2016;352(6292) 1425-1429",,14.024,3.317395,87.5,MEDL,26924439,"Long, Michael A ... - Functional Segregation of Cortical Regions Underlying Speech Timing and Articulation - Neuron 2016;89(6) 1187-1193"
9.776,6.497058,96,MEDL,26370657,"Thurston, George D ... - Ambient Particulate Matter Air Pollution Exposure and Mortality in the NIH-AARP Diet and Health Cohort - Environmental health perspectives 2016;124(4) 484-490",,14.024,8.770347,97.7,MEDL,26948889,"Eliava, Marina ... - A New Population of Parvocellular Oxytocin Neurons Controlling Magnocellular Neuron Activity and Inflammatory Pain Processi…
5.071,6.468714,96,MEDL,26604243,"Rigouts, L ... - Specific gyrA gene mutations predict poor treatment outcome in MDR-TB - Journal of antimicrobial chemotherapy 2016;71(2) 314-323",,14.024,5.785378,95.1,MEDL,26985722,"Mullins, Caitlin ... - Unifying Views of Autism Spectrum Disorders. A Consideration of Autoregulatory Feedback Loops - Neuron 2016;89(6) 1131-1156"
7.623,6.457745,95.9,MEDL,26454687,"Laws, Rebecca L ... - Biomarkers of Kidney Injury Among Nicaraguan Sugarcane Workers - American journal of kidney diseases 2016;67(2) 209-217",,14.024,1.883003,72.9,MEDL,27041500,"Cohen, Samuel M ... - Excitation-Transcription Coupling in Parvalbumin-Positive Interneurons Employs a Novel CaM Kinase-Dependent Pathway Distinct from Excitatory Neurons - Neuron 2016…
2.189,6.453454,95.9,MEDL,25915144,"Nelson, Lindsay D ... - Multiple Self-Reported Concussions Are More Prevalent in Athletes With ADHD and Learning Disability - Clinical journal of sport medicine 2016;26(2) 120-127",,14.024,7.288697,96.8,MEDL,27112498,"Oettl, Lars-Lennart ... - Oxytocin Enhances Social Recognition by Modulating Cortical Control of Early Olfactory Processing - Neuron 2016;90(3) 60…
19.896,6.429045,95.9,MEDL,26940925,"Mazzanti, Andrea ... - Gene-Specific Therapy With Mexiletine Reduces Arrhythmic Events in Patients With Long QT Syndrome Type 3 - Journal of the American College of Cardiology 2016;67(9) 1053-1058",,14.024,3.516843,88.6,MEDL,27196976,"Picardo, Michel A ... - Population-Level Representation of a Temporal Sequence Underlying Song Production in the Zebra Finch - N…
2.962,6.422576,95.9,MEDL,26707074,"Wong, Jessica J ... - Are manual therapies, passive physical modalities, or acupuncture effective for the management of patients with whiplash-associated disorders or neck pain and associated disorders? an update of the bone and joint decade task force on neck pain and its associated disorders by the optima collaboration - Spine journal 2016;16(12) 1598-1630",,1…
7.592,6.411491,95.9,MEDL,26674330,"Devinsky, Orrin ... - Recognizing and preventing epilepsy-related mortality. A call for action - Neurology 2016;86(8) 779-786",,14.024,11.777765,98.7,MEDL,27477017,"Tremblay, Robin ... - GABAergic Interneurons in the Neocortex. From Cellular Properties to Circuits - Neuron 2016;91(2) 260-292"
2.153,6.393393,95.9,MEDL,27456839,"Gambaro, Giovanni ... - Metabolic diagnosis and medical prevention of calcium nephrolithiasis and its systemic manifestations. a consensus statement - Journal of nephrology (Roma) 2016;29(6) 715-734",,14.024,0.489758,26.3,MEDL,27568519,"Hanley, Olivia ... - Parallel Pbx-Dependent Pathways Govern the Coalescence and Fate of Motor Columns - Neuron 2016;91(5) 1005-…
2.369,6.373796,95.8,MEDL,27098827,"Correa, Ana ... - Royal College of General Practitioners Research and Surveillance Centre (RCGP RSC) sentinel network. a cohort profile - BMJ open 2016;6(4) e011092-e011092",,14.024,0,2,MEDL,27608755,"Chao, Moses V - Intercellular Networks Underlying Developmental Decisions - Neuron 2016;91(5) 947-949"
2.369,6.371136,95.8,MEDL,26861934,"Griffiths, Peter ... - Registered nurse, healthcare support worker, medical staffing levels and mortality in English hospital trusts. a cross-sectional study - BMJ open 2016;6(2) e008751-e008751",,14.024,3.7467,89.7,MEDL,27618674,"He, Miao ... - Strategies and Tools for Combinatorial Targeting of GABAergic Neurons in Mouse Cerebral Cortex - Neuron 2016;91(6) 122…
14.176,6.369943,95.8,MEDL,27418381,"Kellner, Charles H ... - A Novel Strategy for Continuation ECT in Geriatric Depression. Phase 2 of the PRIDE Study - American journal of psychiatry 2016;173(11) 1110-1118",,14.024,0.941243,47.8,MEDL,27710788,"Mayer, Christian ... - Lineage Is a Poor Predictor of Interneuron Positioning within the Forebrain - Neuron 2016;92(1) 45-51"
3.677,6.36798,95.8,MEDL,26623668,"Grunbaum, Ami M ... - Review of the effect of intravenous lipid emulsion on laboratory analyses - Clinical toxicology (Philadelphia) 2016;54(2) 92-102",,14.024,1.15802,55.6,MEDL,27657451,"Salzman, Gabriel S ... - Structural Basis for Regulation of GPR56/ADGRG1 by Its Alternatively Spliced Extracellular Domains - Neuron 2016;91(6) 1292-1304"
1.866,6.350027,95.8,MEDL,27707980,"Sista, Akhilesh K ... - Persistent right ventricular dysfunction, functional capacity limitation, exercise intolerance, and quality of life impairment following pulmonary embolism. Systematic review with meta-analysis - Vascular medicine 2016;22(1) 37-43",,14.024,2.068,75.8,MEDL,27593179,"Oliva, Azahara ... - Role of Hippocampal CA2 Region in Triggering Sharp-Wa…
3.69,6.313554,95.8,MEDL,26845331,"Reisner, Sari L ... - Advancing methods for US transgender health research - Current opinion in endocrinology, diabetes, & obesity 2016;23(2) 198-207",,14.024,4.433727,92.2,MEDL,27133462,"Watson, Brendon O ... - Network Homeostasis and State Dynamics of Neocortical Sleep - Neuron 2016;90(4) 839-852"
30.41,6.304023,95.8,MEDL,27569912,"Daley, Donnele ... - gammadelta T Cells Support Pancreatic Oncogenesis by Restraining alphabeta T Cell Activation - Cell 2016;166(6) 1485-1499.e15",,13.965,1.911885,73.4,MEDL,26574507,"Drosatos, Konstantinos ... - Cardiac Myocyte KLF5 Regulates Ppara Expression and Cardiac Function - Circulation research 2016;118(2) 241-253"
n/a,6.280536,95.7,MEDL,26913638,"Rosenkrantz, Andrew B ... - Prostate Imaging Reporting and Data System (PI-RADS), Version 2. A Critical Look - American journal of roentgenology (1976) 2016;206(6) 1179-1183",,13.965,12.347593,98.8,MEDL,26892968,"Feinberg, Mark W ... - MicroRNA Regulation of Atherosclerosis - Circulation research 2016;118(4) 703-720"
13.204,6.266444,95.7,MEDL,26194181,"Kim, S ... - Evidence that the rab5 effector APPL1 mediates APP-betaCTF-induced dysfunction of endosomes in Down syndrome and Alzheimer's disease - Molecular psychiatry 2016;21(5) 707-716",,13.965,3.676661,89.3,MEDL,27230639,"Schulze, P Christian ... - Lipid Use and Misuse by the Heart - Circulation research 2016;118(11) 1736-1751"
2.816,6.265942,95.7,MEDL,27300483,"Orr, Serena L ... - Management of Adults With Acute Migraine in the Emergency Department. The American Headache Society Evidence Assessment of Parenteral Pharmacotherapies - Headache 2016;56(6) 911-940",,13.965,0.685663,36.5,MEDL,27660286,"Gallego-Delgado, Julio ... - The High Blood Pressure-Malaria Protection Hypothesis - Circulation research 2016;119(10) 1071-…
20.785,6.2568,95.7,MEDL,27797787,"Busse, Jason W ... - Re-evaluation of low intensity pulsed ultrasound in treatment of tibial fractures (TRUST). randomized clinical trial - British medical journal. BMJ (Clinical research ed.) 2016;355() i5351-i5351",,13.942,0.833355,43.3,MEDL,26966946,"Cai, Haogang ... - Molecular Occupancy of Nanodot Arrays - ACS nano 2016;10(4) 4173-4183"
37.205,6.249184,95.7,MEDL,26744409,"Basu, Jayeeta ... - Gating of hippocampal activity, plasticity, and memory by entorhinal cortex long-range inhibition - Science 2016;351(6269) aaa5694-aaa5694",,13.287,0.884228,45.5,MEDL,27364960,"Mayya, Viveka ... - What Scales the T Cell Response? - Trends in immunology 2016;37(8) 513-522"
1.976,6.241755,95.7,MEDL,26833096,"Meftah, Morteza ... - Long-term results of total knee arthroplasty in young and active patients with posterior stabilized design - Knee 2016;23(2) 318-321",,13.246,17.40099,99.4,MEDL,26704148,"Lawitz, Eric ... - Simeprevir plus sofosbuvir in patients with chronic hepatitis C virus genotype 1 infection and cirrhosis. A Phase 3 study (OPTIMIST-2) - Hepatology 2016…
8.841,6.2346,95.7,MEDL,26803418,"Wayangankar, Siddharth A ... - Temporal Trends and Outcomes of Patients Undergoing Percutaneous Coronary Interventions for Cardiogenic Shock in the Setting of Acute Myocardial Infarction. A Report From the CathPCI Registry - JACC. Cardiovascular interventions 2016;9(4) 341-351",,13.246,3.539762,88.7,MEDL,27533287,"Tapper, Elliot B ... - Evaluation of proton pump i…
2.698,6.227359,95.7,MEDL,26142303,"Langford, Dale J ... - Comparison of subgroups of breast cancer patients on pain and co-occurring symptoms following chemotherapy - Supportive care in cancer 2016;24(2) 605-614",,13.217,7.322838,96.8,MEDL,27317387,"Norcliffe-Kaufmann, Lucy ... - FAMILIAL DYSAUTONOMIA. HISTORY, GENOTYPE, PHENOTYPE AND TRANSLATIONAL RESEARCH - Progress in neurobiology (1973) 2016;…
4.889,6.22649,95.7,MEDL,26348014,"Mummaneni, Praveen V ... - Does Minimally Invasive Percutaneous Posterior Instrumentation Reduce Risk of Proximal Junctional Kyphosis in Adult Spinal Deformity Surgery? A Propensity-Matched Cohort Analysis - Neurosurgery 2016;78(1) 101-108",,13.204,6.266444,95.7,MEDL,26194181,"Kim, S ... - Evidence that the rab5 effector APPL1 mediates APP-betaCTF-induced dysfunc…
6.126,6.223588,95.7,MEDL,27367478,"De Kouchkovsky, I ... - 'Acute myeloid leukemia. a comprehensive review and 2016 update' - Blood cancer journal 2016;6(7) e441-e441",,13.204,0.746316,39.4,MEDL,26598068,"Mastronardi, C A ... - Linkage and association analysis of ADHD endophenotypes in extended and multigenerational pedigrees from a genetic isolate - Molecular psychiatry 2016;21(10) 1434-1440"
4.259,6.204547,95.6,MEDL,26856372,"Oermann, Eric Karl ... - Using a Machine Learning Approach to Predict Outcomes after Radiosurgery for Cerebral Arteriovenous Malformations - Scientific reports 2016;6() 21161-21161",,13.204,2.041816,75.4,MEDL,26619808,"Velez, J I ... - APOE*E2 allele delays age of onset in PSEN1 E280A Alzheimer's disease - Molecular psychiatry 2016;21(7) 916-924"
1.32,6.195025,95.6,MEDL,27059046,"Joseph, Walter J ... - Creating the Perfect Umbilicus. A Systematic Review of Recent Literature - Aesthetic plastic surgery 2016;40(3) 372-379",,13.204,0,2,MEDL,26782055,"Chao, M V - Cleavage of p75 neurotrophin receptor is linked to Alzheimer's disease - Molecular psychiatry 2016;21(3) 300-301"
10.251,6.172993,95.6,MEDL,26784336,"Schwartz, Amy Ellen ... - Effect of a School-Based Water Intervention on Child Body Mass Index and Obesity - JAMA pediatrics 2016;170(3) 220-226",,13.204,1.121259,54.3,MEDL,26903272,"Bertocci, M A ... - Predicting clinical outcome from reward circuitry function and white matter structure in behaviorally and emotionally dysregulated youth - Molecular psychiatry …
2.295,6.166963,95.6,MEDL,27000242,"Tremlett, Helen ... - Gut microbiota composition and relapse risk in pediatric MS. A pilot study - Journal of the neurological sciences 2016;363() 153-157",,13.204,8.789654,97.7,MEDL,25778476,"Jun, G ... - A novel Alzheimer disease locus located near the gene encoding tau protein - Molecular psychiatry 2016;21(1) 108-117"
2.72,6.161752,95.6,MEDL,26514649,"Stein, Ruth E K ... - Beyond ADHD. How Well Are We Doing? - Academic pediatrics 2016;16(2) 115-121",,13.204,15.843709,99.3,MEDL,26367186,"Ost, David E ... - Diagnostic Yield and Complications of Bronchoscopy for Peripheral Lung Lesions. Results of the AQuIRE Registry - American journal of respiratory & critical care medicine 2016;193(1) 68-77"
7.592,6.157904,95.6,MEDL,27572859,"Pohl, Daniela ... - Acute disseminated encephalomyelitis. Updates on an inflammatory CNS syndrome - Neurology 2016;87(9 Suppl 2) S38-S45",,13.204,5.276931,94.2,MEDL,26910495,"Farhat, Maha R ... - Genetic Determinants of Drug Resistance in Mycobacterium tuberculosis and Their Diagnostic Value - American journal of respiratory & critical care medicine 2016;194(5) …
3.055,6.152828,95.6,MEDL,26897490,"Schwarzkopf, Ran ... - Is There a Benefit for Liposomal Bupivacaine Compared to a Traditional Periarticular Injection in Total Knee Arthroplasty Patients With a History of Chronic Opioid Use? - Journal of arthroplasty 2016;31(8) 1702-1705",,13.204,0,2,MEDL,27128703,"Peikert, Tobias ... - Harnessing the Power of the Host. Improving Dendritic Cell Vaccines for Mal…
1.615,6.120772,95.5,MEDL,27043097,"Wong, Ambrose Hon-Wai ... - Making an ""Attitude Adjustment"". Using a Simulation-Enhanced Interprofessional Education Strategy to Improve Attitudes Toward Teamwork and Communication - Simulation in healthcare 2016;11(2) 117-125",,13.204,0.805628,42.1,MEDL,27304243,"Lee, L James ... - Extracellular mRNA Detected by Tethered Lipoplex Nanoparticle Biochip for Lung…
5.157,6.119241,95.5,MEDL,27038769,"Nitti, Victor W ... - Durable Efficacy and Safety of Long-Term OnabotulinumtoxinA Treatment in Patients with Overactive Bladder Syndrome. Final Results of a 3.5-Year Study - Journal of urology 2016;196(3) 791-800",,13.204,0.499181,26.8,MEDL,27420358,"Segal, Leopoldo N ... - The Lung Microbiome in HIV. Getting to the HAART of the Host-Microbe Interface - American…
3.27,6.1081,95.5,MEDL,26691952,"Brito-Zeron, Pilar ... - Early diagnosis of primary Sjogren's syndrome. EULAR-SS task force clinical recommendations - Expert review of clinical immunology 2016;12(2) 137-156",,13.204,2.767114,83.7,MEDL,27457810,"Wang, B ... - A CNS-permeable Hsp90 inhibitor rescues synaptic dysfunction and memory loss in APP-overexpressing Alzheimer's mouse model via an HSF1-media…
8.284,6.10062,95.5,MEDL,26873574,"Weber, Jeffrey ... - Phase I/II Study of Metastatic Melanoma Patients Treated with Nivolumab Who Had Progressed after Ipilimumab - Cancer immunology research 2016;4(4) 345-353",,13.204,n/a,n/a,MEDL,27725660,"Schmitt, L I ... - Interrogating the mouse thalamus to correct human neurodevelopmental disorders - Molecular psychiatry 2016;22(2) 183-191"
2.72,6.100273,95.5,MEDL,27157045,"Szilagyi, Moira ... - Factors Associated with Whether Pediatricians Inquire about Parents' Adverse Childhood Experiences - Academic pediatrics 2016;16(7) 668-675",,13.204,n/a,n/a,MEDL,27777419,"Kaur, G ... - Lysosomal dysfunction in the brain of a mouse model with intraneuronal accumulation of carboxyl terminal fragments of the amyloid precursor protein - Molecul…
9.619,6.095246,95.5,MEDL,27601595,"Thompson, Jeffrey C ... - Detection of Therapeutically Targetable Driver and Resistance Mutations in Lung Cancer Patients by Next-Generation Sequencing of Cell-Free Circulating Tumor DNA - Clinical cancer research 2016;22(23) 5772-5782",,13.204,n/a,n/a,MEDL,27843151,"Liu, C ... - A DNA methylation biomarker of alcohol consumption - Molecular psychiatry 2016;23(2…
2.499,6.059025,95.4,MEDL,26641842,"Lau, Darryl ... - The Clinical Correlation of the Hart-ISSG Proximal Junctional Kyphosis Severity Scale With Health-Related Quality-of-life Outcomes and Need for Revision Surgery - Spine 2016;41(3) 213-223",,13.164,5.640987,94.8,MEDL,26504182,"Bride, Karen L ... - Sirolimus is effective in relapsed/refractory autoimmune cytopenias. results of a prospective multi…
6.501,6.053283,95.4,MEDL,26940296,"Kim, Gwang Ha ... - Screening and surveillance for gastric cancer in the United States. Is it needed? - Gastrointestinal endoscopy 2016;84(1) 18-28",,13.164,3.193667,86.8,MEDL,26738536,"Willerslev-Olsen, Andreas ... - Staphylococcus aureus enterotoxin A (SEA) stimulates STAT3 activation and IL-17 expression in cutaneous T-cell lymphoma - Blood 2016;127(10) 1287-…
7.349,6.051712,95.4,MEDL,26733600,"Minen, Mia Tova ... - Migraine and its psychiatric comorbidities - Journal of neurology neurosurgery & psychiatry 2016;87(7) 741-749",,13.164,3.299623,87.4,MEDL,26463425,"Scarfo, Irene ... - Identification of a new subclass of ALK-negative ALCL expressing aberrant levels of ERBB4 transcripts - Blood 2016;127(2) 221-232"
1.378,6.038067,95.4,MEDL,27655472,"Gofshteyn, Jacqueline S ... - Cannabidiol as a Potential Treatment for Febrile Infection-Related Epilepsy Syndrome (FIRES) in the Acute and Chronic Phases - Journal of child neurology 2016;32(1) 35-40",,13.164,1.272497,59.1,MEDL,26773044,"Gu, Shengqing ... - Distinct GAB2 signaling pathways are essential for myeloid and lymphoid transformation and leukemogenesis…
5.997,6.030678,95.4,MEDL,27533448,"Algazi, Alain P ... - Clinical outcomes in metastatic uveal melanoma treated with PD-1 and PD-1L antibodies - Cancer 2016;122(21) 3344-3353",,13.164,2.379199,79.8,MEDL,26989200,"Hergott, Christopher B ... - Peptidoglycan from the gut microbiota governs the lifespan of circulating phagocytes at homeostasis - Blood 2016;127(20) 2460-2471"
3.083,6.029527,95.4,MEDL,26469708,"Yasar, Temel Kaya ... - Interplatform reproducibility of liver and spleen stiffness measured with MR elastography - Journal of magnetic resonance imaging 2016;43(5) 1064-1072",,13.164,0,2,MEDL,27206664,"Park, Christopher Y - Context matters in MLL-AF9-driven leukemias - Blood 2016;127(19) 2268-2269"
1.318,6.013173,95.4,MEDL,26708834,"Goedel, William C ... - HIV Risk Behaviors, Perceptions, and Testing and Preexposure Prophylaxis (PrEP) Awareness/Use in Grindr-Using Men Who Have Sex with Men in Atlanta, Georgia - Journal of the Association of Nurses in AIDS care 2016;27(2) 133-142",,13.164,2.021316,75.1,MEDL,26787736,"Woolthuis, Carolien M ... - Hematopoietic stem/progenitor cell commitment t…
19.309,6.010277,95.4,MEDL,26797468,"Ross, Heather J ... - Transplantation and Mechanical Circulatory Support in Congenital Heart Disease. A Scientific Statement From the American Heart Association - Circulation 2016;133(8) 802-820",,13.164,0.401105,21.4,MEDL,27609643,"Montenont, Emilie ... - Platelet WDR1 suppresses platelet activity and associates with cardiovascular disease - Blood 2016;128(16)…
2.011,6.001796,95.4,MEDL,26602059,"Villa, Alessandro ... - World Workshop on Oral Medicine VI. A systematic review of medication-induced salivary gland dysfunction - Oral diseases 2016;22(5) 365-382",,13.164,2.706486,83.1,MEDL,27335277,"Spina, Valeria ... - The genetics of nodal marginal zone lymphoma - Blood 2016;128(10) 1362-1373"
1.192,5.998809,95.4,MEDL,26391167,"Finger, Paul T ... - Intravitreal anti-VEGF therapy for macular radiation retinopathy. a 10-year study - European journal of ophthalmology 2016;26(1) 60-66",,13.164,0.87303,45,MEDL,27488349,"Lichtenstein, Daniel A ... - A recurring mutation in the respiratory complex 1 protein NDUFB11 is responsible for a novel form of X-linked sideroblastic anemia - Blood 2016;…
15.066,5.992607,95.4,MEDL,27110680,"Pacold, Michael E ... - A PHGDH inhibitor reveals coordination of serine synthesis and one-carbon unit fate - Nature chemical biology 2016;12(6) 452-458",,13.164,n/a,n/a,MEDL,27806947,"Cantor, David J ... - The chromatin associated Sin3B protein is required for hematopoietic stem cell functions in mice - Blood 2016;129(1) 60-70"
19.309,5.986209,95.4,MEDL,27840336,"Jones, W Schuyler ... - Ticagrelor Compared With Clopidogrel in Patients with Prior Lower Extremity Revascularization for Peripheral Artery Disease - Circulation 2016;135(3) 241-250",,13.081,0.457666,24.5,MEDL,26670474,"Elling, Roland ... - Preserved effector functions of human ORAI1- and STIM1-deficient neutrophils - Journal of allergy & clinical immunology 20…
3.7,5.922524,95.3,MEDL,28005676,"Pichi, Francesco ... - EN FACE OPTICAL COHERENCE TOMOGRAPHY AND OPTICAL COHERENCE TOMOGRAPHY ANGIOGRAPHY OF MULTIPLE EVANESCENT WHITE DOT SYNDROME. New Insights Into Pathogenesis - Retina 2016;36 Suppl 1() S178-S188",,13.081,1.772686,70.9,MEDL,27477328,"Chen, Hannah H ... - Immune dysregulation in patients with PTEN hamartoma tumor syndrome. Analysis of FOXP3 regu…
9.619,5.91948,95.3,MEDL,26534967,"Andronesi, Ovidiu C ... - Treatment response assessment in IDH-mutant glioma patients by non-invasive 3D functional Spectroscopic Mapping of 2-Hydroxyglutarate - Clinical cancer research 2016;22(7) 1632-1641",,12.811,0.525934,28.3,MEDL,25180293,"Zhao, Jian ... - Preferential association of a functional variant in complement receptor 2 with antibodies to double-st…
1.828,5.909277,95.2,MEDL,26432542,"Yakar, Shoshana ... - Regulation of skeletal growth and mineral acquisition by the GH/IGF-1 axis. Lessons from mouse models - Growth hormone & IGF research 2016;28() 26-42",,12.811,11.150246,98.6,MEDL,26293163,"Merrill, J T ... - Efficacy and safety of subcutaneous tabalumab, a monoclonal antibody to B-cell activating factor, in patients with systemic lupus eryt…
2.648,5.905145,95.2,MEDL,27720003,"Lee, Andrea ... - Epidemiology of Parkinson Disease - Neurologic clinics 2016;34(4) 955-965",,12.811,0.883997,45.4,MEDL,26452536,"Mediero, Aranzazu ... - Netrin-1 is highly expressed and required in inflammatory infiltrates in wear particle-induced osteolysis - Annals of the rheumatic diseases 2016;75(9) 1706-1713"
7.071,5.904479,95.2,MEDL,27124954,"Mahana, Douglas ... - Antibiotic perturbation of the murine gut microbiome enhances the adiposity, insulin resistance, and liver disease associated with high-fat diet - Genome medicine 2016;8(1) 48-48",,12.811,1.06381,52.4,MEDL,26621482,"Askling, Johan ... - How comparable are rates of malignancies in patients with rheumatoid arthritis across the world? A compar…
8.841,5.890949,95.2,MEDL,27085576,"Eleid, Mackram F ... - Percutaneous Transvenous Transseptal Transcatheter Valve Implantation in Failed Bioprosthetic Mitral Valves, Ring Annuloplasty, and Severe Mitral Annular Calcification - JACC. Cardiovascular interventions 2016;9(11) 1161-1174",,12.811,5.016753,93.6,MEDL,26362759,"Rothwell, Simon ... - Dense genotyping of immune-related loci in idiopathic i…
30.41,5.870276,95.2,MEDL,27153497,"Masri, Selma ... - Lung Adenocarcinoma Distally Rewires Hepatic Circadian Homeostasis - Cell 2016;165(4) 896-909",,12.811,0.86557,44.7,MEDL,26546586,"Wampler Muskardin, Theresa ... - Increased pretreatment serum IFN-beta/alpha ratio predicts non-response to tumour necrosis factor alpha inhibition in rheumatoid arthritis - Annals of the rheumatic diseases 2016;75…
7.296,5.869639,95.2,MEDL,27783538,"Rosenkrantz, Andrew B ... - Proposed Adjustments to PI-RADS Version 2 Decision Rules. Impact on Prostate Cancer Detection - Radiology 2016;283(1) 119-129",,12.811,5.812306,95.1,MEDL,26835701,"Izmirly, Peter M ... - Assessment of fluorinated steroids to avert progression and mortality in anti-SSA/Ro-associated cardiac injury limited to the fetal conduction system…
30.41,5.859858,95.2,MEDL,27293190,"Sisirak, Vanja ... - Digestion of Chromatin in Apoptotic Cell Microparticles Prevents Autoimmunity - Cell 2016;166(1) 88-101",,12.811,0.533954,28.7,MEDL,26920997,"Municio, Cristina ... - Methotrexate selectively targets human proinflammatory macrophages through a thymidylate synthase/p53 axis - Annals of the rheumatic diseases 2016;75(12) 2157-2165"
4.059,5.848357,95.2,MEDL,27231972,"Sone, Je Yeong ... - Helmet efficacy against concussion and traumatic brain injury. a review - Journal of neurosurgery 2016;126(3) 768-781",,12.811,1.121757,54.4,MEDL,26857699,"Michaud, Kaleb ... - Can rheumatoid arthritis (RA) registries provide contextual safety data for modern RA clinical trials? The case for mortality and cardiovascular disease - Annals of t…
12.213,5.839719,95.1,MEDL,28025715,"Drummond, Eleanor ... - Alzheimer's disease. experimental models and reality - Acta neuropathologica 2016;133(2) 155-175",,12.811,14.070826,99.1,MEDL,27009916,"Khamashta, Munther ... - Sifalimumab, an anti-interferon-alpha monoclonal antibody, in moderate to severe systemic lupus erythematosus. a randomised, double-blind, placebo-controlled study - Annals of th…
2.616,5.833499,95.1,MEDL,26658692,"Beidas, Rinad S ... - A Multi-Level Examination of Stakeholder Perspectives of Implementation of Evidence-Based Practices in a Large Urban Publicly-Funded Mental Health System - Administration & policy in mental health 2016;43(6) 893-908",,12.811,0.765037,40.3,MEDL,26783109,"Deng, Yun ... - Decreased SMG7 expression associates with lupus-risk variants and elevat…
2.916,5.832177,95.1,MEDL,26966013,"Goedel, William C ... - Correlates of Awareness of and Willingness to Use Pre-exposure Prophylaxis (PrEP) in Gay, Bisexual, and Other Men Who Have Sex with Men Who Use Geosocial-Networking Smartphone Applications in New York City - AIDS & behavior 2016;20(7) 1435-1442",,12.797,4.389633,92,MEDL,26719219,"Sause, William E ... - Antibody-Based Biologics and Their P…
6.595,5.826229,95.1,MEDL,28007630,"Guo, Zhenying ... - Improving the accuracy of mesothelioma diagnosis in China - Journal of thoracic oncology 2016;12(4) 714-723",,12.784,3.765678,89.7,MEDL,26657863,"Li, Xiang ... - Progesterone receptor membrane component-1 regulates hepcidin biosynthesis - Journal of clinical investigation 2016;126(1) 389-401"
12.811,5.812306,95.1,MEDL,26835701,"Izmirly, Peter M ... - Assessment of fluorinated steroids to avert progression and mortality in anti-SSA/Ro-associated cardiac injury limited to the fetal conduction system - Annals of the rheumatic diseases 2016;75(6) 1161-1165",,12.784,1.415196,63,MEDL,26784546,"Chen, Jian ... - TGF-beta/beta2-spectrin/CTCF-regulated tumor suppression in human stem cell disor…
29.886,5.795108,95.1,MEDL,28024083,"Davidson, Shawn M ... - Direct evidence for cancer-cell-autonomous extracellular protein catabolism in pancreatic tumors - Nature medicine 2016;23(2) 235-241",,12.784,2.635711,82.5,MEDL,27294527,"Saha, Asim ... - Programmed death ligand-1 expression on donor T cells drives graft-versus-host disease lethality - Journal of clinical investigation 2016;126(7) 2642-…
6.35,5.793551,95.1,MEDL,27363832,"Naymagon, Leonard ... - Novel agents in the treatment of multiple myeloma. a review about the future - Journal of hematology & oncology 2016;9(1) 52-52",,12.784,1.678368,69.1,MEDL,27643439,"Gallego-Delgado, Julio ... - Angiotensin receptors and beta-catenin regulate brain endothelial integrity in malaria - Journal of clinical investigation 2016;126(10) 4016-4029"
14.024,5.785378,95.1,MEDL,26985722,"Mullins, Caitlin ... - Unifying Views of Autism Spectrum Disorders. A Consideration of Autoregulatory Feedback Loops - Neuron 2016;89(6) 1131-1156",,12.784,4.635596,92.7,MEDL,27400128,"Gordts, Philip L S M ... - ApoC-III inhibits clearance of triglyceride-rich lipoproteins through LDL family receptors - Journal of clinical investigation 2016;126(8) 2855-2866"
5.988,5.782159,95,MEDL,26911697,"Mitre, Mariela ... - A Distributed Network for Social Cognition Enriched for Oxytocin Receptors - Journal of neuroscience 2016;36(8) 2517-2535",,12.784,3.698224,89.4,MEDL,27760050,"Petersen, Max C ... - Insulin receptor Thr1160 phosphorylation mediates lipid-induced hepatic insulin resistance - Journal of clinical investigation 2016;126(11) 4361-4371"
44.405,5.777823,95,MEDL,28027367,"Desai, Nihar R ... - Association Between Hospital Penalty Status Under the Hospital Readmission Reduction Program and Readmission Rates for Target and Nontarget Conditions - JAMA 2016;316(24) 2647-2656",,12.784,2.352742,79.5,MEDL,27721237,"Concepcion, Axel R ... - Store-operated Ca2+ entry regulates Ca2+-activated chloride channels and eccrine sweat gland functio…
11.587,5.760906,95,MEDL,27916682,"Dong, Zachary M ... - Adaptive optics optical coherence tomography in glaucoma - Progress in retinal & eye research 2016;57() 76-88",,12.784,0.574247,30.9,MEDL,27775552,"Shekhar, Akshay ... - Transcription factor ETV1 is essential for rapid conduction in the heart - Journal of clinical investigation 2016;126(12) 4444-4459"
2.743,5.759908,95,MEDL,27043218,"Gakis, Georgios ... - Update of the ICUD-SIU consultation on upper tract urothelial carcinoma 2016. treatment of localized high-risk disease - World journal of urology 2016;35(3) 327-335",,12.784,1.370176,61.8,MEDL,27599291,"Conlon, Donna M ... - Inhibition of apolipoprotein B synthesis stimulates endoplasmic reticulum autophagy that prevents steatosis - Journal o…
6.186,5.747435,95,MEDL,27076505,"Goodman, Daisy ... - Explanation and elaboration of the SQUIRE (Standards for Quality Improvement Reporting Excellence) Guidelines, V.2.0. examples of SQUIRE elements in the healthcare improvement literature - BMJ quality & safety 2016;25(12) e7-e7",,12.712,0.417748,22.3,MEDL,26990380,"Hu, Junqiang ... - High-Throughput Mechanobiology Screening Platform Using Micr…
3.055,5.744481,95,MEDL,27344351,"Slover, James D ... - What Is the Best Strategy to Minimize After-Care Costs for Total Joint Arthroplasty in a Bundled Payment Environment? - Journal of arthroplasty 2016;31(12) 2710-2713",,12.595,0.504342,27.1,MEDL,27501536,"Christensen, Sune M ... - One-way membrane trafficking of SOS in receptor-triggered Ras activation - Nature structural & molecular biology 2…
1.32,5.742681,95,MEDL,26537512,"Segal, Kira L ... - The Effect of Transconjunctival Blepharoplasty on Margin Reflex Distance 2 - Aesthetic plastic surgery 2016;40(1) 13-18",,12.595,2.360927,79.6,MEDL,27918543,"Preissler, Steffen ... - FICD acts bifunctionally to AMPylate and de-AMPylate the endoplasmic reticulum chaperone BiP - Nature structural & molecular biology 2016;24(1) 23-29"
8.216,5.733656,95,MEDL,27045122,"Uyeki, Timothy M ... - Ebola virus persistence in semen of male survivors - Clinical infectious diseases 2016;62(12) 1552-1555",,12.589,1.707791,69.7,MEDL,26755275,"Yuan, Chen ... - Circulating Metabolites and Survival Among Patients With Pancreatic Cancer - Journal of the National Cancer Institute 2016;108(6) djv409-djv409"
3.055,5.724513,95,MEDL,27998660,"Perfetti, Dean C ... - Prosthetic Dislocation and Revision After Primary Total Hip Arthroplasty in Lumbar Fusion Patients. A Propensity Score Matched-Pair Analysis - Journal of arthroplasty 2016;32(5) 1635-1640.e1",,12.589,2.564222,81.8,MEDL,27107051,"Kwa, Maryann ... - The Intestinal Microbiome and Estrogen Receptor-Positive Female Breast Cancer - Journal of the …
2.327,5.722656,95,MEDL,27101890,"Chung, Esther K ... - Screening for Social Determinants of Health Among Children and Families Living in Poverty. A Guide for Clinicians - Current problems in pediatric & adolescent health care 2016;46(5) 135-153",,12.589,0.906263,46.4,MEDL,27235387,"Cymerman, Rachel M ... - De Novo vs Nevus-Associated Melanomas. Differences in Associations With Prognostic Indicato…
6.918,5.71987,94.9,MEDL,26554876,"Hochberg, Marc C ... - When is osteonecrosis not osteonecrosis? adjudication of reported serious adverse joint events in the tanezumab clinical development program - Arthritis & rheumatology 2016;68(2) 382-391",,12.589,n/a,n/a,MEDL,28040700,"Diefenbach, Catherine S ... - Hodgkin Lymphoma. Current Status and Clinical Trial Recommendations - Journal of the National…
13.164,5.640987,94.8,MEDL,26504182,"Bride, Karen L ... - Sirolimus is effective in relapsed/refractory autoimmune cytopenias. results of a prospective multi-institutional trial - Blood 2016;127(1) 17-28",,12.486,2.658903,82.7,MEDL,27151182,"Billerbeck, Eva ... - Humanized mice efficiently engrafted with fetal hepatoblasts and syngeneic immune cells develop human monocytes and NK cells - Journal o…
2.44,5.63039,94.8,MEDL,27935735,"Adler, Lenard A ... - Pharmacokinetic and Pharmacodynamic Properties of Lisdexamfetamine in Adults with Attention-Deficit/Hyperactivity Disorder - Journal of child & adolescent psychopharmacology 2016;27(2) 196-199",,12.486,4.617626,92.7,MEDL,27210427,"Lok, Anna S ... - Randomized phase II study of GS-4774 as a therapeutic vaccine in virally suppressed patients wi…
2.499,5.629564,94.8,MEDL,26866740,"Jalai, Cyrus M ... - The Impact of Advanced Age on Peri-Operative Outcomes in the Surgical Treatment of Cervical Spondylotic Myelopathy. A Nationwide Study Between 2001 and 2010 - Spine 2016;41(3) E139-E147",,12.486,0.812771,42.4,MEDL,27117591,"Bissig-Choisat, Beatrice ... - Novel patient-derived xenograft and cell line models for therapeutic testing of pediatri…
5.817,5.629331,94.8,MEDL,26559760,"Wright, Natalie A ... - Epidemiology and Treatment of Eosinophilic Fasciitis. An Analysis of 63 Patients From 3 Tertiary Care Centers - JAMA dermatology 2016;152(1) 97-99",,12.213,0.773787,40.7,MEDL,26487540,"Shankar, Ganesh M ... - BRAF alteration status and the histone H3F3A gene K27M mutation segregate spinal cord astrocytoma histology - Acta neuropathologica…
7.002,5.623922,94.8,MEDL,26947448,"Haimovic, Adele ... - Safety of a picosecond laser with diffractive lens array (DLA) in the treatment of Fitzpatrick skin types IV to VI. A retrospective review - Journal of the American Academy of Dermatology 2016;74(5) 931-936",,12.213,1.958065,74.1,MEDL,26659577,"Henderson, Michael X ... - Neuronal ceroid lipofuscinosis with DNAJC5/CSPalpha mutation has PPT1 …
3.935,5.622986,94.8,MEDL,27429189,"Reisner, Sari L ... - Integrated and Gender-Affirming Transgender Clinical Care and Research - Journal of acquired immune deficiency syndromes. JAIDS 2016;72 Suppl 3() S235-S242",,12.213,14.356232,99.1,MEDL,26659578,"Kovacs, Gabor G ... - Aging-related tau astrogliopathy (ARTAG). harmonized evaluation strategy - Acta neuropathologica 2016;131(1) 87-102"
5.574,5.621849,94.8,MEDL,26873276,"Timor-Tritsch, Ilan E ... - Ultrasound diagnosis and management of acquired uterine enhanced myometrial vascularity/arteriovenous malformations - American journal of obstetrics & gynecology 2016;214(6) 731.e1-731.e10",,12.213,34.669934,99.8,MEDL,26667418,"McKee, Ann C ... - The first NINDS/NIBIB consensus meeting to define neuropathological criteria for the diag…
3.267,5.613697,94.8,MEDL,27047348,"Milardi, Demetrio ... - Extensive Direct Subcortical Cerebellum-Basal Ganglia Connections in Human Brain as Revealed by Constrained Spherical Deconvolution Tractography - Frontiers in neuroanatomy 2016;10() 29-29",,12.213,3.193859,86.8,MEDL,27812792,"Huse, Jason T ... - Polymorphous low-grade neuroepithelial tumor of the young (PLNTY). an epileptogenic neoplasm …
27.312,5.613298,94.8,MEDL,26660852,"Foster, Monique N ... - KATP Channels in the Cardiovascular System - Physiological reviews 2016;96(1) 177-252",,12.213,1.638295,68.2,MEDL,27664011,"Unruh, Dusten ... - Mutant IDH1 and thrombosis in gliomas - Acta neuropathologica 2016;132(6) 917-930"
6.595,5.610792,94.8,MEDL,27496651,"Altorki, Nasser K ... - Anatomical Segmentectomy and Wedge Resections Are Associated with Comparable Outcomes for Patients with Small cT1N0 Non-Small Cell Lung Cancer - Journal of thoracic oncology 2016;11(11) 1984-1992",,12.213,5.839719,95.1,MEDL,28025715,"Drummond, Eleanor ... - Alzheimer's disease. experimental models and reality - Acta neuropathologica 2016;…
16.538,5.577341,94.7,MEDL,27653735,"Harnack, Lisa ... - Effects of Subsidies and Prohibitions on Nutrition in a Food Benefit Program. A Randomized Clinical Trial - JAMA internal medicine 2016;176(11) 1610-1618",,12.188,2.675985,82.9,MEDL,27256713,"Abdollahi-Roodsaz, Shahla ... - The metabolic role of the gut microbiota in health and rheumatic disease. mechanisms and interventions - Nature reviews…
28.88,5.538908,94.7,MEDL,26865019,"Tritsch, Nicolas X ... - Mechanisms and functions of GABA co-release - Nature reviews. Neuroscience 2016;17(3) 139-145",,12.188,4.566952,92.5,MEDL,27170508,"Joosten, Leo A B ... - Toll-like receptors and chronic inflammation in rheumatic diseases. new developments - Nature reviews. Rheumatology 2016;12(6) 344-357"
2.72,5.536258,94.6,MEDL,27044692,"Fierman, Arthur H ... - Redesigning Health Care Practices to Address Childhood Poverty - Academic pediatrics 2016;16(3 Suppl) S136-S146",,12.136,2.14286,76.9,MEDL,26772207,"Wakefield, Jerome C - Diagnostic Issues and Controversies in DSM-5. Return of the False Positives Problem - Annual review of clinical psychology 2016;12() 105-132"
0,5.53243,94.6,MEDL,27782139,"Livanos, Alexandra E ... - Antibiotic-mediated gut microbiome perturbation accelerates development of type 1 diabetes in mice - Nature microbiology 2016;1(11) 16140-16140",,12.124,0.304347,15.8,MEDL,26738816,"Oakes, Benjamin L ... - Multi-reporter selection for the design of active and more specific zinc-finger nucleases for genome editing - Nature communications 201…
3.897,5.529694,94.6,MEDL,26040966,"Healy, William L ... - Complications of Total Hip Arthroplasty. Standardized List, Definitions, and Stratification Developed by The Hip Society - Clinical orthopaedics & related research 2016;474(2) 357-364",,12.124,3.306885,87.4,MEDL,26787348,"Leo-Macias, Alejandra ... - Nanoscale visualization of functional adhesion/excitability nodes at the intercalated disc …
2.098,5.525715,94.6,MEDL,27283599,"Raphael, K G ... - Is bruxism a disorder or a behaviour? Rethinking the international consensus on defining and grading of bruxism - Journal of oral rehabilitation 2016;43(10) 791-798",,12.124,1.799526,71.4,MEDL,26923114,"Lin, Jiqiang ... - Increased generation of Foxp3(+) regulatory T cells by manipulating antigen presentation in the thymus - Nature communicati…
5.66,5.494456,94.6,MEDL,27433746,"Blitz, Jeanna D ... - Preoperative Evaluation Clinic Visit Is Associated with Decreased Risk of In-hospital Postoperative Mortality - Anesthesiology 2016;125(2) 280-294",,12.124,1.853855,72.4,MEDL,26956414,"Berndt, Sonja I ... - Meta-analysis of genome-wide association studies discovers multiple loci for chronic lymphocytic leukemia - Nature communications 2016;7…
21.506,5.469665,94.5,MEDL,27089382,"Ouimet, Mireille ... - Mycobacterium tuberculosis induces the miR-33 locus to reprogram autophagy and host lipid metabolism - Nature immunology 2016;17(6) 677-686",,12.124,7.093255,96.6,MEDL,26888176,"Gomez-Ospina, Natalia ... - Mutations in the nuclear bile acid receptor FXR cause progressive familial intrahepatic cholestasis - Nature communications 2016;7() 1…
1.475,5.46927,94.5,MEDL,26614476,"Virk, Mandeep S ... - Complications of Proximal Biceps Tenotomy and Tenodesis - Clinics in sports medicine 2016;35(1) 181-188",,12.124,0.705771,37.5,MEDL,26952167,"Soh, Boon-Seng ... - Endothelin-1 supports clonal derivation and expansion of cardiovascular progenitors derived from human embryonic stem cells - Nature communications 2016;7() 10774-10774"
4.302,5.467799,94.5,MEDL,26976862,"Buehrle, Deanna J ... - Evaluation of the in vitro activity of ceftazidime-avibactam and ceftolozane-tazobactam against meropenem-resistant Pseudomonas aeruginosa isolates - Antimicrobial agents & chemotherapy 2016;60(5) 3227-3231",,12.124,2.350781,79.5,MEDL,27117709,"Couch, Fergus J ... - Identification of four novel susceptibility loci for oestrogen receptor n…
37.205,5.467322,94.5,MEDL,27034373,"Castellanos-Rubio, Ainara ... - A long noncoding RNA associated with susceptibility to celiac disease - Science 2016;352(6281) 91-95",,12.124,7.561715,97,MEDL,27121947,"Justin, Neil ... - Structural basis of oncogenic histone H3K27M inhibition of human polycomb repressive complex 2 - Nature communications 2016;7() 11316-11316"
2.972,5.46395,94.5,MEDL,27626613,"Marlin, Bianca Jones ... - Oxytocin Modulation of Neural Circuits for Social Behavior - Developmental neurobiology 2016;77(2) 169-189",,12.124,21.40594,99.6,MEDL,26883990,"Koyama, Shohei ... - Adaptive resistance to therapeutic PD-1 blockade is associated with upregulation of alternative immune checkpoints - Nature communications 2016;7() 10501-10501"
0.642,5.457099,94.5,MEDL,26720321,"Hepburn-Smith, Millie ... - Establishment of an External Ventricular Drain Best Practice Guideline. The Quest for a Comprehensive, Universal Standard for External Ventricular Drain Care - Journal of neuroscience nursing 2016;48(1) 54-65",,12.124,4.008405,90.7,MEDL,27215672,"Pattwell, Siobhan S ... - Dynamic changes in neural circuitry during adolescence are asso…
8.406,5.454736,94.5,MEDL,27667365,"Baron, Maayan ... - A Single-Cell Transcriptomic Map of the Human and Mouse Pancreas Reveals Inter- and Intra-cell Population Structure - Cell systems 2016;3(4) 346-360.e4",,12.124,1.434637,63.5,MEDL,27222091,"Fu, Yi ... - CRISPR-dCas9 and sgRNA scaffolds enable dual-colour live imaging of satellite sequences and repeat-enriched individual loci - Nature communic…
12.124,5.453697,94.5,MEDL,27349690,"Peng, Jiyun ... - Microglia and monocytes synergistically promote the transition from acute to chronic pain after nerve injury - Nature communications 2016;7() 12029-12029",,12.124,1.016953,50.7,MEDL,27291797,"Machiela, Mitchell J ... - Female chromosome X mosaicism is age-related and preferentially affects the inactivated X chromosome - Nature communications 2…
5.012,5.45131,94.5,MEDL,26051403,"Ferre, Sergi ... - Allosteric mechanisms within the adenosine A-dopamine D receptor heterotetramer - Neuropharmacology 2016;104() 154-160",,12.124,5.453697,94.5,MEDL,27349690,"Peng, Jiyun ... - Microglia and monocytes synergistically promote the transition from acute to chronic pain after nerve injury - Nature communications 2016;7() 12029-12029"
4.171,5.429771,94.5,MEDL,27311693,"Chacko, Anil ... - Engagement in Behavioral Parent Training. Review of the Literature and Implications for Practice - Clinical child & family psychology review 2016;19(3) 204-215",,12.124,29.518627,99.8,MEDL,27381735,"Bronte, Vincenzo ... - Recommendations for myeloid-derived suppressor cell nomenclature and characterization standards - Nature communications 201…
2.341,5.42964,94.5,MEDL,26974186,"Nelson, Lindsay D ... - Age Differences in Recovery After Sport-Related Concussion. A Comparison of High School and Collegiate Athletes - Journal of athletic training 2016;51(2) 142-152",,12.124,1.992405,74.7,MEDL,27460411,"Aryal, Binod ... - ANGPTL4 deficiency in haematopoietic cells promotes monocyte expansion and atherosclerosis progression - Nature communicat…
3.747,5.423787,94.5,MEDL,26092015,"Sethi, Monica ... - Intraoperative leak testing has no correlation with leak after laparoscopic sleeve gastrectomy - Surgical endoscopy 2016;30(3) 883-891",,12.124,1.095322,53.5,MEDL,27052111,"Gusev, Alexander ... - Atlas of prostate cancer heritability in European and African-American men pinpoints tissue-specific regulation - Nature communications 2016;7() 109…
40.137,5.420414,94.4,MEDL,26886793,"Levin, Michal ... - The mid-developmental transition and the evolution of animal body plans - Nature 2016;531(7596) 637-641",,12.124,8.04371,97.3,MEDL,27526996,"Cloos, Martijn A ... - Multiparametric imaging with heterogeneous radiofrequency fields - Nature communications 2016;7() 12445-12445"
10.292,5.409263,94.4,MEDL,26792552,"Petracca, Maria ... - Brain intra- and extracellular sodium concentration in multiple sclerosis. a 7 T MRI study - Brain 2016;139(Pt 3) 795-806",,12.124,1.776333,71,MEDL,27549343,"Sieberts, Solveig K ... - Crowdsourced assessment of common genetic contribution to predicting anti-TNF treatment response in rheumatoid arthritis - Nature communications 2016;7() 124…
7.398,5.392162,94.4,MEDL,26247164,"Axelrad, Jordan ... - Risk of New or Recurrent Cancer in Patients with Inflammatory Bowel Disease and Previous Cancer Exposed to Immunosuppressive and Anti-TNF Agents - Clinical gastroenterology & hepatology 2016;14(1) 58-64",,12.124,0.505843,27.2,MEDL,27701382,"Park, David S ... - Fhf2 gene deletion causes temperature-sensitive cardiac conduction failure - Natu…
16.559,5.39027,94.4,MEDL,27355489,"Stanton, Sasha E ... - Variation in the Incidence and Magnitude of Tumor-Infiltrating Lymphocytes in Breast Cancer Subtypes. A Systematic Review - JAMA oncology 2016;2(10) 1354-1360",,12.124,0.953589,48.2,MEDL,27959342,"He, Yundong ... - Ailanthone targets p23 to overcome MDV3100 resistance in castration-resistant prostate cancer - Nature communications 2016;7()…
4.47,5.388032,94.4,MEDL,26311057,"Ramirez-Rubio, Oriana ... - Urine biomarkers of kidney injury among adolescents in Nicaragua, a region affected by an epidemic of chronic kidney disease of unknown aetiology - Nephrology, dialysis, transplantation 2016;31(3) 424-432",,12.124,0.54029,29.1,MEDL,27959326,"Grubb, Michael A ... - Neuroanatomy accounts for age-related changes in risk preferences - Natu…
40.137,5.385977,94.4,MEDL,27007844,"Wells, Michael F ... - Thalamic reticular impairment underlies attention deficit in Ptchd1 mice - Nature 2016;532(7597) 58-63",,12.124,0.904089,46.3,MEDL,28959951,"Ashouri, Arghavan ... - Pan-cancer transcriptomic analysis associates long non-coding RNAs with key mutational driver events - Nature communications 2016;7() 13197-13197"
30.41,5.385347,94.4,MEDL,27863251,"Chen, Lu ... - Genetic Drivers of Epigenetic and Transcriptional Variation in Human Immune Cells - Cell 2016;167(5) 1398-1414.e24",,12.015,2.008983,74.9,MEDL,26846520,"Ait-Oufella, Hafid ... - Understanding clinical signs of poor tissue perfusion during septic shock - Intensive care medicine 2016;42(12) 2070-2072"
6.284,5.383029,94.4,MEDL,27859586,"Kaya, Serra ... - Lactation Induced Changes in the Volume of Osteocyte Lacunar-Canalicular Space Alter Mechanical Properties in Cortical Bone Tissue - Journal of bone & mineral research 2016;32(4) 688-697",,12.015,3.92075,90.4,MEDL,26754754,"Citerio, Giuseppe ... - Organ donation in adults. a critical care perspective - Intensive care medicine 2016;42(3) 305-315"
2.696,5.365541,94.4,MEDL,26943252,"De la Garza-Ramos, Rafael ... - Inpatient morbidity and mortality after adult spinal deformity surgery in teaching versus nonteaching hospitals - Journal of neurosurgery. Spine 2016;25(1) 15-20",,11.994,1.088279,53.2,MEDL,27860190,"Elacqua, Elizabeth ... - Supramolecular Diblock Copolymers Featuring Well-defined Telechelic Building Blocks - Angewandte chemie. In…
7.725,5.364964,94.3,MEDL,27187150,"Tsokas, Panayiotis ... - Compensation for PKMzeta in long-term potentiation and spatial long-term memory in mutant mice - eLife 2016;5() -",,11.991,1.217133,57.4,MEDL,26666262,"Hatlen, Megan A ... - Integrative genetic analysis of mouse and human AML identifies cooperating disease alleles - Journal of experimental medicine 2016;213(1) 25-34"
4.041,5.361995,94.3,MEDL,26286195,"Margonis, Georgios Antonios ... - Adrenocortical Carcinoma. Impact of Surgical Margin Status on Long-Term Outcomes - Annals of surgical oncology 2016;23(1) 134-141",,11.991,0.738069,39,MEDL,26903243,"Lau, Colleen M ... - Leukemia-associated activating mutation of Flt3 expands dendritic cells and alters T cell responses - Journal of experimental medicine 2016;213…
2.403,5.343174,94.3,MEDL,27649353,"Goldenberg, Alina ... - Pediatric Contact Dermatitis Registry Inaugural Case Data - Dermatitis 2016;27(5) 293-302",,11.991,0.637007,34.1,MEDL,26903242,"Thomas-Claudepierre, Anne-Sophie ... - Mediator facilitates transcriptional activation and dynamic long-range contacts at the IgH locus during class switch recombination - Journal of experimental medicine 2016;21…
5.817,5.319448,94.3,MEDL,27262160,"Criscito, Maressa C ... - Prognostic Factors, Treatment, and Survival in Dermatofibrosarcoma Protuberans - JAMA dermatology 2016;152(12) 1365-1371",,11.991,2.595053,82.1,MEDL,27526711,"Chopra, Martin ... - Exogenous TNFR2 activation protects from acute GvHD via host T reg cell expansion - Journal of experimental medicine 2016;213(9) 1881-1900"
9.122,5.296884,94.2,MEDL,26833127,"Koyama, Shohei ... - STK11/LKB1 Deficiency Promotes Neutrophil Recruitment and Proinflammatory Cytokine Production to Suppress T-cell Activity in the Lung Tumor Microenvironment - Cancer research 2016;76(5) 999-1008",,11.922,1.894545,73.1,MEDL,26566658,"Shen, Yue ... - SCRaMbLE generates designed combinatorial stochastic diversity in synthetic chromosomes - Geno…
3.083,5.280169,94.2,MEDL,26395278,"Rosenkrantz, Andrew B ... - Length of capsular contact for diagnosing extraprostatic extension on prostate MRI. Assessment at an optimal threshold - Journal of magnetic resonance imaging 2016;43(4) 990-997",,11.922,n/a,n/a,MEDL,27856494,"Kuang, Zheng ... - The dynamic landscape of fission yeast meiosis alternative-splice isoforms - Genome research 2016;27(1) 145…
13.204,5.276931,94.2,MEDL,26910495,"Farhat, Maha R ... - Genetic Determinants of Drug Resistance in Mycobacterium tuberculosis and Their Diagnostic Value - American journal of respiratory & critical care medicine 2016;194(5) 621-630",,11.862,0.826248,43,MEDL,27505186,"Betancourt, Theresa S ... - Associations between Mental Health and Ebola-Related Health Behaviors. A Regionally Representative Cro…
9.661,5.276522,94.2,MEDL,26729876,"Tufariello, JoAnn M ... - Separable roles for Mycobacterium tuberculosis ESX-3 effectors in iron acquisition and virulence - Proceedings of the National Academy of Sciences of the United States of America (PNAS) 2016;113(3) E348-E357",,11.857,3.043001,85.8,MEDL,26861925,"Podmore, Clara ... - The Association of Multiple Biomarkers of Iron Metabolism and Type 2 Di…
39.932,5.258122,94.1,MEDL,27694913,"Cadwell, Ken - Crosstalk between autophagy and inflammatory signalling pathways. balancing defence and homeostasis - Nature reviews. Immunology 2016;16(11) 661-675",,11.857,9.984249,98.2,MEDL,27330126,"Maahs, David M ... - Outcome Measures for Artificial Pancreas Clinical Trials. A Consensus Report - Diabetes care 2016;39(7) 1175-1179"
8.299,5.238037,94.1,MEDL,26724598,"Ray, Rashmi ... - RAGE axis in neuroinflammation, neurodegeneration and its emerging role in the pathogenesis of Amyotrophic Lateral Sclerosis - Neuroscience & biobehavioral reviews 2016;62() 48-55",,11.855,0.901446,46.2,MEDL,26681684,"Bourgier, C ... - Concurrent or sequential letrozole with adjuvant breast radiotherapy. final results of the CO-HO-RT phase II r…
2.631,5.234608,94.1,MEDL,26720704,"Liu, Anli ... - Exploring the efficacy of a 5-day course of transcranial direct current stimulation (TDCS) on depression and memory function in patients with well-controlled temporal lobe epilepsy - Epilepsy & behavior 2016;55() 11-20",,11.855,14.099996,99.1,MEDL,26712903,"Ahmed, K A ... - Clinical outcomes of melanoma brain metastases treated with stereotactic …
4.302,5.20695,94,MEDL,27044555,"Gomez-Simmonds, A ... - Combination Regimens for Treatment of Carbapenem-Resistant Klebsiella pneumoniae Bloodstream Infections - Antimicrobial agents & chemotherapy 2016;60(6) 3601-3607",,11.855,2.004493,74.9,MEDL,26802153,"Ramanathan, R K ... - Positron emission tomography response evaluation from a randomized phase III trial of weekly nab-paclitaxel plus gemcita…
0,5.201607,94,MEDL,27572644,"Segal, Leopoldo N ... - Enrichment of the lung microbiome with oral taxa is associated with lung inflammation of a Th17 phenotype - Nature microbiology 2016;1() 16031-16031",,11.855,3.323013,87.5,MEDL,26802160,"Chiorean, E G ... - CA19-9 decrease at 8 weeks as a predictor of overall survival in a randomized phase III trial (MPACT) of weekly nab-paclitaxel plus gemcita…
3.085,5.184278,94,MEDL,26721504,"Paraskevas, Kosmas I ... - Definition of Best Medical Treatment in Asymptomatic and Symptomatic Carotid Artery Stenosis - Angiology 2016;67(5) 411-419",,11.748,4.729133,93,MEDL,26912000,"Schatz, Frederick ... - The role of decidual cells in uterine hemostasis, menstruation, inflammation, adverse pregnancy outcomes and abnormal uterine bleeding - Human reproduction…
2.916,5.179838,94,MEDL,26936030,"McGinnis, Kathleen A ... - Number of Drinks to ""Feel a Buzz"" by HIV Status and Viral Load in Men - AIDS & behavior 2016;20(3) 504-511",,11.702,0.555199,29.9,MEDL,27499137,"Locatelli, S L ... - The novel PI3K-delta inhibitor TGR-1202 enhances Brentuximab Vedotin-induced Hodgkin lymphoma cell death via mitotic arrest - Leukemia 2016;30(12) 2402-2405"
3.784,5.174817,94,MEDL,27219239,"Sosin, Michael ... - The Face Transplantation Update. 2016 - Plastic & reconstructive surgery 2016;137(6) 1841-1850",,11.702,0.497707,26.8,MEDL,26952838,"Matlawska-Wasowska, K ... - MLL rearrangements impact outcome in HOXA-deregulated T-lineage acute lymphoblastic leukemia. a Children's Oncology Group Study - Leukemia 2016;30(9) 1909-1912"
1.082,5.170536,94,MEDL,26977205,"Borgmann, Hendrik ... - Qualitative Twitter analysis of participants, tweet strategies, and tweet content at a major urologic conference - Canadian Urological Association journal = Journal de l'Association des urologues du Canada 2016;10(1-2) 39-44",,11.702,0.529792,28.5,MEDL,27389058,"Pizzi, M ... - Emerging therapies provide new opportunities to reshape the mult…
4.48,5.161672,94,MEDL,26611249,"Franco, Valentina ... - Challenges in the clinical development of new antiepileptic drugs - Pharmacological research 2016;103() 95-104",,11.615,3.731209,89.6,MEDL,25630983,"DiGiacomo, Vincent ... - Looking into laminin receptor. critical discussion regarding the non-integrin 37/67-kDa laminin receptor/RPSA protein - Biological reviews of the Cambridge Philosophical…
4.373,5.152846,93.9,MEDL,27842993,"Sachdev, Nidhee M ... - Diagnosis and clinical management of embryonic mosaicism - Fertility & sterility 2016;107(1) 6-11",,11.587,0.646537,34.6,MEDL,26608807,"Rosenbaum, James T ... - Molecular diagnosis. Implications for ophthalmology - Progress in retinal & eye research 2016;50() 25-33"
5.133,5.152501,93.9,MEDL,27325482,"Zhao, Jing ... - Simple Factors Associated With Radiation-Induced Lung Toxicity After Stereotactic Body Radiation Therapy of the Thorax. A Pooled Analysis of 88 Studies - International journal of radiation oncology biology physics 2016;95(5) 1357-1366",,11.587,5.760906,95,MEDL,27916682,"Dong, Zachary M ... - Adaptive optics optical coherence tomography in glauco…
1.283,5.1478,93.9,MEDL,25550406,"LoPresti, Melissa A ... - End-of-Life Care for People With Cancer From Ethnic Minority Groups. A Systematic Review - American journal of hospice & palliative care 2016;33(3) 291-305",,11.412,2.775369,83.7,MEDL,26444072,"Lieberman, Jeffrey A ... - ITI-007 for the Treatment of Schizophrenia. A 4-Week Randomized, Double-Blind, Controlled Trial - Biological psychiatry…
2.993,5.147534,93.9,MEDL,26499162,"Arleo, Elizabeth Kagan ... - Surveying Fourth-Year Medical Students Regarding the Choice of Diagnostic Radiology as a Specialty - Journal of the American College of Radiology . JACR 2016;13(2) 188-195",,11.412,2.658659,82.7,MEDL,26707088,"Elton, Amanda ... - Neural Connectivity Evidence for a Categorical-Dimensional Hybrid Model of Autism Spectrum Disorder - Bio…
3.834,5.145879,93.9,MEDL,26807575,"Stapleford, Kenneth A ... - Whole-Genome Sequencing Analysis from the Chikungunya Virus Caribbean Outbreak Reveals Novel Evolutionary Genomic Elements - PLoS neglected tropical diseases 2016;10(1) e0004402-e0004402",,11.412,0.500991,26.9,MEDL,27569542,"Cortese, Samuele ... - Functional Decoding and Meta-Analytic Connectivity Modeling in Adult Attention-Deficit/H…
8.851,5.143641,93.9,MEDL,27161501,"Enjin, Anders ... - Humidity Sensing in Drosophila - Current biology. CB 2016;26(10) 1352-1358",,11.412,0,2,MEDL,27663064,"Diminich, Erica D ... - Is Pupillary Response a Biomarker for Effort and Defeatist Attitudes in Patients With Schizophrenia? - Biological psychiatry 2016;80(8) 574-576"
2.905,5.143527,93.9,MEDL,26335763,"George, Naomi ... - Palliative Care Screening and Assessment in the Emergency Department. A Systematic Review - Journal of pain & symptom management 2016;51(1) 108-119.e2",,11.412,3.72434,89.6,MEDL,27667698,"Van Dam, Nicholas T ... - Data-Driven Phenotypic Categorization for Neurobiological Analyses. Beyond DSM-5 Labels - Biological psychiatry 2016;81(6) 484-494"
24.008,5.142888,93.9,MEDL,27269943,"Ramaswamy, Vijay ... - Therapeutic Impact of Cytoreductive Surgery and Irradiation of Posterior Fossa Ependymoma in the Molecular Era. A Retrospective Multicohort Analysis - Journal of clinical oncology 2016;34(21) 2468-2477",,11.412,3.640125,89.2,MEDL,28117048,"Stevens, Jennifer S ... - Amygdala Reactivity and Anterior Cingulate Habituation Predict Posttraumat…
8.282,5.138494,93.9,MEDL,26854236,"Kienesberger, Sabine ... - Gastric Helicobacter pylori Infection Affects Local and Distant Microbial Populations and Host Responses - Cell reports 2016;14(6) 1395-1407",,11.126,3.943931,90.5,MEDL,27296078,"Peng, Weijie ... - Bioprinting towards Physiologically Relevant Tissue Models for Pharmaceutics - Trends in biotechnology 2016;34(9) 722-732"
2.502,5.122795,93.9,MEDL,27049798,"Kalet, Adina ... - Twelve tips for developing and maintaining a remediation program in medical education - Medical teacher 2016;38(8) 787-792",,11.124,3.12296,86.3,MEDL,27589879,"Halassa, Michael M ... - Thalamic Inhibition. Diverse Sources, Diverse Scales - Trends in neurosciences 2016;39(10) 680-693"
3.858,5.119847,93.9,MEDL,27077350,"Tsao, Tsu-Yu ... - Estimating Potential Reductions in Premature Mortality in New York City From Raising the Minimum Wage to $15 - American journal of public health. AJPH 2016;106(6) 1036-1041",,11.02,0.622732,33.4,MEDL,26526503,"Samanovic, Marie I ... - Game of 'Somes. Protein Destruction for Mycobacterium tuberculosis Pathogenesis - Trends in microbiology 2016;…
2.648,5.115192,93.9,MEDL,27720005,"McNeill, Katharine A - Epidemiology of Brain Tumors - Neurologic clinics 2016;34(4) 981-998",,11.02,0,2,MEDL,27102958,"Jetten, Mike S M ... - The Endurance of Microbiology. An Interview with Mike Jetten, Mark Martin, Ute Romling, and Victor Torres - Trends in microbiology 2016;24(5) 319-323"
2.648,5.111533,93.8,MEDL,27720001,"Howard, Jonathan ... - Epidemiology of Multiple Sclerosis - Neurologic clinics 2016;34(4) 919-939",,11.02,n/a,n/a,MEDL,28017513,"Norsworthy, Allison N ... - From Catheter to Kidney Stone. The Uropathogenic Lifestyle of Proteus mirabilis - Trends in microbiology 2016;25(4) 304-315"
5.356,5.099841,93.8,MEDL,27000514,"Grimm, Jimm ... - Estimated Risk Level of Unified Stereotactic Body Radiation Therapy Dose Tolerance Limits for Spinal Cord - Seminars in radiation oncology 2016;26(2) 165-171",,10.844,2.631502,82.5,MEDL,26744223,"Novick, Richard P ... - The Floating (Pathogenicity) Island. A Genomic Dessert - Trends in genetics 2016;32(2) 114-126"
2.309,5.098809,93.8,MEDL,26845051,"Younger, Austin ... - Pelvic Organ Prolapse Surgery in Academic Female Pelvic Medicine and Reconstructive Surgery Urology Practice in the Setting of the Food and Drug Administration Public Health Notifications - Urology 2016;91() 46-51",,10.844,n/a,n/a,MEDL,27931778,"Rasouly, Aviram ... - A Magic Spot in Genome Maintenance - Trends in genetics 2016;33(1) 58-67"
6.968,5.094139,93.8,MEDL,27170530,"Senni, Michele ... - Initiating sacubitril/valsartan (LCZ696) in heart failure. results of TITRATION, a double-blind, randomized comparison of two uptitration regimens - European journal of heart failure 2016;18(9) 1193-1202",,10.292,5.409263,94.4,MEDL,26792552,"Petracca, Maria ... - Brain intra- and extracellular sodium concentration in multiple sclerosis. a 7 …
5.55,5.085173,93.8,MEDL,26524702,"Smilowitz, Nathaniel R ... - Association between Anemia, Bleeding, and Transfusion with Long-Term Mortality Following Non-Cardiac Surgery - American journal of medicine 2016;129(3) 315-323.e2",,10.251,6.172993,95.6,MEDL,26784336,"Schwartz, Amy Ellen ... - Effect of a School-Based Water Intervention on Child Body Mass Index and Obesity - JAMA pediatrics 2016;170(3…
2.592,5.082653,93.8,MEDL,27086260,"Smith, Justin S ... - Assessment of Surgical Treatment Strategies for Moderate to Severe Cervical Spinal Deformity Reveals Marked Variation in Approaches, Osteotomies and Fusion Levels - World neurosurgery 2016;91() 228-237",,10.251,0.624128,33.5,MEDL,26830870,"Oza, Vikash ... - Three-Day-Old Boy With Palmar Pustules - JAMA pediatrics 2016;170(2) 171-172"
3.354,5.073662,93.8,MEDL,27005280,"Iwelunmor, Juliet ... - Toward the sustainability of health interventions implemented in sub-Saharan Africa. a systematic review and conceptual framework - Implementation science . IS 2016;11(1) 43-43",,10.251,0.378677,20.1,MEDL,26832387,"O'Connor, Briannon C ... - Usual Care for Adolescent Depression From Symptom Identification Through Treatment Initiation - JA…
20.011,5.06236,93.7,MEDL,26715643,"Pylayeva-Gupta, Yuliya ... - IL-35 producing B cells promote the development of pancreatic neoplasia - Cancer discovery 2016;6(3) 247-255",,10.251,7.30498,96.8,MEDL,26752321,"Madan, Juliette C ... - Association of Cesarean Delivery and Formula Supplementation With the Intestinal Microbiome of 6-Week-Old Infants - JAMA pediatrics 2016;170(3) 212-219"
2.563,5.059108,93.7,MEDL,26984876,"Cote, Pierre ... - Management of neck pain and associated disorders. A clinical practice guideline from the Ontario Protocol for Traffic Injury Management (OPTIMa) Collaboration - European spine journal 2016;25(7) 2000-2022",,10.251,2.918989,84.9,MEDL,26746435,"Yeung, Edwina H ... - Examining Infertility Treatment and Early Childhood Development in the Upstate K…
3.376,5.04275,93.7,MEDL,26876700,"Monaco, Casian ... - Evolution of surgical techniques for mandibular reconstruction using free fibula flaps. The next generation - Head & neck 2016;38(S1) E2066-E2073",,10.251,2.355103,79.6,MEDL,27695851,"Brotman, Laurie Miller ... - Effects of ParentCorps in Prekindergarten on Child Mental Health and Academic Performance. Follow-up of a Randomized Clinical Trial…
1.663,5.042513,93.7,MEDL,26817556,"Keller, Ronald ... - A Task Force to Address Bullying - American journal of nursing 2016;116(2) 52-58",,10.251,2.457771,80.7,MEDL,27570926,"Auerbach, Marc ... - Differences in the Quality of Pediatric Resuscitative Care Across a Spectrum of Emergency Departments - JAMA pediatrics 2016;170(10) 987-994"
3.7,5.039684,93.7,MEDL,26405766,"Ghadiali, Quraish ... - CENTRAL SEROUS CHORIORETINOPATHY TREATED WITH MINERALOCORTICOID ANTAGONISTS. A ONE-YEAR PILOT STUDY - Retina 2016;36(3) 611-618",,10.189,4.539091,92.4,MEDL,26897684,"Asch, Federico M ... - The Need for Standardized Methods for Measuring the Aorta. Multimodality Core Lab Experience From the GenTAC Registry - JACC. Cardiovascular imaging 2016…
12.811,5.016753,93.6,MEDL,26362759,"Rothwell, Simon ... - Dense genotyping of immune-related loci in idiopathic inflammatory myopathies confirms HLA alleles as the strongest genetic risk factor and suggests different genetic background for major clinical subgroups - Annals of the rheumatic diseases 2016;75(8) 1558-1566",,10.189,1.946775,73.9,MEDL,27236528,"Perez-Medina, Carlos ... - In Vivo PET I…
2.499,5.015327,93.6,MEDL,26335682,"Paul, Justin C ... - Use of Recombinant Bone Morphogenetic Protein Is Associated With Reduced Risk of Reoperation After Spine Fusion for Adult Spinal Deformity - Spine 2016;41(1) E15-E21",,10.189,1.397518,62.6,MEDL,26777225,"Shibayama, Kentaro ... - 3D Assessment of Features Associated With Transvalvular Aortic Regurgitation After TAVR. A Real-Time 3D TEE Study …
5.789,5.014761,93.6,MEDL,26360315,"McNeely, Jennifer ... - Validation of an audio computer assisted self interview (ACASI) version of the alcohol, smoking and substance involvement screening test (ASSIST) in primary care patients - Addiction 2016;111(2) 233-244",,10.189,4.195276,91.4,MEDL,27372022,"Jilaihawi, Hasan ... - A Bicuspid Aortic Valve Imaging Classification for the TAVR Era - JACC. Card…
3.054,5.008658,93.6,MEDL,26996391,"Bergman, M ... - One-hour post-load plasma glucose level during the OGTT predicts mortality. observations from the Israel Study of Glucose Intolerance, Obesity and Hypertension - Diabetic medicine 2016;33(8) 1060-1066",,10.189,1.072495,52.7,MEDL,27424244,"Abramowitz, Yigal ... - Aortic Angulation Attenuates Procedural Success Following Self-Expandable But Not Ba…
2.757,4.986657,93.6,MEDL,26828974,"Wagg, Adrian ... - Oral pharmacotherapy for overactive bladder in older patients. mirabegron as a potential alternative to antimuscarinics - Current medical research & opinon 2016;32(4) 621-638",,10.162,6.825825,96.3,MEDL,26553803,"Tello-Ruiz, Marcela K ... - Gramene 2016. comparative plant genomics and pathway resources - Nucleic acids research 2016;44(D1) D113…
1.718,4.983431,93.6,MEDL,27194154,"Budinger, Thomas F ... - Toward 20 T magnetic resonance for human brain studies. opportunities for discovery and neuroscience rationale - MAGMA (European Society for Magnetic Resonance in Medicine & Biology) 2016;29(3) 617-639",,10.162,42.738845,99.9,MEDL,26656494,"Fabregat, Antonio ... - The Reactome pathway Knowledgebase - Nucleic acids research 2016;44(D1) D4…
4.962,4.979039,93.6,MEDL,27401894,"Weber, Jeffrey S ... - Management of Adverse Events Following Treatment With Anti-Programmed Death-1 Agents - Oncologist 2016;21(10) 1230-1240",,10.162,0.525523,28.3,MEDL,27105846,"Wang, Yang ... - ISL1 and JMJD3 synergistically control cardiac differentiation of embryonic stem cells - Nucleic acids research 2016;44(14) 6741-6755"
2.161,4.977469,93.5,MEDL,26678258,"Palamar, Joseph J ... - Characteristics of novel psychoactive substance exposures reported to New York City Poison Center, 2011-2014 - American journal of drug & alcohol abuse 2016;42(1) 39-47",,10.162,1.131054,54.7,MEDL,27298259,"Lin, Jiangguo ... - Functional interplay between SA1 and TRF1 in telomeric DNA binding and DNA-DNA pairing - Nucleic acids research 2…
3.897,4.967961,93.5,MEDL,26260393,"Swart, Eric ... - Dedicated Perioperative Hip Fracture Comanagement Programs are Cost-effective in High-volume Centers. An Economic Analysis - Clinical orthopaedics & related research 2016;474(1) 222-233",,10.162,0.56061,30.2,MEDL,27439714,"Jiang, Tingting ... - Identification of multi-loci hubs from 4C-seq demonstrates the functional importance of simultaneous …
5.426,4.96719,93.5,MEDL,26959202,"Fox, Nathan S ... - Cervical Pessary and Vaginal Progesterone in Twin Pregnancies With a Short Cervix - Obstetrics & gynecology 2016;127(4) 625-630",,10.162,0.16277,8,MEDL,27458207,"James, Tamara D ... - Visualizing the phage T4 activated transcription complex of DNA and E. coli RNA polymerase - Nucleic acids research 2016;44(16) 7974-7988"
6.595,4.960296,93.5,MEDL,27687963,"Nowak, Anna K ... - The IASLC Mesothelioma Staging Project. Proposals for Revisions of the T descriptors in the forthcoming Eighth edition of the TNM classification for pleural mesothelioma - Journal of thoracic oncology 2016;11(12) 2089-2099",,10.162,n/a,n/a,MEDL,27799469,"Naithani, Sushma ... - Plant Reactome. a resource for plant pathways and comparative anal…
1.494,4.959615,93.5,MEDL,26143311,"Sweeney, Brett ... - Hyperthermia and severe rhabdomyolysis from synthetic cannabinoids - American journal of emergency medicine 2016;34(1) 121.e1-121.e2",,10.162,2.025326,75.2,MEDL,27899649,"Natale, Darren A ... - Protein Ontology (PRO). enhancing and scaling up the representation of protein entities - Nucleic acids research 2016;45(D1) D339-D346"
4.338,4.954373,93.5,MEDL,26033093,"Syan, Raveen ... - Guidelines of Guidelines. Urinary Incontinence - BJU international 2016;117() 20-33",,10.029,1.385103,62.2,MEDL,26998948,"Yaghi, Shadi ... - Imaging Parameters and Recurrent Cerebrovascular Events in Patients With Minor Stroke or Transient Ischemic Attack - JAMA neurology 2016;73(5) 572-578"
2.312,4.951083,93.5,MEDL,26711809,"Friedmann, Daniel P ... - Treatment of facial photodamage and rhytides using a novel 1,565 nm non-ablative fractional erbium-doped fiber laser - Lasers in surgery & medicine 2016;48(2) 174-180",,10.029,0.527527,28.4,MEDL,27135837,"Rostanski, Sara K ... - Precision Medicine for Ischemic Stroke - JAMA neurology 2016;73(7) 773-774"
3.055,4.936044,93.5,MEDL,26160646,"Baghoolizadeh, Mahta ... - Conversion Total Hip Arthroplasty. Is it a Primary or Revision Hip Arthroplasty - Journal of arthroplasty 2016;31(9 Suppl) 16-21",,9.937,0.396028,21.1,MEDL,27484857,"Barton, Lacy J ... - Finding their way. themes in germ cell migration - Current opinion in cell biology 2016;42() 128-137"
5.574,4.935645,93.5,MEDL,26899908,"Timor-Tritsch, Ilan E ... - Easy sonographic differential diagnosis between intrauterine pregnancy and cesarean section scar pregnancy in the early first trimester - American journal of obstetrics & gynecology 2016;215(2) 225.e1-225.e7",,,,,,,
9.776,4.935008,93.4,MEDL,27611476,"Jerrett, Michael ... - Comparing the Health Effects of Ambient Particulate Matter Estimated Using Ground-Based versus Remote Sensing Exposure Estimates - Environmental health perspectives 2016;125(4) 552-559",,,,,,,
n/a,4.883904,93.3,MEDL,26491894,"Rosenkrantz, Andrew B ... - Current Status of Hybrid PET/MRI in Oncologic Imaging - American journal of roentgenology (1976) 2016;206(1) 162-172",,,,,,,
2.962,4.881223,93.3,MEDL,27063925,"Buckland, Aaron J ... - When is compensation for lumbar spinal stenosis a clinical sagittal plane deformity? - Spine journal 2016;16(8) 971-981",,,,,,,
2.499,4.877339,93.3,MEDL,27196017,"Diebo, Bassel G ... - Predicting Cervical Alignment Required to Maintain Horizontal Gaze Based on Global Spinal Alignment - Spine 2016;41(23) 1795-1800",,,,,,,
2.142,4.874031,93.3,MEDL,26780739,"Vedantham, Suresh ... - Guidance for the use of thrombolytic therapy for the treatment of venous thromboembolism - Journal of thrombosis & thrombolysis 2016;41(1) 68-80",,,,,,,
37.205,4.873241,93.3,MEDL,26912707,"Matsumura, Hiroyuki ... - Hair follicle aging is driven by transepidermal elimination of stem cells via COL17A1 proteolysis - Science 2016;351(6273) aad4395-aad4395",,,,,,,
6.559,4.872289,93.3,MEDL,26223259,"Tomasi, Dardo ... - High-Resolution Functional Connectivity Density. Hub Locations, Sensitivity, Specificity, Reproducibility, and Reliability - Cerebral cortex 2016;26(7) 3249-3259",,,,,,,
3.055,4.871114,93.3,MEDL,27776899,"Williams, Jarrett ... - The Association Between Hospital Length of Stay and 90-Day Readmission Risk Within a Total Joint Arthroplasty Bundled Payment Initiative - Journal of arthroplasty 2016;32(3) 714-718",,,,,,,
3.432,4.867033,93.3,MEDL,26773919,"Marangoni, Ciro ... - The role of environmental exposures as risk factors for bipolar disorder. A systematic review of longitudinal studies - Journal of affective disorders 2016;193() 165-174",,,,,,,
2.73,4.864874,93.3,MEDL,27197888,"Mahure, Siddharth A ... - Disproportionate trends in ulnar collateral ligament reconstruction. projections through 2025 and a literature review - Journal of shoulder & elbow surgery 2016;25(6) 1005-1012",,,,,,,
6.686,4.837188,93.2,MEDL,26763511,"Bangalore, Sripal ... - Angiotensin-Converting Enzyme Inhibitors or Angiotensin Receptor Blockers in Patients Without Heart Failure? Insights From 254,301 Patients From Randomized Trials - Mayo Clinic proceedings 2016;91(1) 51-60",,,,,,,
6.284,4.835533,93.2,MEDL,26852281,"Cabahug-Zuckerman, Pamela ... - Osteocyte Apoptosis Caused by Hindlimb Unloading is Required to Trigger Osteocyte RANKL Production and Subsequent Resorption of Cortical and Trabecular Bone in Mice Femurs - Journal of bone & mineral research 2016;31(7) 1356-1365",,,,,,,
9.661,4.823197,93.2,MEDL,26729873,"Hendricks, Matthew R ... - Respiratory syncytial virus infection enhances Pseudomonas aeruginosa biofilm growth through dysregulation of nutritional immunity - Proceedings of the National Academy of Sciences of the United States of America (PNAS) 2016;113(6) 1642-1647",,,,,,,
3.784,4.811774,93.2,MEDL,27119916,"Stern, Carrie S ... - Three-Dimensional Topographic Surface Changes in Response to Compartmental Volumization of the Medial Cheek. Defining a Malar Augmentation Zone - Plastic & reconstructive surgery 2016;137(5) 1401-1408",,,,,,,
27.407,4.795297,93.1,MEDL,26977878,"Goel, Shom ... - Overcoming Therapeutic Resistance in HER2-Positive Breast Cancers with CDK4/6 Inhibitors - Cancer cell 2016;29(3) 255-269",,,,,,,
2.806,4.782205,93.1,MEDL,26730716,"Smith, Robert C ... - Varenicline Effects on Smoking, Cognition, and Psychiatric Symptoms in Schizophrenia. A Double-Blind Randomized Trial - PLoS one 2016;11(1) e0143490-e0143490",,,,,,,
9.122,4.771848,93.1,MEDL,26833129,"Bouillez, Audrey ... - Inhibition of MUC1-C Suppresses MYC Expression and Attenuates Malignant Growth in KRAS Mutant Lung Adenocarcinomas - Cancer research 2016;76(6) 1538-1548",,,,,,,
6.956,4.74819,93,MEDL,27178263,"Blaser, Martin J ... - Toward a Predictive Understanding of Earth's Microbiomes to Address 21st Century Challenges - MBio 2016;7(3) -",,,,,,,
2.563,4.746542,93,MEDL,26909764,"Hamilton, D Kojo ... - Reoperation rates in minimally invasive, hybrid and open surgical treatment for adult spinal deformity with minimum 2-year follow-up - European spine journal 2016;25(8) 2605-2611",,,,,,,
11.748,4.729133,93,MEDL,26912000,"Schatz, Frederick ... - The role of decidual cells in uterine hemostasis, menstruation, inflammation, adverse pregnancy outcomes and abnormal uterine bleeding - Human reproduction update 2016;22(4) 497-515",,,,,,,
3.767,4.727146,92.9,MEDL,27036217,"Borgmann, Hendrik ... - Activity, content, contributors, and influencers of the twitter discussion on urologic oncology - Urologic oncology 2016;34(9) 377-383",,,,,,,
4.259,4.727022,92.9,MEDL,27033998,"Mueller, Noel T ... - Birth mode-dependent association between pre-pregnancy maternal weight status and the neonatal intestinal microbiome - Scientific reports 2016;6() 23133-23133",,,,,,,
8.222,4.724104,92.9,MEDL,26812579,"Crowe, Samuel J ... - Prognostic Indicators for Ebola Patient Survival - Emerging infectious diseases 2016;22(2) 217-223",,,,,,,
1.35,4.715719,92.9,MEDL,26826159,"Jordan, Ashly E ... - Prevalence of hepatitis C virus infection among HIV+ men who have sex with men. a systematic review and meta-analysis - International journal of STD & AIDS 2016;28(2) 145-159",,,,,,,
2.158,4.710445,92.9,MEDL,26386912,"Piper, Steven ... - The effectiveness of soft-tissue therapy for the management of musculoskeletal disorders and injuries of the upper and lower extremities. A systematic review by the Ontario Protocol for Traffic Injury management (OPTIMa) collaboration - Manual therapy 2016;21() 18-34",,,,,,,
23.394,4.705502,92.9,MEDL,27374788,"Ye, Haobin ... - Leukemic Stem Cells Evade Chemotherapy by Metabolic Adaptation to an Adipose Tissue Niche - Cell stem cell 2016;19(1) 23-37",,,,,,,
3.924,4.696278,92.9,MEDL,26257388,"Veraart, Jelle ... - Gibbs ringing in diffusion MRI - Magnetic resonance in medicine 2016;76(1) 301-314",,,,,,,
1.21,4.696164,92.9,MEDL,26514310,"Von Der Haar, Jonathan ... - Synthetic Cannabinoids and Their Effects on the Cardiovascular System - Journal of emergency medicine 2016;50(2) 258-262",,,,,,,
2.128,4.687133,92.8,MEDL,26683510,"Kansagra, Akash P ... - Big Data and the Future of Radiology Informatics - Academic radiology 2016;23(1) 30-42",,,,,,,
n/a,4.686435,92.8,MEDL,27141430,"Sulzer, David ... - Striatal dopamine neurotransmission. regulation of release and uptake - Basal ganglia 2016;6(3) 123-148",,,,,,,
37.205,4.67541,92.8,MEDL,27013730,"Grosmark, Andres D ... - Diversity in neural firing dynamics supports both rigid and learned hippocampal sequences - Science 2016;351(6280) 1440-1443",,,,,,,
7.296,4.665988,92.8,MEDL,26694050,"Robbin, Michelle L ... - Arteriovenous Fistula Development in the First 6 Weeks after Creation - Radiology 2016;279(2) 620-629",,,,,,,
2.73,4.661841,92.8,MEDL,27039671,"Jones, Richard B ... - Reverse total shoulder arthroplasty with structural bone grafting of large glenoid defects - Journal of shoulder & elbow surgery 2016;25(9) 1425-1432",,,,,,,
9.661,4.658434,92.8,MEDL,26787893,"Grigoryev, Sergei A ... - Hierarchical looping of zigzag nucleosome chains in metaphase chromosomes - Proceedings of the National Academy of Sciences of the United States of America (PNAS) 2016;113(5) 1238-1243",,,,,,,
30.41,4.654199,92.8,MEDL,27610572,"Singer, Meromit ... - A Distinct Gene Module for Dysfunction Uncoupled from Activation in Tumor-Infiltrating T Cells - Cell 2016;166(6) 1500-1511.e9",,,,,,,
6.296,4.653246,92.8,MEDL,27302837,"Chan, Philip A ... - Retention in care outcomes for HIV pre-exposure prophylaxis implementation programmes among men who have sex with men in three US cities - Journal of the International AIDS Society 2016;19(1) 20903-20903",,,,,,,
6.956,4.652435,92.8,MEDL,27006462,"Shin, Hakdong ... - Changes in the Eye Microbiota Associated with Contact Lens Wearing - MBio 2016;7(2) e00198-e00198",,,,,,,
1.159,4.648468,92.7,MEDL,27107728,"Carter, John ... - International Pediatric ORL Group (IPOG) laryngomalacia consensus recommendations - International journal of pediatric otorhinolaryngology 2016;86() 256-261",,,,,,,
2.648,4.648001,92.7,MEDL,27720002,"Hickman, Richard A ... - Alzheimer Disease and Its Growing Epidemic. Risk Factors, Biomarkers, and the Urgent Need for Therapeutics - Neurologic clinics 2016;34(4) 941-953",,,,,,,
12.784,4.635596,92.7,MEDL,27400128,"Gordts, Philip L S M ... - ApoC-III inhibits clearance of triglyceride-rich lipoproteins through LDL family receptors - Journal of clinical investigation 2016;126(8) 2855-2866",,,,,,,
3.398,4.617761,92.7,MEDL,26743349,"Norcliffe-Kaufmann, Lucy ... - Autonomic Findings in Takotsubo Cardiomyopathy - American journal of cardiology 2016;117(2) 206-213",,,,,,,
12.486,4.617626,92.7,MEDL,27210427,"Lok, Anna S ... - Randomized phase II study of GS-4774 as a therapeutic vaccine in virally suppressed patients with chronic hepatitis B - Journal of hepatology 2016;65(3) 509-516",,,,,,,
3.055,4.610447,92.6,MEDL,27036924,"Slover, James D - You Want a Successful Bundle. What About Post-discharge Care? - Journal of arthroplasty 2016;31(5) 936-937",,,,,,,
n/a,4.605184,92.6,MEDL,27993933,"De Crescenzo, Franco ... - Pharmacological and non-pharmacological treatment of adults with ADHD. a meta-review - Evidence-based mental health 2016;20(1) 4-11",,,,,,,
14.024,4.604607,92.6,MEDL,26844832,"Tuncdemir, Sebnem N ... - Early Somatostatin Interneuron Connectivity Mediates the Maturation of Deep Layer Cortical Circuits - Neuron 2016;89(3) 521-535",,,,,,,
n/a,4.594673,92.6,MEDL,26733703,"Patel, Mitesh S ... - Premium-Based Financial Incentives Did Not Promote Workplace Weight Loss In A 2013-15 Study - Health affairs 2016;35(1) 71-79",,,,,,,
2.962,4.576063,92.6,MEDL,26523966,"Liu, Shian ... - The benefit of non-operative treatment for adult spinal deformity. identifying predictors for reaching a minimal clinically important difference - Spine journal 2016;16(2) 210-218",,,,,,,
3.083,4.573273,92.5,MEDL,27441890,"Teruel, Jose R ... - Stimulated echo diffusion tensor imaging (STEAM-DTI) with varying diffusion times as a probe of breast tissue - Journal of magnetic resonance imaging 2016;45(1) 84-93",,,,,,,
8.98,4.569855,92.5,MEDL,26779979,"Lee, Jeong-Hoon ... - Serum Tumor Markers Provide Refined Prognostication in Selecting Liver Transplantation Candidate for Hepatocellular Carcinoma Patients Beyond the Milan Criteria - Annals of surgery 2016;263(5) 842-850",,,,,,,
37.205,4.569775,92.5,MEDL,27256881,"Boeke, Jef D ... - The Genome Project-Write - Science 2016;353(6295) 126-127",,,,,,,
2.581,4.567411,92.5,MEDL,27274210,"Cosetti, Maura K ... - Neurocognitive testing and cochlear implantation. insights into performance in older adults - Clinical interventions in aging 2016;11() 603-613",,,,,,,
12.188,4.566952,92.5,MEDL,27170508,"Joosten, Leo A B ... - Toll-like receptors and chronic inflammation in rheumatic diseases. new developments - Nature reviews. Rheumatology 2016;12(6) 344-357",,,,,,,
2.993,4.556377,92.5,MEDL,27162042,"Pandharipande, Pari V ... - Rethinking Normal. Benefits and Risks of Not Reporting Harmless Incidental Findings - Journal of the American College of Radiology . JACR 2016;13(7) 764-767",,,,,,,
6.595,4.543753,92.5,MEDL,26749486,"Taioli, Emanuela ... - Survival After Sublobar Resection for Early-Stage Lung Cancer. Methodological Obstacles in Comparing the Efficacy to Lobectomy - Journal of thoracic oncology 2016;11(3) 400-406",,,,,,,
28.88,4.539771,92.5,MEDL,27466143,"Scharfman, Helen E - The enigmatic mossy cell of the dentate gyrus - Nature reviews. Neuroscience 2016;17(9) 562-575",,,,,,,
10.189,4.539091,92.4,MEDL,26897684,"Asch, Federico M ... - The Need for Standardized Methods for Measuring the Aorta. Multimodality Core Lab Experience From the GenTAC Registry - JACC. Cardiovascular imaging 2016;9(3) 219-226",,,,,,,
6.595,4.532873,92.4,MEDL,27687964,"Rice, David ... - The IASLC Mesothelioma Staging Project. Proposals for Revisions of the N Descriptors in the Forthcoming Eighth Edition of the TNM Classification for Pleural Mesothelioma - Journal of thoracic oncology 2016;11(12) 2100-2111",,,,,,,
5.673,4.529841,92.4,MEDL,27474380,"Vigdorchik, Jonathan M ... - What Is the Association of Elite Sporting Activities With the Development of Hip Osteoarthritis? - American journal of sports medicine 2016;45(4) 961-964",,,,,,,
2.752,4.526516,92.4,MEDL,26545367,"Dibu, Jamil R ... - The Role of FEIBA in Reversing Novel Oral Anticoagulants in Intracerebral Hemorrhage - Neurocritical care 2016;24(3) 413-419",,,,,,,
6.646,4.521303,92.4,MEDL,26449840,"Tripathi, Madhavi ... - Automated Differential Diagnosis of Early Parkinsonism Using Metabolic Brain Networks. A Validation Study - Journal of nuclear medicine 2016;57(1) 60-66",,,,,,,
24.008,4.51602,92.4,MEDL,27863201,"Gadgeel, Shirish M ... - Pooled Analysis of CNS Response to Alectinib in Two Studies of Pretreated Patients With ALK-Positive Non-Small-Cell Lung Cancer - Journal of clinical oncology 2016;34(34) 4079-4085",,,,,,,
3.784,4.510551,92.4,MEDL,26910677,"Broder, Hillary L ... - Surgeon's and Caregivers' Appraisals of Primary Cleft Lip Treatment with and without Nasoalveolar Molding. A Prospective Multicenter Pilot Study - Plastic & reconstructive surgery 2016;137(3) 938-945",,,,,,,
4.14,4.490455,92.3,MEDL,27836732,"Zura, Robert ... - Bone fracture nonunion rate decreases with increasing age. A prospective inception cohort study - Bone 2016;95() 26-32",,,,,,,
2.592,4.487713,92.3,MEDL,26431736,"Park, Paul ... - Can a Minimal Clinically Important Difference Be Achieved in Elderly Patients With Adult Spinal Deformity Who Undergo Minimally Invasive Spinal Surgery? - World neurosurgery 2016;86() 168-172",,,,,,,
7.296,4.47986,92.3,MEDL,26371749,"Liu, Wei ... - Imaging Cerebral Microhemorrhages in Military Service Members with Chronic Traumatic Brain Injury - Radiology 2016;278(2) 536-545",,,,,,,
37.205,4.478741,92.3,MEDL,26722000,"Simola, Daniel F ... - Epigenetic (re)programming of caste-specific behavior in the ant Camponotus floridanus - Science 2016;351(6268) aac6633-aac6633",,,,,,,
6.044,4.452775,92.2,MEDL,27292045,"Harris, Kassem ... - Recent Advances in Bronchoscopic Treatment of Peripheral Lung Cancers - Chest 2016;151(3) 674-685",,,,,,,
6.442,4.452053,92.2,MEDL,27343882,"Van Meter, Anna R ... - The Bipolar Prodrome. Meta-Analysis of Symptom Prevalence Prior to Initial or Recurrent Mood Episodes - Journal of the American Academy of Child & Adolescent Psychiatry 2016;55(7) 543-555",,,,,,,
19.896,4.444855,92.2,MEDL,27079335,"Rich, Michael W ... - Knowledge Gaps in Cardiovascular Care of the Older Adult Population. A Scientific Statement From the American Heart Association, American College of Cardiology, and American Geriatrics Society - Journal of the American College of Cardiology 2016;67(20) 2419-2440",,,,,,,
2.462,4.435923,92.2,MEDL,26971429,"Heacock, Laura ... - Evaluation of a known breast cancer using an abbreviated breast MRI protocol. Correlation of imaging characteristics and pathology with lesion detection and conspicuity - European journal of radiology 2016;85(4) 815-823",,,,,,,
n/a,4.434142,92.2,MEDL,27239383,"Schwarzkopf, Ran ... - Factors Influencing Discharge Destination After Total Knee Arthroplasty. A Database Analysis - Geriatric orthopaedic surgery & rehabilitation 2016;7(2) 95-99",,,,,,,
14.024,4.433727,92.2,MEDL,27133462,"Watson, Brendon O ... - Network Homeostasis and State Dynamics of Neocortical Sleep - Neuron 2016;90(4) 839-852",,,,,,,
7.478,4.401954,92.1,MEDL,27118490,"Wang, Y ... - Cross-protective mucosal immunity mediated by memory Th17 cells against Streptococcus pneumoniae lung infection - Mucosal immunology 2016;10(1) 250-259",,,,,,,
n/a,4.399606,92.1,MEDL,26573486,"DelSole, Edward M ... - Outcome after olecranon fracture repair. Does construct type matter? - European journal of orthopaedic surgery & traumatology = orthopedie traumatologie 2016;26(2) 153-159",,,,,,,
12.797,4.389633,92,MEDL,26719219,"Sause, William E ... - Antibody-Based Biologics and Their Promise to Combat Staphylococcus aureus Infections - Trends in pharmacological science 2016;37(3) 231-241",,,,,,,
2.499,4.389623,92,MEDL,27831987,"Scheer, Justin K ... - Development of Validated Computer-based Preoperative Predictive Model for Proximal Junction Failure (PJF) or Clinically Significant PJK With 86% Accuracy Based on 510 ASD Patients With 2-year Follow-up - Spine 2016;41(22) E1328-E1335",,,,,,,
4.014,4.387898,92,MEDL,27314690,"Cyriac, James ... - Total Joint Replacement Perioperative Surgical Home Program. 2-Year Follow-Up - Anesthesia & analgesia 2016;123(1) 51-62",,,,,,,
7.296,4.38769,92,MEDL,26098460,"Kierans, Andrea S ... - The Diagnostic Performance of Dynamic Contrast-enhanced MR Imaging for Detection of Small Hepatocellular Carcinoma Measuring Up to 2 cm. A Meta-Analysis - Radiology 2016;278(1) 82-94",,,,,,,
5.574,4.386012,92,MEDL,26851599,"Olivera, Cedric K ... - Nonantimuscarinic treatment for overactive bladder. a systematic review - American journal of obstetrics & gynecology 2016;215(1) 34-57",,,,,,,
9.619,4.383107,92,MEDL,26561559,"Shah, Jatin J ... - Phase I Study of the Novel Investigational NEDD8-Activating Enzyme Inhibitor Pevonedistat (MLN4924) in Patients with Relapsed/Refractory Multiple Myeloma or Lymphoma - Clinical cancer research 2016;22(1) 34-43",,,,,,,
4.338,4.382196,92,MEDL,27743489,"Loeb, Stacy ... - Prostate Health Index (phi) Improves Multivariable Risk Prediction of Aggressive Prostate Cancer - BJU international 2016;120(1) 61-68",,,,,,,
2.447,4.372364,92,MEDL,26595411,"Lu, Junxuan ... - Cancer Chemoprevention Research with Selenium in the Post-SELECT Era. Promises and Challenges - Nutrition & cancer 2016;68(1) 1-17",,,,,,,
7.398,4.364012,91.9,MEDL,27165469,"Spada, Cristiano ... - Accuracy of First- and Second-generation Colon Capsules in Endoscopic Detection of Colorectal Polyps. A Systematic Review and Meta-analysis - Clinical gastroenterology & hepatology 2016;14(11) 1533-1543.e8",,,,,,,
9.025,4.357207,91.9,MEDL,28017372,"Chao, Hsiao-Tuan ... - A Syndromic Neurodevelopmental Disorder Caused by De Novo Variants in EBF3 - American journal of human genetics 2016;100(1) 128-137",,,,,,,
3.002,4.34266,91.9,MEDL,27185734,"Mufson, Elliott J ... - Molecular and Cellular Pathophysiology of Preclinical Alzheimer's Disease - Behavioural brain research 2016;311() 54-69",,,,,,,
5.574,4.342355,91.9,MEDL,26979630,"Timor-Tritsch, Ilan E ... - A new minimally invasive treatment for cesarean scar pregnancy and cervical pregnancy - American journal of obstetrics & gynecology 2016;215(3) 351.e1-351.e8",,,,,,,
1.081,4.334576,91.9,MEDL,27142103,"Gudrunardottir, Thora ... - Consensus paper on post-operative pediatric cerebellar mutism syndrome. the Iceland Delphi results - Child's nervous system . ChNS 2016;32(7) 1195-1203",,,,,,,
2.024,4.33246,91.8,MEDL,26756150,"Friedmann, David R ... - Single-sided Deafness Cochlear Implantation. Candidacy, Evaluation, and Outcomes in Children and Adults - Otology & neurotology 2016;37(2) e154-e160",,,,,,,
4.84,4.323472,91.8,MEDL,27926675,"Dundon, John M ... - Improvement in Total Joint Replacement Quality Metrics. Year One Versus Year Three of the Bundled Payments for Care Improvement Initiative - Journal of bone & joint surgery (American volume) 2016;98(23) 1949-1953",,,,,,,
5.157,4.319001,91.8,MEDL,26292041,"Barnett, Clea ... - The presence of Oxalobacter formigenes in the microbiome of healthy young adults - Journal of urology 2016;195(2) 499-506",,,,,,,
4.496,4.310644,91.8,MEDL,26968503,"Moura, Diogo ... - Effectiveness of intragastric balloon for obesity. A systematic review and meta-analysis based on randomized control trials - Surgery for obesity & related diseases 2016;12(2) 420-429",,,,,,,
15.307,4.307886,91.8,MEDL,26886378,"Steenkamp, Maria M - True Evidence-Based Care for Posttraumatic Stress Disorder in Military Personnel and Veterans - JAMA psychiatry 2016;73(5) 431-432",,,,,,,
19.309,4.303979,91.8,MEDL,27067230,"Rich, Michael W ... - Knowledge Gaps in Cardiovascular Care of the Older Adult Population. A Scientific Statement From the American Heart Association, American College of Cardiology, and American Geriatrics Society - Circulation 2016;133(21) 2103-2122",,,,,,,
2.349,4.301239,91.7,MEDL,27063630,"McDonald, Jamie ... - A case-control study of dietary salt intake in pediatric-onset multiple sclerosis - Multiple sclerosis & related disorders 2016;6() 87-92",,,,,,,
3.924,4.298114,91.7,MEDL,25891292,"Ben-Eliezer, Noam ... - Accelerated and motion-robust in vivo T mapping from radially undersampled data using bloch-simulation-based iterative reconstruction - Magnetic resonance in medicine 2016;75(3) 1346-1354",,,,,,,
2.318,4.293788,91.7,MEDL,26975777,"St-Jules, David E ... - Nutrient Non-equivalence. Does Restricting High-Potassium Plant Foods Help to Prevent Hyperkalemia in Hemodialysis Patients? - Journal of renal nutrition 2016;26(5) 282-287",,,,,,,
5.363,4.287712,91.7,MEDL,26645725,"Conlon, Niamh ... - Loss of SMARCA4 Expression Is Both Sensitive and Specific for the Diagnosis of Small Cell Carcinoma of Ovary, Hypercalcemic Type - American journal of surgical pathology 2016;40(3) 395-403",,,,,,,
2.477,4.282163,91.7,MEDL,27236994,"Theile, Cheryl Westphal ... - The Oral Health Care Manager in a Patient-Centered Health Facility - Journal of evidence-based dental practice 2016;16 Suppl() 34-42",,,,,,,
2.211,4.280353,91.7,MEDL,26721192,"Desiato, Vincenzo ... - Minimally invasive radioguided parathyroid surgery. A literature review - International journal of surgery (2004) 2016;28 Suppl 1() S84-S93",,,,,,,
5.515,4.278317,91.7,MEDL,27184034,"Hodak, Steven ... - Changing the Cancer Diagnosis - the Case of Follicular Variant of Papillary Thyroid Cancer Primum, Non Nocere and NIFTP - Thyroid 2016;26(7) 869-871",,,,,,,
4.475,4.269026,91.6,MEDL,26945335,"Rosenbaum, James T ... - Retinal vasculitis - Current opinion in rheumatology 2016;28(3) 228-235",,,,,,,
3.083,4.250873,91.6,MEDL,26192731,"Raad, Roy A ... - Outcome of small lung nodules missed on hybrid PET/MRI in patients with primary malignancy - Journal of magnetic resonance imaging 2016;43(2) 504-511",,,,,,,
5.052,4.239053,91.5,MEDL,27349411,"Dansingani, Kunal K ... - Subretinal hyperreflective material imaged with optical coherence tomography angiography - American journal of ophthalmology 2016;169() 235-248",,,,,,,
3.303,4.238869,91.5,MEDL,27654421,"Zahid, Sarwar ... - Fractal Dimensional Analysis of Optical Coherence Tomography Angiography in Eyes With Diabetic Retinopathy - Investigative ophthalmology & visual science. IOVS 2016;57(11) 4940-4947",,,,,,,
6.165,4.226804,91.5,MEDL,26317487,"Orandi, B J ... - Presentation and Outcomes of C4d-Negative Antibody-Mediated Rejection After Kidney Transplantation - American journal of transplantation 2016;16(1) 213-220",,,,,,,
4.73,4.216048,91.5,MEDL,27023175,"Stringer, S ... - Genome-wide association study of lifetime cannabis use based on a large meta-analytic sample of 32 330 subjects from the International Cannabis Consortium - Translational psychiatry 2016;6() e769-e769",,,,,,,
2.259,4.215265,91.5,MEDL,26394886,"White, Klane K ... - Best practices in the evaluation and treatment of foramen magnum stenosis in achondroplasia during infancy - American journal of medical genetics. Part A 2016;170(1) 42-51",,,,,,,
1.051,4.212697,91.5,MEDL,26372297,"Lewis, Ariane ... - Ventriculostomy-related infections. The performance of different definitions for diagnosing infection - British journal of neurosurgery 2016;30(1) 49-56",,,,,,,
1.695,4.205058,91.4,MEDL,25730378,"Minhas, Shobhit V ... - A Predictive Risk Index for 30-Day Readmissions Following Surgical Treatment of Pediatric Scoliosis - Journal of pediatric orthopedics 2016;36(2) 187-192",,,,,,,
18.164,4.200652,91.4,MEDL,27476975,"Papagiannakopoulos, Thales ... - Circadian Rhythm Disruption Promotes Lung Tumorigenesis - Cell metabolism 2016;24(2) 324-331",,,,,,,
2.251,4.19581,91.4,MEDL,26709814,"Bogdan, Yelena ... - Healing Time and Complications in Operatively Treated Atypical Femur Fractures Associated With Bisphosphonate Use. A Multicenter Retrospective Cohort - Journal of orthopaedic trauma 2016;30(4) 177-181",,,,,,,
10.189,4.195276,91.4,MEDL,27372022,"Jilaihawi, Hasan ... - A Bicuspid Aortic Valve Imaging Classification for the TAVR Era - JACC. Cardiovascular imaging 2016;9(10) 1145-1158",,,,,,,
3.731,4.195031,91.4,MEDL,27662309,"Ardekani, Babak A ... - Prediction of Incipient Alzheimer's Disease Dementia in Patients with Mild Cognitive Impairment - Journal of Alzheimer's disease 2016;55(1) 269-281",,,,,,,
2.806,4.194801,91.4,MEDL,27015276,"Sinha, Rashmi ... - Fecal Microbiota, Fecal Metabolome, and Colorectal Cancer Interrelations - PLoS one 2016;11(3) e0152126-e0152126",,,,,,,
3.923,4.192977,91.4,MEDL,27467183,"Williams, Renee ... - Colorectal Cancer in African Americans. An Update - Clinical & translational gastroenterology 2016;7(7) e185-e185",,,,,,,
3.56,4.190936,91.4,MEDL,27460448,"Rac, Goran ... - Stress urinary incontinence surgery trends in academic female pelvic medicine and reconstructive surgery urology practice in the setting of the food and drug administration public health notifications - Neurourology & urodynamics 2016;36(4) 1155-1160",,,,,,,
2.293,4.187516,91.4,MEDL,26684963,"Molnar, Beth E ... - Neighborhood-level social processes and substantiated cases of child maltreatment - Child abuse & neglect 2016;51() 41-53",,,,,,,
2.454,4.183875,91.4,MEDL,26762645,"Brito-Zeron, P ... - Autoimmune congenital heart block. complex and unusual situations - Lupus 2016;25(2) 116-128",,,,,,,
3.131,4.177307,91.3,MEDL,26419850,"Jagannathan, Ram ... - Elevated 1-hour plasma glucose levels are associated with dysglycemia, impaired beta-cell function, and insulin sensitivity. a pilot study from a real world health care setting - Endocrine 2016;52(1) 172-175",,,,,,,
4.116,4.173815,91.3,MEDL,26744140,"Dyvorne, Hadrien A ... - Prospective comparison of magnetic resonance imaging to transient elastography and serum markers for liver fibrosis detection - Liver international 2016;36(5) 659-666",,,,,,,
2.631,4.171445,91.3,MEDL,27300147,"Singh, Kanwaljit ... - Safety and efficacy of perampanel in children and adults with various epilepsy syndromes. A single-center postmarketing study - Epilepsy & behavior 2016;61() 41-45",,,,,,,
n/a,4.153131,91.3,MEDL,26545579,"Baadh, Amanjit ... - The Relative Value Unit. History, Current Use, and Controversies - Current problems in diagnostic radiology 2016;45(2) 128-132",,,,,,,
47.831,4.148489,91.2,MEDL,27236345,"Maruthappu, Mahiben ... - Economic downturns, universal health coverage, and cancer mortality in high-income and middle-income countries, 1990-2010. a longitudinal analysis - Lancet 2016;388(10045) 684-695",,,,,,,
4.373,4.145918,91.2,MEDL,27692437,"Maxwell, Susan M ... - Why do euploid embryos miscarry? A case-control study comparing the rate of aneuploidy within presumed euploid embryos that resulted in miscarriage or live birth using next-generation sequencing - Fertility & sterility 2016;106(6) 1414-1419.e5",,,,,,,
2.341,4.13639,91.2,MEDL,27596818,"Philips, Elise M ... - Effects of early exposure to phthalates and bisphenols on cardiometabolic outcomes in pregnancy and childhood - Reproductive toxicology 2016;68() 105-118",,,,,,,
2.393,4.135171,91.2,MEDL,26836638,"Kerker, Bonnie D ... - Identifying Maternal Depression in Pediatric Primary Care. Changes Over a Decade - Journal of developmental & behavioral pediatrics 2016;37(2) 113-120",,,,,,,
2.953,4.13227,91.2,MEDL,27235526,"Mollon, B ... - The influence of a history of clinical depression on peri-operative outcomes in elective total shoulder arthroplasty. a ten-year national analysis - Bone & joint journal 2016;98-B(6) 818-824",,,,,,,
6.857,4.132063,91.2,MEDL,27185746,"Abdalla, Marwah ... - Masked Hypertension and Incident Clinic Hypertension Among Blacks in the Jackson Heart Study - Hypertension 2016;68(1) 220-226",,,,,,,
6.133,4.124958,91.2,MEDL,27889625,"Bandler, Rachel C ... - Cortical interneuron specification. the juncture of genes, time and geometry - Current opinion in neurobiology 2016;42() 17-24",,,,,,,
1.866,4.12356,91.1,MEDL,27247235,"Vedantham, Suresh ... - Endovascular therapy for advanced post-thrombotic syndrome. Proceedings from a multidisciplinary consensus panel - Vascular medicine 2016;21(4) 400-407",,,,,,,
5.988,4.12073,91.1,MEDL,26937019,"Wang, Xu ... - Requirement for Microglia for the Maintenance of Synaptic Function and Integrity in the Mature Retina - Journal of neuroscience 2016;36(9) 2827-2842",,,,,,,
6.54,4.108908,91.1,MEDL,26631509,"Ruggles, Kelly V ... - An analysis of the sensitivity of proteogenomic mapping of somatic mutations and novel splicing events in cancer - Molecular & cellular proteomics 2016;15(3) 1060-1071",,,,,,,
3.386,4.098762,91.1,MEDL,27515056,"Etchill, Eric ... - The confusion continues. results from an American Association for the Surgery of Trauma survey on massive transfusion practices among United States trauma centers - Transfusion 2016;56(10) 2478-2486",,,,,,,
2.717,4.09317,91,MEDL,26649319,"Akter, Rehana ... - Islet Amyloid Polypeptide. Structure, Function, and Pathophysiology - Journal of diabetes research 2016;2016() 2798269-2798269",,,,,,,
5.835,4.082688,91,MEDL,27153982,"Pardoe, Heath R ... - Motion and morphometry in clinical and nonclinical populations - Neuroimage 2016;135() 177-185",,,,,,,
1.465,4.078955,91,MEDL,26886911,"Servaes, Sabah ... - The etiology and significance of fractures in infants and young children. a critical multidisciplinary review - Pediatric radiology 2016;46(5) 591-600",,,,,,,
n/a,4.077442,91,MEDL,25897147,"White, Harvey D ... - Frailty is associated with worse outcomes in non-ST-segment elevation acute coronary syndromes. Insights from the TaRgeted platelet Inhibition to cLarify the Optimal strateGy to medicallY manage Acute Coronary Syndromes (TRILOGY ACS) trial - European heart journal. Acute cardiovascular care 2016;5(3) 231-242",,,,,,,
2.72,4.05825,90.9,MEDL,27044686,"Dreyer, Benard ... - Child Poverty in the United States Today. Introduction and Executive Summary - Academic pediatrics 2016;16(3 Suppl) S1-S5",,,,,,,
7.452,4.055597,90.9,MEDL,27197071,"Colacurcio, Daniel J ... - Disorders of lysosomal acidification-the emerging role of v-ATPase in aging and neurodegenerative disease - Ageing research reviews 2016;32() 75-88",,,,,,,
3.083,4.053684,90.9,MEDL,26131965,"Rosenkrantz, Andrew B ... - Likert score 3 prostate lesions. Association between whole-lesion ADC metrics and pathologic findings at MRI/ultrasound fusion targeted biopsy - Journal of magnetic resonance imaging 2016;43(2) 325-332",,,,,,,
2.84,4.051803,90.9,MEDL,26218948,"Manchikanti, Laxmaiah ... - A Systematic Review and Best Evidence Synthesis of the Effectiveness of Therapeutic Facet Joint Interventions in Managing Chronic Spinal Pain - Pain physician 2016;18(4) E535-E582",,,,,,,
4.818,4.041956,90.9,MEDL,25539828,"Catrina, Anca I ... - Gene, environment, microbiome and mucosal immune tolerance in rheumatoid arthritis - Rheumatology (Oxford) 2016;55(3) 391-402",,,,,,,
20.06,4.041557,90.8,MEDL,27350441,"Sanchez, Irma ... - Cilium assembly and disassembly - Nature cell biology 2016;18(7) 711-717",,,,,,,
5.625,4.03264,90.8,MEDL,26891973,"Kirkegaard, Marina M ... - Conjunctival Lymphoma-An International Multicenter Retrospective Study - JAMA ophthalmology 2016;134(4) 406-414",,,,,,,
5.705,4.030845,90.8,MEDL,26933205,"Beck, Andrew F ... - Determinants of Health and Pediatric Primary Care Practices - Pediatrics (1948) 2016;137(3) 1-11",,,,,,,
4.84,4.026836,90.8,MEDL,26199347,"Warrender-Sparkes, Matthew ... - The effect of oral immunomodulatory therapy on treatment uptake and persistence in multiple sclerosis - Multiple sclerosis 2016;22(4) 520-532",,,,,,,
3.945,4.016165,90.8,MEDL,26662922,"Drew, Liam J ... - Activation of local inhibitory circuits in the dentate gyrus by adult-born neurons - Hippocampus 2016;26(6) 763-778",,,,,,,
12.124,4.008405,90.7,MEDL,27215672,"Pattwell, Siobhan S ... - Dynamic changes in neural circuitry during adolescence are associated with persistent attenuation of fear memories - Nature communications 2016;7() 11475-11475",,,,,,,
2.98,4.005958,90.7,MEDL,26852222,"Wolf, Amparo ... - Impact on overall survival of the combination of BRAF inhibitors and stereotactic radiosurgery in patients with melanoma brain metastases - Journal of neuro-oncology 2016;127(3) 607-615",,,,,,,
1.512,4.001106,90.7,MEDL,26166714,"Vang, Russell ... - Molecular Alterations of TP53 are a Defining Feature of Ovarian High-Grade Serous Carcinoma. A Rereview of Cases Lacking TP53 Mutations in The Cancer Genome Atlas Ovarian Study - International journal of gynecological pathology 2016;35(1) 48-55",,,,,,,
5.426,3.992569,90.7,MEDL,26855092,"Druckenmiller, Sarah ... - Successful Oocyte Cryopreservation in Reproductive-Aged Cancer Survivors - Obstetrics & gynecology 2016;127(3) 474-480",,,,,,,
5.835,3.992273,90.7,MEDL,27523449,"Veraart, Jelle ... - Denoising of diffusion MRI using random matrix theory - Neuroimage 2016;142() 394-406",,,,,,,
3.924,3.99106,90.7,MEDL,26207354,"Reynaud, Olivier ... - Surface-to-volume ratio mapping of tumor microstructure using oscillating gradient diffusion weighted imaging - Magnetic resonance in medicine 2016;76(1) 237-247",,,,,,,
2.499,3.987724,90.6,MEDL,26656062,"Gerling, Michael C ... - Risk Factors for Reoperation in Patients Treated Surgically for Lumbar Stenosis. A Subanalysis of the 8 year data from the SPORT trial - Spine 2016;41(10) 901-909",,,,,,,
7.296,3.987532,90.6,MEDL,26982678,"Chandarana, Hersh ... - Three-dimensional MR Cholangiopancreatography in a Breath Hold with Sparsity-based Reconstruction of Highly Undersampled Data - Radiology 2016;280(2) 585-594",,,,,,,
0.902,3.98533,90.6,MEDL,26588104,"Bhosale, Priyadarshani R ... - ACR Appropriateness Criteria(R) Acute Pelvic Pain in the Reproductive Age Group - Ultrasound quarterly 2016;32(2) 108-115",,,,,,,
16.559,3.981506,90.6,MEDL,27310809,"Sacher, Adrian G ... - Biomarkers for the Clinical Use of PD-1/PD-L1 Inhibitors in Non-Small-Cell Lung Cancer. A Review - JAMA oncology 2016;2(9) 1217-1222",,,,,,,
4.338,3.980666,90.6,MEDL,25959859,"Carlsson, Sigrid ... - Population-based study of long-term functional outcomes after prostate cancer treatment - BJU international 2016;117(6B) E36-E45",,,,,,,
2.993,3.977839,90.6,MEDL,26628318,"Frey, Jordan D ... - Oncologic outcomes after nipple-sparing mastectomy. A single-institution experience - Journal of surgical oncology 2016;113(1) 8-11",,,,,,,
5.255,3.957324,90.5,MEDL,26959224,"Berman, Norman B ... - The Role for Virtual Patients in the Future of Medical Education - Academic medicine 2016;91(9) 1217-1222",,,,,,,
4.041,3.94979,90.5,MEDL,25994210,"Schiavone, Maria B ... - Survival of Patients with Uterine Carcinosarcoma Undergoing Sentinel Lymph Node Mapping - Annals of surgical oncology 2016;23(1) 196-202",,,,,,,
11.126,3.943931,90.5,MEDL,27296078,"Peng, Weijie ... - Bioprinting towards Physiologically Relevant Tissue Models for Pharmaceutics - Trends in biotechnology 2016;34(9) 722-732",,,,,,,
19.896,3.942568,90.5,MEDL,26616030,"Stone, Gregg W ... - Medical Therapy With Versus Without Revascularization in Stable Patients With Moderate and Severe Ischemia. The Case for Community Equipoise - Journal of the American College of Cardiology 2016;67(1) 81-99",,,,,,,
5.295,3.939657,90.5,MEDL,27221596,"Lhatoo, Samden D ... - Nonseizure SUDEP. Sudden unexpected death in epilepsy without preceding epileptic seizures - Epilepsia 2016;57(7) 1161-1168",,,,,,,
22.845,3.930265,90.4,MEDL,27590115,"Sawai, Catherine M ... - Hematopoietic Stem Cells Are the Major Source of Multilineage Hematopoiesis in Adult Animals - Immunity 2016;45(3) 597-609",,,,,,,
6.595,3.926382,90.4,MEDL,27687962,"Rusch, Valerie W ... - Proposals for the M Descriptors and for Revision of the TNM Stage Groupings in the Forthcoming (Eighth) Edition of the TNM Classification for Mesothelioma - Journal of thoracic oncology 2016;11(12) 2112-2119",,,,,,,
12.015,3.92075,90.4,MEDL,26754754,"Citerio, Giuseppe ... - Organ donation in adults. a critical care perspective - Intensive care medicine 2016;42(3) 305-315",,,,,,,
5.052,3.918675,90.4,MEDL,26627918,"Zhang, Xinbo ... - Predicting Development of Glaucomatous Visual Field Conversion Using Baseline Fourier-Domain Optical Coherence Tomography - American journal of ophthalmology 2016;163() 29-37",,,,,,,
3.947,3.904964,90.3,MEDL,26259981,"Sachdev, Saachi ... - FGF 19 and Bile Acids Increase Following Roux-en-Y Gastric Bypass but Not After Medical Management in Patients with Type 2 Diabetes - Obesity surgery 2016;26(5) 957-965",,,,,,,
5.469,3.902589,90.3,MEDL,25335902,"Yao, Tingting ... - A content analysis of electronic cigarette manufacturer websites in China - Tobacco control 2016;25(2) 188-194",,,,,,,
19.896,3.892371,90.3,MEDL,27081025,"Sherrid, Mark V ... - The Mitral Valve in Obstructive Hypertrophic Cardiomyopathy. A Test in Context - Journal of the American College of Cardiology 2016;67(15) 1846-1858",,,,,,,
46.602,3.884756,90.2,MEDL,27580841,"Schmitt, Anthony D ... - Genome-wide mapping and analysis of chromosome architecture - Nature reviews. Molecular cell biology 2016;17(12) 743-755",,,,,,,
6.044,3.88246,90.2,MEDL,26836912,"Aldrich, Thomas K ... - Lung Function Trajectories in World Trade Center-Exposed New York City Firefighters Over 13 Years. The Roles of Smoking and Smoking Cessation - Chest 2016;149(6) 1419-1427",,,,,,,
6.779,3.874996,90.2,MEDL,27197636,"Poo, Mu-Ming ... - What is memory? The present state of the engram - BMC biology 2016;14() 40-40",,,,,,,
3.615,3.872083,90.2,MEDL,26438634,"Grasso, Damion J ... - Developmental Patterns of Adverse Childhood Experiences and Current Symptoms and Impairment in Youth Referred For Trauma-Specific Services - Journal of abnormal child psychiatry 2016;44(5) 871-886",,,,,,,
2.962,3.871445,90.2,MEDL,24534390,"Southerst Bsch, Danielle ... - Is exercise effective for the management of neck pain and associated disorders or whiplash-associated disorders? A systematic review by the Ontario Protocol for Traffic Injury Management (OPTIMa) Collaboration - Spine journal 2016;16(12) 1503-1523",,,,,,,
37.205,3.869925,90.2,MEDL,27199428,"Kamarthapu, Venu ... - ppGpp couples transcription to DNA repair in E. coli - Science 2016;352(6288) 993-996",,,,,,,
44.405,3.86658,90.2,MEDL,27923090,"Denson, Joshua L ... - Association Between End-of-Rotation Resident Transition in Care and Mortality Among Hospitalized Patients - JAMA 2016;316(21) 2204-2213",,,,,,,
8.282,3.852993,90.1,MEDL,27851967,"Schmitt, Anthony D ... - A Compendium of Chromatin Contact Maps Reveals Spatially Active Regions in the Human Genome - Cell reports 2016;17(8) 2042-2059",,,,,,,
1.492,3.851413,90.1,MEDL,26996876,"Trogrlic, Zoran ... - Attitudes, knowledge and practices concerning delirium. a survey among intensive care unit professionals - Nursing in critical care 2016;22(3) 133-140",,,,,,,
2.471,3.837849,90.1,MEDL,27114324,"Svider, Peter F ... - Are industry financial ties associated with greater scholarly impact among academic otolaryngologists? - Laryngoscope 2016;127(1) 87-94",,,,,,,
n/a,3.837842,90.1,MEDL,27803803,"Kobayashi, Miwako ... - Group B Streptococcus vaccine development. present status and future considerations, with emphasis on perspectives for low and middle income countries - F1000Research 2016;5() 2355-2355",,,,,,,
2.906,3.837544,90.1,MEDL,26778546,"Padilla, Monica ... - Reduction in spread of excitation from current focusing at multiple cochlear locations in cochlear implant users - Hearing research 2016;333() 98-107",,,,,,,
n/a,3.833795,90,MEDL,27123316,"Bjurlin, Marc A ... - Multiparametric MRI and targeted prostate biopsy. Improvements in cancer detection, localization, and risk assessment - Central European journal of urology 2016;69(1) 9-18",,,,,,,
n/a,3.830547,90,MEDL,27927522,"Ames, Christopher P ... - Adult Spinal Deformity. Epidemiology, Health Impact, Evaluation, and Management - Spine deformity 2016;4(4) 310-322",,,,,,,
0.993,3.822126,90,MEDL,26843806,"Yi, Stella S ... - Commentary. Persistence and Health-Related Consequences of the Model Minority Stereotype for Asian Americans - Ethnicity & disease 2016;26(1) 133-138",,,,,,,
6.918,3.819451,90,MEDL,26713507,"Liu, Ke ... - X Chromosome Dose and Sex Bias in Autoimmune Diseases. Increased Prevalence of 47,XXX in Systemic Lupus Erythematosus and Sjogren's Syndrome - Arthritis & rheumatology 2016;68(5) 1290-1300",,,,,,,
7.398,3.813812,90,MEDL,27816758,"Lian, Lei ... - Comparison of Endoscopic Dilation vs Surgery for Anastomotic Stricture in Patients With Crohn's Disease Following Ileocolonic Resection - Clinical gastroenterology & hepatology 2016;15(8) 1226-1231",,,,,,,
4.755,3.805165,89.9,MEDL,27053118,"Vasconcelos, R M ... - Host-Microbiome Cross-talk in Oral Mucositis - Journal of dental research 2016;95(7) 725-733",,,,,,,
5.157,3.795417,89.9,MEDL,27091236,"Rovner, Eric ... - Long-term Efficacy and Safety of OnabotulinumtoxinA in Patients with Neurogenic Detrusor Overactivity Who Completed 4 Years of Treatment - Journal of urology 2016;196(3) 801-808",,,,,,,
