# Supplementary material for: The relative citation ratio: what is it and why should medical librarians care?
Source: J Med Libr Assoc. 2018 Oct 1;106(4):508–13. doi: 10.5195/jmla.2018.499 (PMC6148595; doi:10.5195/jmla.2018.499)
Supplement: Appendix C [file jmla-106-508-s003.xlsx]

## Sheet: 499-3344-1-SP.csv
The relative citation ratio: what is it and why should medical librarians care?
Alisa Surkis, PhD, MLS; Stuart Spore, MS, MLIS
APPENDIX C
NYU School of Medicine 2015 publications
Journal Impact Factor,Relative Citation Ratio,NIH Percentile,Database,Database ID,Citation
0.811,1.016727,50.6,MEDL,21159690,"Hashimoto N ... - Pathways to Mental Health Care in Bangladesh, India, Japan, Mongolia, and Nepal - Asia-Pacific journal of public health 2015;27(2) NP1847-NP1857"
2.042,1.96525,74.2,MEDL,23563339,"Elliott, Robert E ... - Impact of Starting Point and Bicortical Purchase of C1 Lateral Mass Screws on Atlantoaxial Fusion. Meta-Analysis and Review of the Literature - Journal of spinal disorders & techniques 2015;28(7) 242-253"
2.042,2.897172,84.7,MEDL,23429321,"Elliott, Robert E ... - Impact of Starting Point and C2 Nerve Status on the Safety and Accuracy of C1 Lateral Mass Screws. Meta-Analysis and Review of the Literature - Journal of spinal disorders & techniques 2015;28(5) 171-185"
1.378,1.262841,58.8,MEDL,23877480,"Ostrovskaya, Maria A ... - Executive Function and Cerebrovascular Reactivity in Pediatric Hypertension - Journal of child neurology 2015;30(5) 543-546"
1.292,0.791327,41.4,MEDL,24033453,"Yoon, Richard S ... - Using ""Near Misses"" Analysis to Prevent Wrong-Site Surgery - Journal for healthcare quality 2015;37(2) 126-132"
1.596,2.635583,82.5,MEDL,24149408,"Shen, Yu-Fu ... - Aesthetic and Functional Mandibular Reconstruction With Immediate Dental Implants in a Free Fibular Flap and a Low-Profile Reconstruction Plate. Five-Year Follow-up - Annals of plastic surgery 2015;74(4) 442-446"
3.083,1.527137,65.8,MEDL,24259458,"Rosenkrantz, Andrew B ... - T2-weighted prostate MRI at 7 tesla using a simplified external transmit-receive coil array. Correlation with radical prostatectomy findings in two prostate cancer patients - Journal of magnetic resonance imaging 2015;41(1) 226-232"
1.372,0.675599,36,MEDL,24001048,"Gehrke, Sergio Alexandre ... - The positive biomechanical effects of titanium oxide for sandblasting implant surface as an alternative to aluminium oxide - Journal of oral implantology 2015;41(5) 515-522"
2.939,4.344991,91.9,MEDL,23910435,"Almeida, Erika O ... - Tilted and Short Implants Supporting Fixed Prosthesis in an Atrophic Maxilla. A 3D-FEA Biomechanical Evaluation - Clinical implant dentistry & related research 2015;17 Suppl 1() e332-e342"
2.592,0,2,MEDL,24157916,"Potts, Matthew B ... - Perspective on Standard Performance Measures for Adult Stroke Patients - World neurosurgery 2015;83(3) 325-327"
2.365,0.238663,12.1,MEDL,24384823,"Kronisch, Caroline ... - Fear of impending fractures. when to refer? A case-based review - Clinical rheumatology 2015;34(7) 1303-1309"
1.664,2.631696,82.5,MEDL,24325203,"Weiduschat, Nora ... - Usefulness of Proton and Phosphorus MR Spectroscopic Imaging for Early Diagnosis of Parkinson's Disease - Journal of neuroimaging 2015;25(1) 105-110"
6.559,8.052465,97.3,MEDL,23964066,"Zaborszky, Laszlo ... - Neurons in the Basal Forebrain Project to the Cortex in a Complex Topographic Organization that Reflects Corticocortical Connectivity Patterns. An Experimental Study Based on Retrograde Tracing and 3D Reconstruction - Cerebral cortex 2015;25(1) 118-137"
1.066,0.819036,42.7,MEDL,24075023,"Zaidi, Anita A ... - Mycophenolate mofetil as a steroid-sparing agent in sarcoid-associated renal disease - Clinical nephrology 2015;83(1) 41-44"
12.811,2.532837,81.5,MEDL,24092415,"Yarwood, Annie ... - A weighted genetic risk score using all known susceptibility variants to estimate rheumatoid arthritis risk - Annals of the rheumatic diseases 2015;74(1) 170-176"
12.811,4.536739,92.4,MEDL,24297378,"Harrold, Leslie R ... - The comparative effectiveness of abatacept versus anti-tumour necrosis factor switching for rheumatoid arthritis patients previously treated with an anti-tumour necrosis factor - Annals of the rheumatic diseases 2015;74(2) 430-436"
2.616,31.513848,99.8,MEDL,24193818,"Palinkas, Lawrence A ... - Purposeful Sampling for Qualitative Data Collection and Analysis in Mixed Method Implementation Research - Administration & policy in mental health 2015;42(5) 533-544"
12.811,3.357618,87.7,MEDL,24532676,"Kim, Kwangwoo ... - High-density genotyping of immune loci in Koreans and Europeans identifies eight new rheumatoid arthritis risk loci - Annals of the rheumatic diseases 2015;74(3) e13-e13"
2.182,0.373478,19.8,MEDL,24265296,"Kupprat, Sandra Anne ... - Age- and education-matched comparison of aging HIV+ men who have sex with men to general population on common neuropsychological assessments - Journal of health psychology 2015;20(9) 1175-1185"
2.962,1.458875,64.1,MEDL,24099683,"Zavatsky, Joseph M ... - Disease severity and treatment in adolescent idiopathic scoliosis. the impact of race and economic status - Spine journal 2015;15(5) 939-943"
2.57,1.82702,71.9,MEDL,24590412,"Dawson-McClure, Spring ... - A Population-Level Approach to Promoting Healthy Child Development and School Success in Low-Income, Urban Neighborhoods. Impact on Parenting and Child Conduct Problems - Prevention science 2015;16(2) 279-290"
1.199,0.293354,15.1,MEDL,24139019,"Araw, Marissa ... - Does a palliative care consult decrease the cost of caring for hospitalized patients with dementia? - Palliative & supportive care 2015;13(6) 1535-1540"
1.199,0.179318,8.8,MEDL,24168762,"Pereira, Salonie ... - The relationship between the timing of a palliative care consult and utilization outcomes for ventilator-assisted intensive care unit patients - Palliative & supportive care 2015;13(2) 217-221"
3.083,1.634783,68.2,MEDL,24616029,"Wang, Ligong ... - T1rho MRI at 3T of menisci in patients with acute anterior cruciate ligament (ACL) injury - Journal of magnetic resonance imaging 2015;41(2) 544-549"
4.338,3.035451,85.7,MEDL,24661474,"Prabhu, Vinay ... - Twitter Response to the United States Preventive Services Task Force Recommendations against Screening with Prostate Specific Antigen - BJU international 2015;116(1) 65-71"
2.39,0,2,MEDL,24673380,"Palamar, Joseph J ... - Family- and Neighborhood-Level Factors as Predictors of Conduct Problems in School among Young, Urban, Minority Children - Behavioral medicine 2015;41(4) 177-185"
2.481,2.224746,78,MEDL,24496953,"Zeinalizadeh, Mehdi ... - Discordance between growth hormone and insulin-like growth factor-1 after pituitary surgery for acromegaly. a stepwise approach and management - Pituitary 2015;18(1) 48-59"
1.768,0.888043,45.6,MEDL,24339114,"Auer, Stefanie R ... - Dementia service centres in Austria. A comprehensive support and early detection model for persons with dementia and their caregivers - theoretical foundations and model description - Dementia 2015;14(4) 513-527"
6.559,0.369261,19.5,MEDL,24451661,"Tuncdemir, Sebnem N ... - miRNAs are Essential for the Survival and Maturation of Cortical Interneurons - Cerebral cortex 2015;25(7) 1842-1857"
3.924,6.624708,96.1,MEDL,24752998,"Notohamiprodjo, Mike ... - Combined intravoxel incoherent motion and diffusion tensor imaging of renal diffusion and flow anisotropy - Magnetic resonance in medicine 2015;73(4) 1526-1532"
2.962,3.183481,86.7,MEDL,24139867,"Goz, Vadim ... - Vertebroplasty and kyphoplasty. national outcomes and trends in utilization from 2005 through 2010 - Spine journal 2015;15(5) 959-965"
3.924,8.932057,97.8,MEDL,24648387,"Ben-Eliezer, Noam ... - Rapid and accurate T mapping from multi-spin-echo data using Bloch-simulation-based reconstruction - Magnetic resonance in medicine 2015;73(2) 809-817"
3.924,13.967089,99.1,MEDL,24760724,"Otazo, Ricardo ... - Low-rank plus sparse matrix decomposition for accelerated dynamic MRI with separation of background and dynamic components - Magnetic resonance in medicine 2015;73(3) 1125-1136"
1.154,1.597084,67.4,MEDL,24526472,"Finnerty, Molly T ... - Clinicians' Perceptions of Challenges and Strategies of Transition from Assertive Community Treatment to Less Intensive Services - Community mental health journal 2015;51(1) 85-95"
24.008,0.525176,28.3,MEDL,24616312,"Snuderl, Matija ... - Deep Sequencing Identifies IDH1 R132S Mutation in Adult Medulloblastoma - Journal of clinical oncology 2015;33(6) e27-e31"
2.616,2.831552,84.2,MEDL,24740175,"Chor, Ka Ho Brian ... - Measures for Predictors of Innovation Adoption - Administration & policy in mental health 2015;42(5) 545-573"
1.02,1.707386,69.7,MEDL,24743681,"Raza, Naeem ... - Radiofrequency Ablation of Treatment-refractory Gastric Antral Vascular Ectasia (GAVE) - Surgical laparoscopy, endoscopy & percutaneous techniques 2015;25(1) 79-82"
2.105,2.973942,85.3,MEDL,24434827,"Ambeba, Erica J ... - The Use of mHealth to Deliver Tailored Messages Reduces Reported Energy and Fat Intake - Journal of cardiovascular nursing 2015;30(1) 35-43"
3.083,7.423609,96.9,MEDL,24616064,"Rosenkrantz, Andrew B ... - Whole-lesion apparent diffusion coefficient metrics as a marker of percentage Gleason 4 component within Gleason 7 prostate cancer at radical prostatectomy - Journal of magnetic resonance imaging 2015;41(3) 708-714"
3.924,0.229075,11.5,MEDL,24664399,"Tal, Assaf ... - Spectroscopic localization by simultaneous acquisition of the double-spin and stimulated echoes - Magnetic resonance in medicine 2015;73(1) 31-43"
6.559,0.400464,21.3,MEDL,24770710,"Blackmon, Karen ... - Cortical Gray-White Matter Blurring and Cognitive Morbidity in Focal Cortical Dysplasia - Cerebral cortex 2015;25(9) 2854-2862"
1.283,0.372358,19.7,MEDL,24576833,"Barjaktarevic, Igor ... - Multiple Cardiopulmonary Resuscitation Attempts in a Community Hospital. Evaluation of the Futility Assessment - American journal of hospice & palliative care 2015;32(5) 504-509"
0.99,3.269092,87.2,MEDL,24661237,"Mazza, Joni M ... - Biopsy-Proven Spontaneous Regression of a Rhabdomyomatous Mesenchymal Hamartoma - Pediatric dermatology 2015;32(2) 256-262"
1.688,2.603233,82.2,MEDL,24740016,"Stein, Spencer M ... - Patients' Perceptions of Care Are Associated With Quality of Hospital Care. A Survey of 4605 Hospitals - American journal of medical quality 2015;30(4) 382-388"
5.469,2.510896,81.3,MEDL,24365700,"Farley, Shannon M ... - Public opinions on tax and retail-based tobacco control strategies - Tobacco control 2015;24(e1) e10-e13"
5.469,0.230779,11.6,MEDL,24610054,"Jasek, John P ... - One cigarette is one too many. evaluating a light smoker-targeted media campaign - Tobacco control 2015;24(4) 362-368"
4.033,0.192749,9.5,MEDL,24037491,"Shilova, Nadezhda ... - Natural Antibodies Against Sialoglycans - Topics in current chemistry 2015;366() 169-181"
4.446,0,2,MEDL,24131785,"Nguyen, Tom C ... - Historical perspectives of The American Association for Thoracic Surgery. Craig R. Smith - Journal of thoracic & cardiovascular surgery 2015;149(1) 1-4"
3.551,0.768543,40.4,MEDL,24721757,"Nossek, Erez ... - Modifying flow in the ACA-ACoA complex. endovascular treatment option for wide-neck internal carotid artery bifurcation aneurysms - Journal of neurointerventional surgery 2015;7(5) 351-356"
1.664,0.398527,21.2,MEDL,24593769,"Saba, Luca ... - Correlation between Leukoaraiosis Volume and Circle of Willis Variants - Journal of neuroimaging 2015;25(2) 226-231"
5.165,1.944082,73.9,MEDL,24800978,"Kliger, Chad ... - Percutaneous complete repair of failed mitral valve prosthesis. simultaneous closure of mitral paravalvular leaks and transcatheter mitral valve implantation - single-centre experience - EuroIntervention 2015;10(11) 1336-1345"
11.412,11.148003,98.6,MEDL,24661442,"Yehuda, Rachel ... - Lower Methylation of Glucocorticoid Receptor Gene Promoter 1 in Peripheral Blood of Veterans with Posttraumatic Stress Disorder - Biological psychiatry 2015;77(4) 356-364"
6.559,6.399702,95.9,MEDL,24014669,"Milardi, Demetrio ... - Cortical and Subcortical Connections of the Human Claustrum Revealed In Vivo by Constrained Spherical Deconvolution Tractography - Cerebral cortex 2015;25(2) 406-414"
1.863,0.36248,19.2,MEDL,24799271,"Hotca, Alexandra ... - Precision of volumetric assessment of proximal femur microarchitecture from high-resolution 3T MRI - International journal of computer assisted radiology & surgery 2015;10(1) 35-43"
1.798,0.63696,34.1,MEDL,24812418,"Jin, Zhezhen ... - A Monte Carlo method for variance estimation for estimators based on induced smoothing - Biostatistics (Oxford, England) 2015;16(1) 179-188"
2.481,1.415643,63,MEDL,24810900,"Newman, Connie B ... - Effects of low dose versus high dose human growth hormone on body composition and lipids in adults with GH deficiency. a meta-analysis of placebo-controlled randomized trials - Pituitary 2015;18(3) 297-305"
1.588,1.543636,66.2,MEDL,24800791,"Sardar, Partha ... - New Oral Anticoagulants in Patients With Cancer. Current State of Evidence - American journal of therapeutics 2015;22(6) 460-468"
5.469,0.484738,26,MEDL,24789607,"Johns, Michael ... - Smoke-free parks and beaches. an interrupted time-series study of behavioural impact in New York City - Tobacco control 2015;24(5) 497-500"
n/a,1.015459,50.6,MEDL,24366977,"Safdar, Amar ... - High-Dose Caspofungin as a Component of Combination Antifungal Therapy in 91 Patients With Neoplastic Diseases and Hematopoietic Stem Cell Transplantation. A Critical Review of Short-Term and Long-Term Adverse Events - Journal of pharmacy practice 2015;28(2) 175-182"
12.811,4.177326,91.3,MEDL,24692585,"Parker, Ben ... - Impact of early disease factors on metabolic syndrome in systemic lupus erythematosus. data from an international inception cohort - Annals of the rheumatic diseases 2015;74(8) 1530-1536"
5.263,1.837055,72.1,MEDL,24828904,"Ozyazgan, Yilmaz ... - Ocular Involvement of Behcet's Syndrome. a Comprehensive Review - Clinical reviews in allergy & immunology 2015;49(3) 298-306"
8.272,1.439037,63.6,MEDL,24826845,"Hajizadeh, Negin ... - What happens to patients with COPD with long-term oxygen treatment who receive mechanical ventilation for COPD exacerbation? A 1-year retrospective follow-up study - Thorax 2015;70(3) 294-296"
3.227,0.157148,7.7,MEDL,24832691,"Alaia, Michael J ... - The utility of plain radiographs in the initial evaluation of knee pain amongst sports medicine patients - Knee surgery, sports traumatology, arthroscopy 2015;23(8) 2213-2217"
3.083,6.38963,95.9,MEDL,24833417,"Rosenkrantz, Andrew B ... - Dynamic contrast-enhanced MRI of the prostate with high spatiotemporal resolution using compressed sensing, parallel imaging, and continuous golden-angle radial sampling. Preliminary experience - Journal of magnetic resonance imaging 2015;41(5) 1365-1373"
1.242,0,2,MEDL,24833445,"Garg, Aakriti ... - Coincidental Optic Nerve Meningioma and Thyroid Eye Disease - Ophthalmic plastic & reconstructive surgery 2015;31(4) e94-e95"
3.687,1.994397,74.7,MEDL,24835017,"Epand, Richard M ... - Membrane curvature modulation of protein activity determined by NMR - Biochimica & biophysica acta 2015;1848(1 Pt B) 220-228"
2.447,1.09943,53.6,MEDL,24839981,"Kellner, Charles H ... - Depression Severity in Electroconvulsive Therapy (ECT) Versus Pharmacotherapy Trials - Journal of ECT 2015;31(1) 31-33"
2.84,0.753582,39.7,MEDL,24850106,"Sinofsky, Alexander H ... - Concordant provocation as a prognostic indicator during interlaminar lumbosacral epidural steroid injections - Pain physician 2015;17(3) 247-253"
1.826,0.923939,47.1,MEDL,24849127,"Bergh, Eric ... - The association between maternal biomarkers and pathways to preterm birth in twin pregnancies - Journal of maternal-fetal & neonatal medicine 2015;28(5) 504-508"
1.688,0.797311,41.7,MEDL,24852172,"Hunter, Tracey ... - No Evidence for Race and Socioeconomic Status as Independent Predictors of 30-Day Readmission Rates Following Orthopedic Surgery - American journal of medical quality 2015;30(5) 484-488"
1.455,0.16626,8.1,MEDL,24858316,"Levine, Lisa D ... - The Impact of Antenatal Testing for Advanced Maternal Age on Cesarean Delivery Rate at an Urban Institution - American journal of perinatology 2015;32(1) 101-106"
6.513,3.143591,86.4,MEDL,24862312,"Tsilidis, Konstantinos K ... - Diabetes mellitus and risk of prostate cancer in the European Prospective Investigation into Cancer and Nutrition - International journal of cancer 2015;136(2) 372-381"
7.575,4.67629,92.8,MEDL,24870446,"Buckley, Peter F ... - Comparison of SGA Oral Medications and a Long-Acting Injectable SGA. The PROACTIVE Study - Schizophrenia bulletin 2015;41(2) 449-459"
2.216,0,2,MEDL,24875437,"Dillon, Alexander B ... - Functional Reconstruction of a Large Anterior Thigh Defect Using Contralateral Anterolateral Thigh Flap with Tensor Fasciae Latae and Motorized Vastus Lateralis - Journal of reconstructive microsurgery 2015;31(1) 79-82"
6.513,1.414003,63,MEDL,24890047,"Ose, Jennifer ... - Endogenous androgens and risk of epithelial invasive ovarian cancer by tumor characteristics in the European Prospective Investigation into Cancer and Nutrition - International journal of cancer 2015;136(2) 399-410"
5.382,1.757112,70.6,MEDL,24895839,"Lin, Qiuhui ... - RADOM, an Efficient In Vivo Method for Assembling Designed DNA Fragments up to 10 kb Long in Saccharomyces cerevisiae - ACS synthetic biology 2015;4(3) 213-220"
1.242,0.876555,45.1,MEDL,24896771,"Dhrami-Gavazi, Elona ... - Bilateral Orbital Abscesses After Strabismus Surgery - Ophthalmic plastic & reconstructive surgery 2015;31(6) e141-e142"
0.994,0.180595,8.9,MEDL,24905187,"Diaz, Francisco J ... - Measuring and statistically testing the size of the effect of a chemical compound on a continuous in-vitro pharmacological response through a new statistical model of response detection limit - Journal of biopharmaceutical statistics 2015;25(4) 757-780"
12.811,1.945653,73.9,MEDL,24906637,"Sibley, Cailin H ... - A 24-month open-label study of canakinumab in neonatal-onset multisystem inflammatory disease - Annals of the rheumatic diseases 2015;74(9) 1714-1719"
2.216,1.5779,66.9,MEDL,24911411,"Weichman, Katie E ... - Microsurgical Breast Reconstruction in Thin Patients. The Impact of Low Body Mass Indices - Journal of reconstructive microsurgery 2015;31(1) 20-25"
3.897,0,2,MEDL,24928412,"Errico, Thomas J - CORR Insights. Which Variables Are Associated With Patient-reported Outcomes After Discectomy? Review of SPORT Disc Herniation Studies - Clinical orthopaedics & related research 2015;473(6) 2007-2008"
6.513,1.651553,68.5,MEDL,24947433,"Duell, Eric J ... - Variation at ABO histo-blood group and FUT loci and diffuse and intestinal gastric cancer risk in a European population - International journal of cancer 2015;136(4) 880-893"
1.842,4.817501,93.2,MEDL,24962196,"Rosenkrantz, Andrew B ... - Zoomed echo-planar imaging using parallel transmission. impact on image quality of diffusion-weighted imaging of the prostate at 3T - Abdominal imaging 2015;40(1) 120-126"
12.811,11.925514,98.7,MEDL,24834926,"Bruce, Ian N ... - Factors associated with damage accrual in patients with systemic lupus erythematosus. results from the Systemic Lupus International Collaborating Clinics (SLICC) Inception Cohort - Annals of the rheumatic diseases 2015;74(9) 1706-1713"
3.319,1.895967,73.1,MEDL,24838943,"Bourre-Tessier, Josiane ... - Electrocardiographic findings in systemic lupus erythematosus. Data from an international inception cohort - Arthritis care & research (2010) 2015;67(1) 128-135"
6.513,0.931662,47.4,MEDL,24975698,"Fanidi, Anouar ... - A prospective study of one-carbon metabolism biomarkers and cancer of the head and neck and esophagus - International journal of cancer 2015;136(4) 915-927"
4.728,1.154174,55.4,MEDL,24976534,"McCormack, Ryan P ... - Voices of Homeless Alcoholics Who Frequent Bellevue Hospital. A Qualitative Study - Annals of emergency medicine 2015;65(2) 178-86.e6"
2.251,2.417789,80.3,MEDL,24978945,"Shulman, Brandon S ... - Minimally Displaced Radial Head/Neck Fractures (Mason Type-I, OTA Types 21A2.2 and 21B2.1). Are We ""Over Treating"" Our Patients? - Journal of orthopaedic trauma 2015;29(2) e31-e35"
3.083,1.376594,62,MEDL,24979471,"Chang, Gregory ... - 7T MRI detects deterioration in subchondral bone microarchitecture in subjects with mild knee osteoarthritis as compared with healthy controls - Journal of magnetic resonance imaging 2015;41(5) 1311-1317"
3.624,1.579473,67,MEDL,24995491,"Campos, Felipe E B ... - Are insertion torque and early osseointegration proportional? A histologic evaluation - Clinical oral implants research 2015;26(11) 1256-1260"
5.373,0.565457,30.4,MEDL,25010747,"Grifoni, Daniela ... - Drosophila Myc. A master regulator of cellular performance - Biochimica & biophysica acta 2015;1849(5) 570-581"
4.698,1.788973,71.2,MEDL,25031177,"Alldred, Melissa J ... - Expression profile analysis of hippocampal CA1 pyramidal neurons in aged Ts65Dn mice, a model of Down syndrome (DS) and Alzheimer's disease (AD) - Brain structure & function 2015;220(5) 2983-2996"
4.728,0.198789,9.9,MEDL,24746843,"Wong, Ambrose H ... - Do Mechanical Devices Improve Return of Spontaneous Circulation Over Manual Chest Compressions in Out-of-Hospital Cardiac Arrest? - Annals of emergency medicine 2015;65(5) 543-544"
2.699,1.004512,50.2,MEDL,25034077,"Roman, Ashley S ... - Is MSAFP Still a Useful Test for Detecting Open Neural Tube Defects and Ventral Wall Defects in the Era of First-Trimester and Early Second-Trimester Fetal Anatomical Ultrasounds? - Fetal diagnosis & therapy 2015;37(3) 206-210"
3.897,8.358931,97.5,MEDL,25024028,"Maoz, Guy ... - The Otto Aufranc Award. Modifiable versus Nonmodifiable Risk Factors for Infection After Hip Arthroplasty - Clinical orthopaedics & related research 2015;473(2) 453-459"
3.479,0.60718,32.6,MEDL,25037119,"Perlman, David C ... - Perceptions of genetic testing and genomic medicine among drug users - International journal on drug policy 2015;26(1) 100-106"
6.513,3.132855,86.4,MEDL,25041790,"Zamora-Ros, Raul ... - Reproductive and menstrual factors and risk of differentiated thyroid carcinoma. The EPIC study - International journal of cancer 2015;136(5) 1218-1227"
6.513,5.590503,94.7,MEDL,25042282,"Hughes, David J ... - Selenium status is associated with colorectal cancer risk in the European prospective investigation of cancer and nutrition cohort - International journal of cancer 2015;136(5) 1149-1161"
6.513,2.369797,79.7,MEDL,25043606,"Nimptsch, Katharina ... - Association of CRP genetic variants with blood concentrations of C-reactive protein and colorectal cancer risk - International journal of cancer 2015;136(5) 1181-1192"
4.971,1.804516,71.5,MEDL,25044027,"Horesh, Danny ... - GENDER DIFFERENCES IN THE LONG-TERM ASSOCIATIONS BETWEEN POSTTRAUMATIC STRESS DISORDER AND DEPRESSION SYMPTOMS. FINDINGS FROM THE DETROIT NEIGHBORHOOD HEALTH STUDY - Depression & anxiety 2015;32(1) 38-48"
1.75,0.320157,16.7,MEDL,25057761,"Saba, Luca ... - Is there an association between Asymmetry of Carotid Artery Wall thickness (ACAWT) and cerebrovascular symptoms ? - International journal of neuroscience 2015;125(6) 456-463"
1.826,0,2,MEDL,25058127,"Mourad, Mirella ... - The effect of maternal obesity on outcomes in patients undergoing tertiary or higher cesarean delivery - Journal of maternal-fetal & neonatal medicine 2015;28(9) 989-993"
2.602,0.189619,9.4,MEDL,25059742,"Bangalore, Sripal ... - Drug Eluting Stents versus Bare Metal Stents Prior to Non-Cardiac Surgery - Catheterization & cardiovascular interventions 2015;85(4) 533-541"
2.972,2.174186,77.3,MEDL,25059794,"Mariga, Abigail ... - Withdrawal of BDNF from hippocampal cultures leads to changes in genes involved in synaptic function - Developmental neurobiology 2015;75(2) 173-192"
1.842,1.315115,60.3,MEDL,25063236,"Lalwani, Neeraj ... - Uncommon pancreatic tumors and pseudotumors - Abdominal imaging 2015;40(1) 167-180"
4.1,4.001209,90.7,MEDL,25068457,"Kugler, Matthias C ... - Sonic Hedgehog Signaling in the Lung - from Development to Disease - American journal of respiratory cell & molecular biology 2015;52(1) 1-13"
2.251,1.466557,64.3,MEDL,25072285,"Shulman, Brandon S ... - Sleep Disturbance Following Fracture is Related to Emotional Well Being Rather than Functional Result - Journal of orthopaedic trauma 2015;29(3) e146-e150"
1.695,3.279101,87.3,MEDL,25075887,"Goldstein, Rachel Y ... - Predicting the Need for Surgical Intervention in Patients With Idiopathic Clubfoot - Journal of pediatric orthopedics 2015;35(4) 395-402"
1.695,0.527327,28.4,MEDL,25075899,"Fedorak, Graham T ... - Does Pediatric Body Mass Index Affect Surgical Outcomes of Lower-Extremity External Fixation? - Journal of pediatric orthopedics 2015;35(4) 391-394"
3.609,8.241537,97.4,MEDL,25078718,"Dodick, David W ... - Safety and efficacy of peripheral nerve stimulation of the occipital nerves for the management of chronic migraine. Long-term results from a randomized, multicenter, double-blinded, controlled study - Cephalalgia 2015;35(4) 344-358"
2.535,1.283173,59.4,MEDL,25088469,"Donin, Nicholas M ... - Clinicopathologic Outcomes of Cystic Renal Cell Carcinoma - Clinical genitourinary cancer 2015;13(1) 67-70"
5.574,1.155887,55.5,MEDL,25088861,"Fox, Nathan S ... - Risk factors for cesarean delivery in twin pregnancies attempting vaginal delivery - American journal of obstetrics & gynecology 2015;212(1) 106.e1-106.e5"
16.265,3.943635,90.5,MEDL,25092537,"Chapple, Christopher ... - Efficacy of the beta3-adrenoceptor Agonist Mirabegron for the Treatment of Overactive Bladder by Severity of Incontinence at Baseline. A Post Hoc Analysis of Pooled Data from Three Randomised Phase 3 Trials - European urology 2015;67(1) 11-14"
2.365,0.668379,35.7,MEDL,25098416,"Toribio, Karen A ... - Co-occurrence of Kikuchi-Fujimoto's disease and Still's disease. case report and review of previously reported cases - Clinical rheumatology 2015;34(12) 2147-2153"
2.024,0.512008,27.5,MEDL,25101817,"Sinclair, Samuel Justin ... - Extending the Validity of the Personality Assessment Inventory's (PAI) Level of Care Index (LOCI) in Multiple Psychiatric Settings - Journal of personality assessment 2015;97(2) 145-152"
3.189,6.123818,95.5,MEDL,25115608,"Hirata, Ronaldo ... - Shrinkage assessment of low shrinkage composites using micro-computed tomography - Journal of biomedical materials research. Part B, Applied biomaterials 2015;103(4) 798-806"
2.454,5.448584,94.5,MEDL,25124676,"Orbai, A-M ... - Anti-C1q antibodies in systemic lupus erythematosus - Lupus 2015;24(1) 42-49"
3.606,1.354107,61.4,MEDL,24445263,"Hartaigh, Briain O ... - Elevations in time-varying resting heart rate predict subsequent all-cause mortality in older adults - European journal of preventive cardiology 2015;22(4) 527-534"
1.596,1.359683,61.5,MEDL,24135640,"Friel, Michael T ... - Airway Obstruction and the Unilateral Cleft Lip and Palate Deformity. Contributions by the Bony Septum - Annals of plastic surgery 2015;75(1) 37-43"
2.52,1.399121,62.6,MEDL,25104422,"Beutel, Bryan G ... - Hip arthroscopy outcomes, complications, and traction safety in patients with prior lower-extremity arthroplasty - International orthopaedics 2015;39(1) 13-18"
1.842,2.910608,84.8,MEDL,25106502,"Rosenkrantz, Andrew B ... - Whole-lesion diffusion metrics for assessment of bladder cancer aggressiveness - Abdominal imaging 2015;40(2) 327-332"
n/a,0,2,MEDL,25107416,"Goriacko, Pavel ... - What Is the Appropriate Duration of High-Dose Atorvastatin Therapy Post-Acute Coronary Syndrome? - Journal of pharmacy practice 2015;28(6) 555-560"
5.574,0.791753,41.5,MEDL,25108142,"Zechmeister, Jenna R ... - A Prospective Comparison of Post-Operative Pain and Quality of Life in Robotic Assisted versus Conventional Laparoscopic Gynecologic Surgery - American journal of obstetrics & gynecology 2015;212(2) 194.e1-194.e7"
2.502,2.751743,83.5,MEDL,25109353,"Yavner, Steven D ... - Twelve tips for improving the effectiveness of web-based multimedia instruction for clinical learners - Medical teacher 2015;37(3) 239-244"
5.117,1.682457,69.2,MEDL,25109765,"Duffy, Aine M ... - Entorhinal cortical defects in Tg2576 mice are present as early as 2-4 months of age - Neurobiology of aging 2015;36(1) 134-148"
1.842,1.366117,61.7,MEDL,25117562,"Rosenkrantz, Andrew B ... - Diffusion-weighted imaging of the liver. comparison of image quality between monopolar and bipolar acquisition schemes at 3T - Abdominal imaging 2015;40(2) 289-298"
11.412,1.326051,60.6,MEDL,25120076,"Vanhille, Nathalie ... - High Locomotor Reactivity to Novelty is Associated with an Increased Propensity to Choose Saccharin Over Cocaine. New Insights into the Vulnerability to Addiction - Biological psychiatry 2015;40(3) 577-589"
7.786,3.272833,87.2,MEDL,25121770,"Vera-Bolanos, Elizabeth ... - Clinical course and progression-free survival of adult intracranial and spinal ependymoma patients - Neuro-oncology 2015;17(3) 440-447"
0.906,4.548353,92.5,MEDL,25123564,"Blackstock, Uche ... - Bedside ultrasound curriculum for medical students. Report of a blended learning curriculum implementation and validation - Journal of clinical ultrasound 2015;43(3) 139-144"
3.731,1.199302,56.9,MEDL,25125458,"Glodzik, Lidia ... - Global N-Acetylaspartate in Normal Subjects, Mild Cognitive Impairment and Alzheimer's Disease Patients - Journal of Alzheimer's disease 2015;43(3) 939-947"
6.226,2.49777,81.1,MEDL,25130214,"Li, Hui-Jie ... - Homotopic connectivity in drug-naive, first-episode, early-onset schizophrenia - Journal of child psychology & psychiatry & allied disciplines 2015;56(4) 432-443"
1.314,0.174517,8.6,MEDL,25130794,"Palti, Yoram ... - Footprints of Cardiac Mechanical Activity as Expressed in Lung Doppler Signals - Echocardiography 2015;32(3) 407-410"
3.266,1.220514,57.5,MEDL,25131634,"Alldred, Melissa J ... - Expression profile analysis of vulnerable CA1 pyramidal neurons in young-middle aged Ts65Dn mice - Journal of comparative neurology 2015;523(1) 61-74"
4.446,0,2,MEDL,25135241,"DeAnda, Abe Jr ... - Historical perspectives of The American Association for Thoracic Surgery. Keith Reemtsma (1925-2000) - Journal of thoracic & cardiovascular surgery 2015;150(4) 762-764"
3.64,0.634363,34,MEDL,25140542,"Samarghandi, Amin ... - CT, MRI, and 18F-FDG PET/CT in a Patient With Nested Stromal Epithelial Tumor of the Liver - Clinical nuclear medicine 2015;40(2) 131-133"
4.53,5.928957,95.3,MEDL,25142207,"Tomasi, Dardo ... - Overlapping patterns of brain activation to food and cocaine cues in cocaine abusers. Association to striatal D2/D3 receptors - Human brain mapping 2015;36(1) 120-136"
1.551,0.229488,11.6,MEDL,25144673,"Cuzzone, Daniel A ... - Decellularized Lymph Nodes as Scaffolds for Tissue Engineered Lymph Nodes - Lymphatic research & biology 2015;13(3) 186-194"
8.966,4.376774,92,MEDL,25145934,"Lai, Jennifer Y ... - MicroRNA-21 in Glomerular Injury - Journal of the American Society of Nephrology 2015;26(4) 805-816"
n/a,0,2,MEDL,25147159,"Schwartz, Lauren ... - Evaluating Patients' Understanding of Printed Warfarin Medication Information - Journal of pharmacy practice 2015;28(6) 518-522"
2.447,0,2,MEDL,25148111,"Bryson, Ethan O ... - Automatic Implantable Cardioverter Defibrillator in Electroconvulsive Therapy - Journal of ECT 2015;31(1) e22-e22"
8.966,0,2,MEDL,25150155,"Kimmel, Paul L ... - David S. Baldwin, MD. A Legacy in Nephrology - Journal of the American Society of Nephrology 2015;26(3) 531-535"
2.634,0,2,MEDL,25152005,"Yazici, Yusuf - Erosions in rheumatoid arthritis. is there less here than meets the eye? - Clinical & experimental rheumatology 2015;32(6 Suppl 87) S-7"
3.378,1.140942,55,MEDL,25085652,"Ballon, Nicolas ... - Sensation Seeking and Cocaine Dependence in Adults With Reported Childhood ADHD - Journal of attention disorders 2015;19(4) 335-342"
3.378,1.78267,71.1,MEDL,22837549,"Peyre, Hugo ... - Do ADHD Children With and Without Child Behavior Checklist-Dysregulation Profile Have Different Clinical Characteristics, Cognitive Features, and Treatment Outcomes? - Journal of attention disorders 2015;19(1) 63-71"
12.811,3.901278,90.3,MEDL,25169730,"Zhao, Yun-Peng ... - Progranulin protects against osteoarthritis through interacting with TNF-alpha and beta-Catenin signalling - Annals of the rheumatic diseases 2015;74(12) 2244-2253"
3.083,3.086654,86.1,MEDL,25155435,"Riley, Geoffrey M ... - MRI of the Hip for the evaluation of femoroacetabular impingement; past, present, and future - Journal of magnetic resonance imaging 2015;41(3) 558-572"
1.842,1.668037,68.9,MEDL,25156471,"Rosenkrantz, Andrew B ... - T2-weighted imaging of the prostate. Impact of the BLADE technique on image quality and tumor assessment - Abdominal imaging 2015;40(3) 552-559"
7.072,3.398533,87.9,MEDL,25156805,"Milardi, Demetrio ... - Basal ganglia network by constrained spherical deconvolution. A possible cortico-pallidal pathway? - Movement disorders 2015;30(3) 342-349"
2.225,0.273699,14,MEDL,25157446,"Wang, Xiaoxu ... - Meshless Deformable Models for 3D Cardiac Motion and Strain Analysis from Tagged MRI - Magnetic resonance imaging 2015;33(1) 146-160"
14.176,4.675624,92.8,MEDL,25158072,"Yu, Dongmei ... - Cross-Disorder Genome-Wide Analyses Suggest a Complex Genetic Relationship Between Tourette's Syndrome and OCD - American journal of psychiatry 2015;172(1) 82-93"
3.7,14.499354,99.1,MEDL,25158945,"Pang, Claudine E ... - PACHYCHOROID NEOVASCULOPATHY - Retina 2015;35(1) 1-9"
3.747,0,2,MEDL,25159640,"Obeid, Nabeel R ... - Safety of laparoscopic adjustable gastric banding with concurrent cholecystectomy for symptomatic cholelithiasis - Surgical endoscopy 2015;29(5) 1192-1197"
3.085,0,2,MEDL,25168957,"Paraskevas, Kosmas I ... - Thrombolysis May Reduce the Incidence/Extent of Postprocedural Ischemic Strokes Associated With Carotid Artery Stenting. A Hypothesis - Angiology 2015;66(7) 604-606"
3.609,3.554549,88.8,MEDL,24948146,"Friedman, Benjamin W ... - Current management of migraine in US emergency departments. An analysis of the National Hospital Ambulatory Medical Care Survey - Cephalalgia 2015;35(4) 301-309"
2.225,1.053671,52,MEDL,25179140,"Spann, Marisa N ... - Morphological Features of the Neonatal Brain Following Exposure to Regional Anesthesia During Labor and Delivery - Magnetic resonance imaging 2015;33(2) 213-221"
3.731,1.220397,57.5,MEDL,25182744,"Semrau, Maya ... - Development of an International Schedule for the Assessment and Staging of Care for Dementia - Journal of Alzheimer's disease 2015;44(1) 139-151"
2.799,2.528666,81.5,MEDL,25187105,"Reigada, Laura C ... - Cross-Sectional Analysis of Anxiety Symptoms and Disease Severity in Children and Adolescents with Crohn's Disease - Journal of pediatric gastroenterology & nutrition 2015;60(1) 30-35"
1.034,1.669784,68.9,MEDL,25188755,"Kim, In ... - Benefits of Brain Magnetic Resonance Imaging Over Computed Tomography in Children Requiring Emergency Evaluation of Ventriculoperitoneal Shunt Malfunction. Reducing Lifetime Attributable Risk of Cancer - Pediatric emergency care 2015;31(4) 239-242"
3.569,2.864127,84.5,MEDL,25190351,"Gaebel, Wolfgang ... - Stigmatization of psychiatrists and general practitioners. results of an international survey - European archives of psychiatry & clinical neuroscience 2015;265(3) 189-197"
1.242,1.01195,50.5,MEDL,25192329,"Kent, Tiffany L ... - Effect of Upper Eyelid Myectomy on Subsequent Chemodenervation in the Management of Benign Essential Blepharospasm - Ophthalmic plastic & reconstructive surgery 2015;31(3) 222-226"
4.187,1.122418,54.4,MEDL,25195839,"Pomara, Nunzio ... - Adverse performance effects of acute lorazepam administration in elderly long-term users. Pharmacokinetic and clinical predictors - Progress in neuro-psychopharmacology & biological psychiatry 2015;56() 129-135"
1.242,4.070448,91,MEDL,25198394,"Prat, Marta Calsina ... - Orbital Fat Decompression for Thyroid Eye Disease. Retrospective Case Review and Criteria for Optimal Case Selection - Ophthalmic plastic & reconstructive surgery 2015;31(3) 215-218"
1.872,0,2,MEDL,25201329,"Crespo, Alexander M ... - Fibulectomy, Tibial Shortening, and Ankle Arthrodesis as an Alternative Treatment of Nonhealing Wounds Following Open Ankle Fracture in Compromised Elderly Adults - Foot & ankle international 2015;36(1) 103-107"
5.34,2.440037,80.5,MEDL,25205108,"Kottyan, Leah C ... - The IRF5-TNPO3 association with systemic lupus erythematosus (SLE) has two components that other autoimmune disorders variably share - Human molecular genetics 2015;24(2) 582-596"
n/a,0,2,MEDL,25208306,"Papakostas, Thanos D ... - Reactivation of Thyroid Associated Orbitopathy Following Trauma with Intraorbital Foreign Body - Orbit 2015;34(1) 6-9"
1.596,1.699693,69.5,MEDL,24691307,"Imahiyerobo, Thomas A ... - A Comparative Retrospective Analysis of Complications After Oncoplastic Breast Reduction and Breast Reduction for Benign Macromastia. Are These Procedures Equally Safe? - Annals of plastic surgery 2015;75(4) 370-375"
2.72,3.444172,88.2,MEDL,25183549,"Dyer, Typhanye P ... - Psychosocial Vulnerability and HIV-Related Sexual Risk Among Men who have Sex with Men and Women in the United States - Archives of sexual behaviour 2015;44(2) 429-441"
2.916,0.409467,21.8,MEDL,25183019,"Hearn, Lauren E ... - Time Since Release from Incarceration and HIV Risk Behaviors Among Women. The Potential Protective Role of Committed Partners During Re-entry - AIDS & behavior 2015;19(6) 1070-1077"
3.189,1.087322,53.2,MEDL,25242340,"Teixeira, Hellen S ... - Influence of atmospheric pressure plasma treatment on mechanical proprieties of enamel and sealant bond strength - Journal of biomedical materials research. Part B, Applied biomaterials 2015;103(5) 1082-1091"
2.443,1.433525,63.5,MEDL,25228634,"Pertynska-Marczewska, Magdalena ... - Relationship of Advanced Glycation End Products With Cardiovascular Disease in Menopausal Women - Reproductive sciences (Thousand Oaks, Calif.) 2015;22(7) 774-782"
6.133,2.167763,77.2,MEDL,25212469,"Baroni, Argelinda ... - Neuroanatomic and cognitive abnormalities in attention-deficit/hyperactivity disorder in the era of 'high definition' neuroimaging - Current opinion in neurobiology 2015;30() 1-8"
11.855,35.876356,99.8,MEDL,25214542,"Salgado, Roberto ... - Harmonization of the evaluation of tumor infiltrating lymphocytes (TILs) in breast cancer. recommendations by an international TILs-working group 2014 - Annals of oncology 2015;26(2) 259-271"
1.242,0,2,MEDL,25216203,"Belinsky, Irina ... - Ointment Granulomas Following Sutureless Transconjunctival Blepharoplasty. Diagnosis and Management - Ophthalmic plastic & reconstructive surgery 2015;31(4) 282-286"
2.728,3.747414,89.7,MEDL,25216812,"Malekshahi, Tara ... - Misuse of atypical antipsychotics in conjunction with alcohol and other drugs of abuse - Journal of substance abuse treatment 2015;48(1) 8-12"
2.616,0.394157,21,MEDL,25217100,"Wu, Shinyi ... - Integrating Science and Engineering to Implement Evidence-Based Practices in Health Care Settings - Administration & policy in mental health 2015;42(5) 588-592"
2.73,2.362178,79.7,MEDL,25217988,"Hasan, Saqib ... - The effect of shoulder immobilization on driving performance - Journal of shoulder & elbow surgery 2015;24(2) 273-279"
4.292,4.077085,91,MEDL,25218005,"Collins, Jason A ... - Correlation of Obesity With Patient-Reported Outcomes and Complications After Hip Arthroscopy - Arthroscopy 2015;31(1) 57-62"
3.394,0.162741,8,MEDL,25218644,"Naro, Antonino ... - A Local Signature of LTP-Like Plasticity Induced by Repetitive Paired Associative Stimulation - Brain topography 2015;28(2) 238-249"
6.513,3.183755,86.7,MEDL,25219573,"Bamia, Christina ... - Coffee, tea and decaffeinated coffee in relation to hepatocellular carcinoma in a European population. Multicentre, prospective cohort study - International journal of cancer 2015;136(8) 1899-1908"
6.513,0.857815,44.4,MEDL,25236393,"Sanikini, Harinakshi ... - Total, caffeinated and decaffeinated coffee and tea intake and gastric cancer risk. Results from the EPIC cohort study - International journal of cancer 2015;136(6) E720-E730"
5.012,4.286287,91.7,MEDL,25239808,"Roux, Lisa ... - Tasks for inhibitory interneurons in intact brain circuits - Neuropharmacology 2015;88() 10-23"
13.081,0.358259,18.9,MEDL,25240786,"Azoulay-Alfaguter, Inbar ... - The coreceptor programmed death-1 inhibits T-cell adhesion by regulating Rap1 - Journal of allergy & clinical immunology 2015;135(2) 564-567"
6.513,1.462151,64.2,MEDL,25242594,"Felix, Ashley S ... - Intrauterine devices and endometrial cancer risk. A pooled analysis of the Epidemiology of Endometrial Cancer Consortium - International journal of cancer 2015;136(5) E410-E422"
5.052,13.849539,99.1,MEDL,25244976,"Yu, Suqin ... - The Spectrum of Superficial and Deep Capillary Ischemia in Retinal Artery Occlusion - American journal of ophthalmology 2015;159(1) 53-63.e1"
1.455,0.706826,37.5,MEDL,25246507,"Fienup, Daniel M ... - Brief Experimental Analysis of Reading Deficits for Children With Attention-Deficit/Hyperactivity Disorder - Behavior modification 2015;39(1) 191-214"
2.84,1.902333,73.2,MEDL,25247907,"Manchikanti, Laxmaiah ... - Epidural Steroid Injections Safety Recommendations by the Multi-Society Pain Workgroup (MPW). More Regulations Without Evidence or Clarification - Pain physician 2015;17(5) E575-E588"
11.412,2.734995,83.4,MEDL,25249059,"Fowler, Joanna S ... - Evidence That Formulations of the Selective MAO-B Inhibitor, Selegiline, Which Bypass First-Pass Metabolism, Also Inhibit MAO-A in the Human Brain - Biological psychiatry 2015;40(3) 650-657"
5.253,1.343399,61.1,MEDL,25249331,"Contois, Liangru W ... - Inhibition of tumor-associated alphavbeta3 integrin regulates the angiogenic switch by enhancing expression of IGFBP-4 leading to reduced melanoma growth and angiogenesis in vivo - Angiogenesis 2015;18(1) 31-46"
1.529,0.82556,43,MEDL,25249374,"Ranola, Primi-Ashley ... - How long is long enough, and have we done everything we should?-Ethics of calling codes - Journal of medical ethics 2015;41(8) 663-666"
3.7,2.125759,76.6,MEDL,25250480,"Klufas, Michael A ... - FEASIBILITY AND CLINICAL UTILITY OF ULTRA-WIDEFIELD INDOCYANINE GREEN ANGIOGRAPHY - Retina 2015;35(3) 508-520"
5.997,3.948412,90.5,MEDL,25250735,"Bastien, Jayson I L ... - Molecular characterizations of glioblastoma, targeted therapy, and clinical results to date - Cancer 2015;121(4) 502-516"
5.997,5.982912,95.3,MEDL,25251206,"DuBois, Steven G ... - Comparative evaluation of local control strategies in localized Ewing sarcoma of bone. A report from the Children's Oncology Group - Cancer 2015;121(3) 467-475"
4.338,9.45061,98,MEDL,25252133,"Salami, Simpa S ... - In patients with a previous negative prostate biopsy and a suspicious lesion on MRI, is a 12-core biopsy still necessary in addition to a targeted biopsy? - BJU international 2015;115(4) 562-570"
6.513,0.75078,39.6,MEDL,25258006,"Rohrmann, Sabine ... - Meat and fish consumption and the risk of renal cell carcinoma in the European Prospective Investigation into Cancer and Nutrition (EPIC) - International journal of cancer 2015;136(5) E423-E431"
6.078,1.569839,66.8,MEDL,25260422,"Naro, Antonino ... - Shaping Thalamo-cortical Plasticity. A Marker of Cortical Pain Integration in Patients With Post-anoxic Unresponsive Wakefulness Syndrome? - Brain stimulation 2015;8(1) 97-104"
6.501,0,2,MEDL,25260886,"Prabhu, Anoop ... - Retrograde single-balloon enteroscopy for the removal of an ileal foreign body - Gastrointestinal endoscopy 2015;81(5) 1277-1278"
3.658,2.400397,80.1,MEDL,25264291,"Aoki, Yuta ... - Neural bases of atypical emotional face processing in autism. A meta-analysis of fMRI studies - World journal of biological psychiatry 2015;16(5) 291-300"
3.328,0.209053,10.4,MEDL,25264690,"Mammen, Anish ... - The Management of Severe Ulcerative Colitis During the Third Trimester of Pregnancy - Journal of clinical gastroenterology 2015;49(3) 257-258"
3.376,3.358816,87.7,MEDL,24800735,"Gibber, Marc J ... - Subscapular system of flaps. An 8-year experience with 105 patients - Head & neck 2015;37(8) 1200-1206"
3.747,1.935135,73.7,MEDL,25037725,"Telem, Dana A ... - Long-term mortality rates (>8-year) improve as compared to the general and obese population following bariatric surgery - Surgical endoscopy 2015;29(3) 529-536"
2.04,5.013113,93.6,MEDL,25090142,"Betancourt, Theresa S ... - We Left One War and Came to Another. Resource Loss, Acculturative Stress, and Caregiver-Child Relationships in Somali Refugee Families - Cultural diversity & ethnic minority psychology 2015;21(1) 114-125"
3.039,0.443935,23.8,MEDL,25266069,"Klein, Michelle ... - Normal Alanine Transferase. an Independent Indicator of Adiposity Related Comorbidity Risk in Youth - Journal of diabetes 2015;7(5) 649-656"
0.906,0.427787,22.9,MEDL,25271400,"Goldstein, Steven R ... - Cystadenofibromas. Can transvaginal ultrasound appearance reduce some surgical interventions? - Journal of clinical ultrasound 2015;43(6) 393-396"
5.625,0,2,MEDL,25275586,"Yu, Suqin ... - Could Progressive Outer Retinal Necrosis Begin With Retinal Deep Capillary Ischemia? - JAMA ophthalmology 2015;133(1) 110-111"
16.265,0.922753,47,MEDL,25277271,"Panagiotou, Orestis A ... - A Genome-wide Pleiotropy Scan for Prostate Cancer Risk - European urology 2015;67(4) 649-657"
1.737,3.435309,88.1,MEDL,25277527,"Petchprapa, Catherine N ... - Labral and cartilage abnormalities in young patients with hip pain. accuracy of 3-Tesla indirect MR arthrography - Skeletal radiology 2015;44(1) 97-105"
1.816,0.613711,32.9,MEDL,25096800,"Wu, Xue-Ru - Interstitial calcinosis in renal papillae of genetically engineered mouse models. relation to Randall's plaques - Urolithiasis 2015;43 Suppl 1() 65-76"
4.08,2.146239,76.9,MEDL,24962333,"Dabovic, Branka ... - Function of Latent TGFbeta Binding Protein 4 and Fibulin 5 in Elastogenesis and Lung Development - Journal of cellular physiology 2015;230(1) 226-236"
3.769,3.530925,88.6,MEDL,25284089,"Hendriksz, Christian J ... - Multi-domain impact of elosufase alfa in Morquio A syndrome in the pivotal phase III trial - Molecular genetics & metabolism 2015;114(2) 178-185"
2.27,0.943285,47.8,MEDL,25286232,"Larson, Jeffrey A ... - Non-modifiable factors and complications contribute to length of stay in Robot-Assisted Partial Nephrectomy - Journal of endourology 2015;29(4) 422-429"
3.873,1.111152,54,MEDL,25294369,"Yi, Stella S ... - Independent associations of sodium intake with measures of body size and predictive body fatness - Obesity (Silver Spring) 2015;23(1) 20-23"
3.747,2.771793,83.7,MEDL,25294523,"Telem, Dana A ... - Hospital Admissions Greater Than 30 Days Following Bariatric Surgery. Patient and Procedure Matter - Surgical endoscopy 2015;29(6) 1310-1315"
n/a,0.776863,40.8,MEDL,25295385,"Sidtis, John J - Functional connectivity associated with acoustic stability during vowel production. Implications for vocal-motor control - Brain connectivity 2015;5(2) 115-125"
2.875,5.330413,94.3,MEDL,25297468,"Gurvits, Grigoriy E ... - Black Esophagus. New Insights and Multicenter International Experience in 2014 - Digestive diseases & sciences 2015;60(2) 444-453"
1.38,1.587368,67.2,MEDL,25298225,"Corker, Elizabeth A ... - Experience of stigma and discrimination reported by people experiencing the first episode of schizophrenia and those with a first episode of depression. The FEDORA project - International journal of social psychiatry 2015;61(5) 438-445"
7.296,0.867608,44.8,MEDL,25299785,"Rosenkrantz, Andrew B ... - New OPTN/UNOS Classification System for Nodules in Cirrhotic Livers Detected with MR Imaging. Effect on Hepatocellular Carcinoma Detection and Transplantation Allocation - Radiology 2015;274(2) 426-433"
4.142,0.616354,33.1,MEDL,25300475,"Obon-Santacana, Mireia ... - Dietary intake of acrylamide and epithelial ovarian cancer risk in the European Prospective Investigation into Cancer and Nutrition (EPIC) cohort - Cancer epidemiology biomarkers & prevention 2015;24(1) 291-297"
3.924,6.911568,96.4,MEDL,25302780,"Cho, Gene Young ... - Comparison of fitting methods and b-value sampling strategies for intravoxel incoherent motion in breast cancer - Magnetic resonance in medicine 2015;74(4) 1077-1085"
1.145,0.753148,39.7,MEDL,25305422,"Paraskevas, Kosmas I ... - The Indications of Carotid Artery Stenting in Symptomatic Patients May Need To Be Reconsidered - Annals of vascular surgery 2015;29(1) 154-159"
5.081,2.999648,85.5,MEDL,25315860,"Rusinek, Henry ... - Cerebral perfusion in insulin resistance and type 2 diabetes - Journal of cerebral blood flow & metabolism 2015;35(1) 95-102"
3.924,1.505999,65.3,MEDL,25242237,"Ghugre, Nilesh R ... - Relaxivity-iron calibration in hepatic iron overload. Predictions of a Monte Carlo model - Magnetic resonance in medicine 2015;74(3) 879-883"
8.204,3.100955,86.2,MEDL,25208859,"Jackson, Timothy L ... - Stereotactic Radiotherapy for Neovascular Age-Related Macular Degeneration. Year 2 Results of the INTREPID Study - Ophthalmology 2015;122(1) 138-145"
1.842,0,2,MEDL,25311992,"Doshi, Ankur M ... - Differentiation of Malignant Omental Caking from Benign Omental Thickening using MRI - Abdominal imaging 2015;40(5) 1157-1163"
3.7,1.762192,70.7,MEDL,25313711,"Pang, Claudine E ... - EXTREME CHOROIDAL THINNING IN HIGH MYOPIA - Retina 2015;35(3) 407-415"
4.995,1.165747,55.8,MEDL,25317566,"Huang, Zhifeng ... - DFG-out Mode of Inhibition by an Irreversible type-1 Inhibitor Capable of Overcoming Gate-Keeper Mutations in FGF Receptors - ACS chemical biology 2015;10(1) 299-309"
5.625,74.953128,99.9,MEDL,25317632,"Spaide, Richard F ... - Retinal Vascular Layers Imaged by Fluorescein Angiography and Optical Coherence Tomography Angiography - JAMA ophthalmology 2015;133(1) 45-50"
5.625,20.487042,99.6,MEDL,25317692,"Spaide, Richard F ... - Retinal Vascular Layers in Macular Telangiectasia Type 2 Imaged by Optical Coherence Tomographic Angiography - JAMA ophthalmology 2015;133(1) 66-73"
6.226,3.648873,89.2,MEDL,25318650,"Abikoff, Howard B ... - Parent training for preschool ADHD. a randomized controlled trial of specialized and generic programs - Journal of child psychology & psychiatry & allied disciplines 2015;56(6) 618-631"
4.974,1.486715,64.8,MEDL,25319009,"Yi, Jae Youn ... - TGF-beta1 Protects Cells from Gamma-IR by Enhancing the Activity of the NHEJ Repair Pathway - Molecular cancer research 2015;13(2) 319-329"
4.47,3.833017,90,MEDL,25324355,"Barker, Sarah L ... - The demonstration of alphaKlotho deficiency in human chronic kidney disease with a novel synthetic antibody - Nephrology, dialysis, transplantation 2015;30(2) 223-233"
3.429,1.045034,51.7,MEDL,25325590,"Williams, Natasha J ... - Factors Associated with Referrals for Obstructive Sleep Apnea Evaluation among Community Physicians - Journal of clinical sleep medicine . JCSM 2015;11(1) 23-26"
2.093,3.023641,85.6,MEDL,25326167,"Saba, Luca ... - Association between internal carotid artery dissection and arterial tortuosity - Neuroradiology 2015;57(2) 149-153"
1.051,1.558897,66.5,MEDL,25299790,"Lewis, Ariane ... - Predictors for delayed ventriculoperitoneal shunt placement after external ventricular drain removal in patients with subarachnoid hemorrhage - British journal of neurosurgery 2015;29(2) 219-224"
3.143,0.651888,34.9,MEDL,25331435,"Killikelly, April ... - Structure-based functional characterization of Repressor of Toxin (Rot), a central regulator of Staphylococcus aureus virulence - Journal of bacteriology 2015;197(1) 188-200"
7.277,0.766771,40.3,MEDL,25331458,"Glodzik, Lidia ... - Reduced retention of Pittsburgh compound B in white matter lesions - European journal of nuclear medicine & molecular imaging 2015;42(1) 97-102"
5.195,3.866101,90.2,MEDL,25333309,"Chandarana, Hersh ... - Estimating Liver Perfusion From Free-Breathing Continuously Acquired Dynamic Gadolinium-Ethoxybenzyl-Diethylenetriamine Pentaacetic Acid-Enhanced Acquisition With Compressed Sensing Reconstruction - Investigative radiology 2015;50(2) 88-94"
1.669,0.614793,33,MEDL,25336141,"Hajizadeh, Negin ... - Understanding patients' and doctors' attitudes about shared decision making for advance care planning - Health expectations . an international journal of public participation in health care & health policy 2015;18(6) 2054-2065"
2.916,1.267298,58.9,MEDL,25339186,"Scherzer, Rebecca ... - Impact of CD4+ Lymphocytes and HIV Infection on Anti-Mullerian Hormone Levels in a Large Cohort of HIV-infected and HIV-uninfected Women - American journal of reproductive immunology (1989) 2015;73(3) 273-284"
1.664,0.420951,22.5,MEDL,25340182,"Raz, Eytan ... - MR venography in patients with multiple sclerosis and correlation with clinical and MRI parameters - Journal of neuroimaging 2015;24(5) 492-497"
12.867,2.705572,83.1,MEDL,25341091,"Yan, Hua ... - DNA Methylation in Social Insects. How Epigenetics Can Control Behavior and Longevity - Annual review of entomology 2015;60() 435-452"
2.344,0.859953,44.4,MEDL,25342116,"Muzzatti, Barbara ... - Quality of life profile in Italian long-term cancer survivors - Quality of life research 2015;24(4) 959-967"
9.619,1.607196,67.6,MEDL,25344580,"Margol, Ashley ... - Tumor Associated Macrophages in SHH Subgroup of Medulloblastomas - Clinical cancer research 2015;21(6) 1457-1465"
5.291,7.021009,96.5,MEDL,25271445,"Wan, Le-Ben ... - Ketamine safety and tolerability in clinical trials for treatment-resistant depression - Journal of clinical psychiatry 2015;76(3) 247-252"
3.131,3.294452,87.4,MEDL,25294012,"Buysschaert, Martin ... - Prediabetes and associated disorders - Endocrine 2015;48(2) 371-393"
2.423,2.685743,82.9,MEDL,24752823,"Chang, Gregory ... - 7 Tesla MRI of bone microarchitecture discriminates between women without and with fragility fractures who do not differ by bone mineral density - Journal of bone & mineral metabolism 2015;33(3) 285-293"
2.063,0.913606,46.7,MEDL,25346228,"Hirota, Tomoya ... - Child and adolescent psychiatry in the Far East - Psychiatry & clinical neurosciences 2015;69(3) 171-177"
7.349,1.359659,61.5,MEDL,25355373,"Bennett, Jeffrey L ... - Re-evaluating the treatment of acute optic neuritis - Journal of neurology neurosurgery & psychiatry 2015;86(7) 799-808"
1.199,0.462974,24.8,MEDL,25355466,"Boettger, Susanne ... - Assessment of decisional capacity. Prevalence of medical illness and psychiatric comorbidities - Palliative & supportive care 2015;13(5) 1275-1281"
2.755,1.443811,63.8,MEDL,25356924,"Parikh, Rahul R ... - Long-term Outcomes and Patterns of Failure in Orbital Lymphoma Treated with Primary Radiotherapy - Leukemia & lymphoma 2015;56(5) 1266-1270"
6.607,1.52881,65.8,MEDL,25359858,"Stein, Richard A ... - Association Between Physical Activity and Peripheral Artery Disease and Carotid Artery Stenosis in a Self-Referred Population of 3 Million Adults - Arteriosclerosis, thrombosis, & vascular biology 2015;35(1) 206-212"
3.551,1.061665,52.3,MEDL,24996436,"Deipolyi, Amy R ... - Bilateral inferior petrosal sinus sampling using desmopressin or corticotropic-releasing hormone. a single-center experience - Journal of neurointerventional surgery 2015;7(9) 690-693"
2.977,0.094908,4.7,MEDL,25333732,"Deipolyi, Amy R ... - Intratumoral Vascular Shunting. Biomarker of Clinical Outcome and Source of Circulating Tumor Cells? - American journal of clinical oncology 2015;38(6) 621-626"
3.55,0.780764,41,MEDL,25258370,"Deipolyi, A R ... - Diagnostic Yield of Emergency Department Arch-to-Vertex CT Angiography in Patients with Suspected Acute Stroke - AJNR. American journal of neuroradiology 2015;36(2) 265-268"
3.189,1.272051,59.1,MEDL,25367155,"Gil, Luiz F ... - Progressive plateau root form dental implant osseointegration. A human retrieval study - Journal of biomedical materials research. Part B, Applied biomaterials 2015;103(6) 1328-1332"
2.31,0.955814,48.3,MEDL,25281647,"Galli, Silvia ... - The effect of osteotomy dimension on osseointegration to resorbable media-treated implants. A study in the sheep - Journal of biomaterials applications 2015;29(8) 1068-1074"
1.314,0,2,MEDL,25007889,"Benn, Emma K T ... - Moving Towards a More Comprehensive Investigation of Racial/Ethnic Differences in Cognitive Disability Among US Adults - Journal of immigrant & minority health 2015;17(4) 1105-1113"
2.135,4.148161,91.2,MEDL,25367305,"Svider, Peter F ... - Geographic and temporal trends in frontal sinus surgery - International forum of allergy & rhinology 2015;5(1) 46-54"
4.268,1.340924,61,MEDL,25369122,"Nilsson, Carol L ... - Use of ENCODE Resources to Characterize Novel Proteoforms and Missing Proteins in the Human Proteome - Journal of proteome research 2015;14(2) 603-608"
2,0.762654,40.1,MEDL,25370598,"Chahin, Salim ... - Vision in a Phase 3 Trial of Natalizumab for Multiple Sclerosis. Relation to Disability and Quality of Life - Journal of neuroophthalmology 2015;35(1) 6-11"
6.918,1.654406,68.6,MEDL,25371395,"Oswald, Michaela ... - Modular Analysis of Peripheral Blood Gene Expression in Rheumatoid Arthritis Captures Reproducible Gene Expression Changes in TNF Responders - Arthritis & rheumatology 2015;67(2) 344-351"
5.817,2.565115,81.8,MEDL,25372511,"Alam, Murad ... - Multicenter Prospective Cohort Study of the Incidence of Adverse Events Associated With Cosmetic Dermatologic Procedures. Lasers, Energy Devices, and Injectable Neurotoxins and Fillers - JAMA dermatology 2015;151(3) 271-277"
2.05,0.714089,37.9,MEDL,25375626,"Khorsandi, Azita S ... - Osteoradionecrosis of the Sub-axial Cervical Spine Following Treatment for Head and Neck Carcinomas - British journal of radiology 2015;88(1045) 20140436-20140436"
2.396,0,2,MEDL,25376779,"Plank, Markus ... - Neurocognitive stages of spatial cognitive mapping measured during free exploration of a large-scale virtual environment - Journal of neurophysiology 2015;113(3) 740-753"
7.226,1.60011,67.4,MEDL,25377533,"Engeset, Dagrun ... - Fish consumption and mortality in the European Prospective Investigation into Cancer and Nutrition cohort - European journal of epidemiology 2015;30(1) 57-70"
6.513,2.649012,82.6,MEDL,25379993,"McKenzie, Fiona ... - Healthy lifestyle and risk of breast cancer among postmenopausal women in the European Prospective Investigation into Cancer and Nutrition cohort study - International journal of cancer 2015;136(11) 2640-2648"
5.105,6.529103,96,MEDL,25380601,"Baumann, Francine ... - Mesothelioma Patients with Germline BAP1 Mutations Have Seven-Fold Improved Long-term Survival - Carcinogenesis 2015;36(1) 76-81"
7.702,1.537754,66,MEDL,25381130,"Angelot-Delettre, Fanny ... - In vivo and in vitro sensitivity of blastic plasmacytoid dendritic cell neoplasm to SL-401, an interleukin-3 receptor targeted biologic agent - Haematologica (Roma) 2015;100(2) 223-230"
6.403,2.448922,80.6,MEDL,25284320,"Raineki, Charlis ... - Paradoxical Neurobehavioral Rescue by Memories of Early-Life Abuse. The Safety Signal Value of Odors Learned during Abusive Attachment - Neuropsychopharmacology 2015;40(4) 906-914"
6.044,1.381356,62.1,MEDL,25275338,"Sterman, Daniel H ... - High Yield Of Bronchoscopic Trans-Parenchymal Nodule Access (BTPNA) -Real-Time Image-Guided Sampling In A Novel Model Of Small Pulmonary Nodules In Canines - Chest 2015;147(3) 700-707"
2.096,0,2,MEDL,25147325,"Esponda, Omar L ... - Levels of Soluble TREM-Like Transcript 1 in Patients Presenting to the Emergency Department With Chest Pain - Clinical & applied thrombosis-hemostasis 2015;21(1) 30-34"
9.89,1.571147,66.8,MEDL,25382184,"Kimbrough, Dorlan J ... - Retinal Damage and Vision Loss in African-American Multiple Sclerosis Patients - Annals of neurology 2015;77(2) 228-236"
5.67,1.326115,60.6,MEDL,25382494,"Bhojwani, Deepa ... - The role of FDG-PET/CT in the evaluation of residual disease in paediatric non-Hodgkin lymphoma - British journal of haematology 2015;168(6) 845-853"
1.192,0.284583,14.6,MEDL,25384968,"Mehta, Mitul C ... - Angled transscleral intravitreal injection. a crossover study - European journal of ophthalmology 2015;25(2) 173-176"
3.7,6.022179,95.4,MEDL,25387047,"Xu, Luna ... - GEOGRAPHIC ATROPHY IN PATIENTS RECEIVING ANTI-VASCULAR ENDOTHELIAL GROWTH FACTOR FOR NEOVASCULAR AGE-RELATED MACULAR DEGENERATION - Retina 2015;35(2) 176-186"
5.195,3.890612,90.3,MEDL,25387050,"Gaing, Byron ... - Subtype Differentiation of Renal Tumors Using Voxel-Based Histogram Analysis of Intravoxel Incoherent Motion Parameters - Investigative radiology 2015;50(3) 144-152"
3.898,1.919871,73.5,MEDL,25388433,"Mashruwala, Ameya A ... - Nfu facilitates the maturation of iron-sulfur proteins and participates in virulence in Staphylococcus aureus - Molecular microbiology 2015;95(3) 383-409"
6.559,0.682746,36.4,MEDL,25389123,"Tomasi, Dardo ... - Dissecting Neural Responses to Temporal Prediction, Attention, and Memory. Effects of Reward Learning and Interoception on Time Perception - Cerebral cortex 2015;25(10) 3856-3867"
0.733,0.942895,47.8,MEDL,25389280,"Paraskevas, Kosmas I ... - Carotid endarterectomy may be required in addition to best medical treatment for some patient subgroups with asymptomatic carotid stenosis - Vascular 2015;23(1) 62-64"
2.276,0.64348,34.4,MEDL,25389319,"Svider, Peter F ... - Expert Witness Testimony Guidelines. Identifying Areas for Improvement - Otolaryngology, head & neck surgery 2015;152(2) 207-210"
5.625,2.785878,83.8,MEDL,25393033,"Munch-Petersen, Helga D ... - Ocular Adnexal Diffuse Large B-cell Lymphoma. A Multicenter International Study - JAMA ophthalmology 2015;133(2) 165-173"
5.625,0,2,MEDL,25393835,"Spaide, Richard F - Vintage Progressive Outer Retinal Necrosis - JAMA ophthalmology 2015;133(2) 230-231"
2.951,2.81551,84.1,MEDL,25393901,"Taliercio, Sal ... - Adult-Onset Recurrent Respiratory Papillomatosis. A Review of Disease Pathogenesis and Implications for Patient Counseling - JAMA otolaryngology-- head & neck surgery 2015;141(1) 78-83"
8.229,1.666116,68.8,MEDL,25394172,"Villanueva, Carine ... - Congenital hypogonadotropic hypogonadism with split hand/foot malformation. a clinical entity with a high frequency of FGFR1 mutations - Genetics in medicine 2015;17(8) 651-659"
2.095,0.490261,26.3,MEDL,25376024,"Miller, Elizabeth ... - Attenuated Listeria monocytogenes Vectors Overcome Suppressive Plasma Factors during HIV Infection to Stimulate Myeloid Dendritic Cells to Promote Adaptive Immunity and Reactivation of Latent Virus - AIDS research & human retroviruses 2015;31(1) 127-136"
3.341,1.896621,73.1,MEDL,25399942,"Ghetie, Daniela ... - Cold Hard Facts of Cryoglobulinemia. Updates on Clinical Features and Treatment Advances - Rheumatic diseases clinics of North America 2015;41(1) -"
n/a,0,2,MEDL,25401994,"Dhrami-Gavazi, Elona ... - JAK2 MUTATION-POSITIVE POLYCYTHEMIA VERA PRESENTING AS CENTRAL RETINAL ARTERY OCCLUSION - Retinal cases & brief reports 2015;9(2) 127-130"
1.742,0.632421,33.9,MEDL,25402871,"Introini, Ugo ... - Stereotactic Radiotherapy for Polypoidal Choroidal Vasculopathy. A Pilot Study - Ophthalmologica 2015;233(2) 82-88"
1.353,1.983028,74.5,MEDL,25403142,"Belayev, Linda Y ... - Longitudinal associations of depressive symptoms and pain with quality of life in patients receiving chronic hemodialysis - Hemodialysis international. International Symposium on Home Hemodialysis 2015;19(2) 216-224"
6.513,1.179272,56.3,MEDL,25403517,"Jelakovic, Bojan ... - Renal cell carcinomas of chronic kidney disease patients harbor the mutational signature of carcinogenic aristolochic acid - International journal of cancer 2015;136(12) 2967-2972"
5.67,6.640306,96.1,MEDL,25404094,"Foss, Francine ... - A Phase II trial of Belinostat (PXD101) in patients with relapsed or refractory peripheral or cutaneous T-cell lymphoma - British journal of haematology 2015;168(6) 811-819"
5.02,1.877465,72.8,MEDL,25406182,"Seifer, David B ... - Putting 'family' back in family planning - Human reproduction 2015;30(1) 16-19"
40.137,4.156367,91.3,MEDL,25409153,"Freudenthal, Bret D ... - Uncovering the polymerase-induced cytotoxicity of an oxidized nucleotide - Nature 2015;517(7536) 635-639"
5.817,9.19294,97.9,MEDL,25409158,"Brauer, Jeremy A ... - Use of a Picosecond Pulse Duration Laser With Specialized Optic for Treatment of Facial Acne Scarring - JAMA dermatology 2015;151(3) 278-284"
2.787,0.388647,20.7,MEDL,25411053,"Kantor, Orsolya ... - Stratified organization and disorganization of inner plexiform layer revealed by TNAP activity in healthy and diabetic rat retina - Cell & tissue research 2015;359(2) 409-421"
n/a,0.119896,5.9,MEDL,25411129,"Solanki, Pallavi ... - Hypertension in African Americans with Heart Failure. Progression from Hypertrophy to Dilatation; Perhaps Not - High blood pressure & cardiovascular prevention 2015;22(1) 61-68"
n/a,0.93626,47.6,MEDL,25411143,"Mammis, Antonios ... - Occipital nerve stimulation - Advances & technical standards in neurosurgery 2015;42() 23-32"
n/a,0,2,MEDL,25411985,"Tedeschi, Frank ... - Outliers in American juvenile justice. the need for statutory reform in North Carolina and New York - International journal of adolescent medicine & health 2015;27(2) 151-161"
5.625,0,2,MEDL,25412020,"Spaide, Richard F - Fourteen Patients With Fifty-Eight Eyes - JAMA ophthalmology 2015;133(3) 357-357"
5.295,0.140744,6.8,MEDL,25413243,"Devinsky, Orrin - Commentary. Medical Marijuana Survey & Epilepsy - Epilepsia 2015;56(1) 7-8"
4.059,3.742363,89.6,MEDL,25415065,"Lynch, Gabrielle ... - Attrition rates in neurosurgery residency. analysis of 1361 consecutive residents matched from 1990 to 1999 - Journal of neurosurgery 2015;122(2) 240-249"
2.967,0.571059,30.7,MEDL,25411805,"Kavecansky, Juraj ... - Bone Metastases in Well-to-Moderately Differentiated Neuroendocrine Tumors. A Single Institutional Review From the Ohio State University Medical Center - Pancreas 2015;44(2) 198-203"
1.696,0.541196,29.1,MEDL,25416425,"Watanabe, Itaru ... - The Degree of N-glycosylation Affects the Trafficking and Cell Surface Expression Levels of Kv1.4 Potassium Channels - Journal of membrane biology 2015;248(2) 187-196"
3.389,1.541708,66.1,MEDL,25416468,"Raz, Eytan ... - Relationship between iron accumulation and white matter injury in multiple sclerosis. a case-control study - Journal of neurology 2015;262(2) 402-409"
1.314,0.455091,24.4,MEDL,25418608,"Bhatla, Puneet ... - Prenatal Diagnosis of a Persistent Fifth Aortic Arch, Pulmonary-to-Systemic type. An Unusual Association with Evolving Aortic Coarctation - Echocardiography 2015;32(5) 875-877"
2.799,0.732038,38.7,MEDL,25419680,"Tomer, Gitit ... - Perceptions of Gender Equality on Work-Life Balance, Salary, Promotion and Harassment, Results of the NASPGHAN Task Force Survey - Journal of pediatric gastroenterology & nutrition 2015;60(4) 481-485"
4.133,4.435261,92.2,MEDL,25419860,"Nash, William P ... - Posttraumatic Stress in Deployed Marines. Prospective Trajectories of Early Adaptation - Journal of abnormal psychology (1965) 2015;124(1) 155-171"
n/a,0.336683,17.7,MEDL,25419914,"Mathema, Barun ... - Molecular epidemiology of Mycobacterium tuberculosis among South African gold-miners - Annals of the American Thoracic Society 2015;12(1) 12-20"
n/a,0.205463,10.2,MEDL,25421040,"Noguera, Martin E ... - X-ray structure of the mature ectodomain of phogrin - Journal of structural & functional genomics 2015;16(1) 1-9"
2.471,1.750561,70.5,MEDL,25423907,"Cosetti, Maura K ... - Is cochlear implantation safe and effective in the elderly? - Laryngoscope 2015;125(6) 1279-1281"
3.924,1.772074,70.9,MEDL,25424724,"Alon, Leeor ... - A method for safety testing of radiofrequency/microwave-emitting devices using MRI - Magnetic resonance in medicine 2015;74(5) 1397-1405"
9.619,0.905966,46.3,MEDL,25424849,"Grabocka, Elda ... - Molecular Pathways. Targeting the Dependence of Mutant RAS Cancers on the DNA Damage Response - Clinical cancer research 2015;21(6) 1243-1247"
2.538,1.801448,71.4,MEDL,25425583,"Lin, Tanya P ... - Abnormal Visual Contrast Acuity in Parkinson's Disease - Journal of Parkinson's disease 2015;5(1) 125-130"
4.125,1.256492,58.6,MEDL,25425646,"Lopez-Cotarelo, Pilar ... - A novel MEK-ERK-AMPK signalling axis controls chemokine receptor CCR7-dependent survival in human mature dendritic cells - Journal of biological chemistry 2015;290(2) 827-840"
5.003,1.92676,73.6,MEDL,25426808,"Cohan, Deborah ... - Efficacy and safety of lopinavir/ritonavir versus efavirenz-based antiretroviral therapy in HIV-infected pregnant Ugandan women - AIDS 2015;29(2) 183-191"
7.277,0.696981,37.1,MEDL,25427881,"Saricicek, Aybala ... - Test-retest reliability of the novel 5-HT receptor PET radioligand [ C]P943 - European journal of nuclear medicine & molecular imaging 2015;42(3) 468-477"
10.162,2.38318,79.9,MEDL,25429978,"Schmidt, Skye A ... - Identification of SMG6 cleavage sites and a preferred RNA cleavage motif by global analysis of endogenous NMD targets in human cells - Nucleic acids research 2015;43(1) 309-323"
4.84,5.682042,94.9,MEDL,25432952,"Kieseier, Bernd C ... - Peginterferon beta-1a in multiple sclerosis. 2-year results from ADVANCE - Multiple sclerosis 2015;21(8) 1025-1035"
1.145,0.554529,29.8,MEDL,25433283,"Schmidt, Christian A P ... - Hypothermic, initially oxygen-free, controlled limb reperfusion for acute limb ischemia - Annals of vascular surgery 2015;29(3) 560-572"
4.08,1.303609,60,MEDL,25158650,"Lynch, Stephen J ... - The differential palmitoylation States of N-ras and h-ras determine their distinct Golgi subcompartment localizations - Journal of cellular physiology 2015;230(3) 610-619"
1.258,6.574537,96.1,MEDL,25414955,"Islam, Nadia ... - Integrating community health workers within patient protection and affordable care act implementation - Journal of public health management & practice 2015;21(1) 42-50"
3.546,5.857556,95.2,MEDL,25239226,"Liu, Xiufen ... - IL-1beta Induces IL-6 production in retinal Muller cells predominantly through the activation of P38 MAPK/NF-kappaB signaling pathway - Experimental cell research 2015;331(1) 223-231"
4.041,0.285668,14.7,MEDL,25311528,"St-Germain, Jonathan R ... - Differential regulation of FGFR3 by PTPN1 and PTPN2 - Proteomics 2015;15(2-3) 419-433"
4.116,1.228109,57.8,MEDL,24905624,"Verna, Elizabeth C ... - High post-transplant virological response in hepatitis C virus infected patients treated with pretransplant protease inhibitor-based triple therapy - Liver international 2015;35(2) 510-517"
3.266,0,2,MEDL,25185516,"Chaverneff, Florence ... - Dysmyelination with preservation of transverse bands in a long-lived allele of the quaking mouse - Journal of comparative neurology 2015;523(2) 197-208"
3.883,2.122483,76.6,MEDL,25387107,"Roux, Aurelie ... - Chronic Ethanol Consumption Profoundly Alters Regional Brain Ceramide and Sphingomyelin Content in Rodents - ACS chemical neuroscience 2015;6(2) 247-259"
2.993,1.082458,53,MEDL,25418423,"Wilder, Fatima ... - Soft tissue tumors of the trunk. Management of local disease in the breast and chest and abdominal walls - Journal of surgical oncology 2015;111(5) 546-552"
10.292,8.752841,97.7,MEDL,25433914,"Balcer, Laura J ... - Vision and vision-related outcome measures in multiple sclerosis - Brain 2015;138(Pt 1) 11-27"
2.241,2.707225,83.1,MEDL,25435111,"Bhojwani, Deepa ... - Biology of Childhood Acute Lymphoblastic Leukemia - Pediatric clinics of North America 2015;62(1) 47-60"
5.314,1.187261,56.5,MEDL,25435280,"Boulbes, Delphine R ... - HER family kinase domain mutations promote tumor progression and can predict response to treatment in human breast cancer - Molecular oncology 2015;9(3) 586-600"
2.401,0.292441,15.1,MEDL,25439582,"Wang, Shu-Hua ... - Evaluation of repetitive element polymerase chain reaction for surveillance of methicillin-resistant Staphylococcus aureus at a large academic medical center and community hospitals - Diagnostic microbiology & infectious disease 2015;81(1) 13-17"
1.517,0.924883,47.1,MEDL,25440349,"Saba, Luca ... - Is There an Association between Cerebral Microbleeds and Leukoaraiosis? - Journal of stroke & cerebrovascular diseases 2015;24(2) 284-289"
2.128,1.430133,63.4,MEDL,25442800,"Rosenkrantz, Andrew B ... - Clinical Utility of Quantitative Imaging - Academic radiology 2015;22(1) 33-49"
2.128,0.690662,36.8,MEDL,25442803,"Rosenkrantz, Andrew B ... - Assessing the Appropriateness of Outpatient Abdominopelvic CT and MRI Examinations Using the American College of Radiology Appropriateness Criteria - Academic radiology 2015;22(2) 158-163"
2.993,1.233901,57.9,MEDL,25444060,"Rosenkrantz, Andrew B ... - Characterizing the Performance of the Nation's Hospitals in the Hospital Outpatient Quality Reporting Program's Imaging Efficiency Measures - Journal of the American College of Radiology . JACR 2015;12(2) 166-173"
2.993,1.006,50.2,MEDL,25444063,"Rosenkrantz, Andrew B ... - Focused Process Improvement Events. Sustainability of Impact on Process and Performance in an Academic Radiology Department - Journal of the American College of Radiology . JACR 2015;12(1) 75-81"
5.157,2.547672,81.6,MEDL,25444971,"Abraham, Nitya E ... - Patterns of Repeat Prostate Biopsy Utilization in Contemporary Clinical Practice - Journal of urology 2015;193(4) 1178-1184"
2.1,0.187294,9.2,MEDL,25445324,"Mayya, Viveka ... - Integrative analysis of T cell motility from multi-channel microscopy data using TIAM - Journal of immunological methods 2015;416() 84-93"
4.866,0,2,MEDL,25446154,"Delmar, Mario - The sodium channel complex at the intercalated disc. Outside the domains of SAP97? - Heart rhythm 2015;12(1) 193-194"
1.606,2.730202,83.3,MEDL,25446998,"Marcano, Alejandro ... - Displaced Intra-Articular Fractures Involving the Volar Rim of the Distal Radius - Journal of hand surgery (American volume) 2015;40(1) 42-48"
5.02,0.864181,44.6,MEDL,25447231,"Vo, An ... - FDG-microPET and MR DTI findings in Tor1a heterozygous knock-out mice - Neurobiology of disease 2015;73() 399-406"
4.728,1.067469,52.5,MEDL,25447556,"McCormack, Ryan P ... - Including Frequent Emergency Department Users With Severe Alcohol Use Disorders in Research. Assessing Capacity - Annals of emergency medicine 2015;65(2) 172-7.e1"
5.052,2.835281,84.2,MEDL,25448319,"Francis, Jasmine H ... - Swept-Source Optical Coherence Tomography Features of Choroidal Nevi - American journal of ophthalmology 2015;159(1) 169-76.e1"
5.052,4.469418,92.3,MEDL,25448992,"Bhavsar, Kavita V ... - Multimodal Imaging in Handheld Laser-Induced Maculopathy - American journal of ophthalmology 2015;159(2) 227-31.e2"
4.864,1.306731,60.1,MEDL,25449967,"Borisov, Vitaliy B ... - Cytochrome bd from Escherichia coli catalyzes peroxynitrite decomposition - Biochimica & biophysica acta 2015;1847(2) 182-188"
4.373,6.744249,96.3,MEDL,25450298,"Tal, Reshef ... - Antimullerian hormone as predictor of implantation and clinical pregnancy after assisted conception. a systematic review and meta-analysis - Fertility & sterility 2015;103(1) 119-30.e3"
4.446,2.593912,82.1,MEDL,25454913,"Griepp, Randall B ... - Spinal cord protection in surgical and endovascular repair of thoracoabdominal aortic disease - Journal of thoracic & cardiovascular surgery 2015;149(2 Suppl) S86-S90"
2.009,1.604825,67.5,MEDL,25455562,"Sacchi, Lucia ... - From decision to shared-decision. Introducing patients' preferences into clinical decision analysis - Artificial intelligence in medicine 2015;65(1) 19-28"
4.788,3.34229,87.6,MEDL,25456347,"Neumeister, Alexander ... - Translational evidence for a role of endocannabinoids in the etiology and treatment of posttraumatic stress disorder - Psychoneuroendocrinology 2015;51() 577-584"
1.015,0.720783,38.2,MEDL,25457528,"Rosenkrantz, Andrew B ... - Association between changes in suspicious prostate lesions on serial MRI examinations and follow-up biopsy results - Clinical imaging 2015;39(2) 264-269"
1.015,0.240212,12.1,MEDL,25457541,"Bangiyev, Lev ... - Rare isolated trigeminal nerve sarcoidosis mimicking schwannoma - Clinical imaging 2015;39(1) 133-135"
1.033,0.68631,36.5,MEDL,25459319,"Schwartz, Scott J ... - Voicing an impact. who does the National Institutes of Health support for voice disorder research? - American journal of otolaryngology 2015;36(2) 178-183"
6.635,0.476195,25.6,MEDL,25461572,"Hupalo, Daniel N ... - The impact of genomics on population genetics of parasitic diseases - Current opinion in microbiology 2015;23() 49-54"
n/a,0.616314,33.1,MEDL,25462132,"Yu, Suqin ... - MULTIMODAL IMAGING IN FOVEAL RED SPOT SYNDROME - Retinal cases & brief reports 2015;9(2) 97-101"
2.251,2.402673,80.1,MEDL,25463427,"Crespo, Alexander M ... - Development of Compartment Syndrome Negatively Impacts Length of Stay and Cost Following Tibia Fracture - Journal of orthopaedic trauma 2015;29(7) 312-315"
1.066,0.506787,27.2,MEDL,25466298,"Porfirio, Maria-Cristina ... - Role of ADHD symptoms as a contributing factor to obesity in patients with MC4R mutations - Medical hypotheses 2015;84(1) 4-7"
5.498,0.248348,12.6,MEDL,25466901,"Sasi, Sharath P ... - Genetic deletion of TNFR2 augments inflammatory response and blunts satellite-cell-mediated recovery response in a hind limb ischemia model - FASEB journal 2015;29(4) 1208-1219"
4.373,1.15972,55.6,MEDL,25467041,"Pedroso, Daiana Cristina Chielli ... - Inflammatory biomarkers and telomere length in women with polycystic ovary syndrome - Fertility & sterility 2015;103(2) 542-7.e2"
13.164,3.00027,85.5,MEDL,25468567,"Perez-Andreu, Virginia ... - A genome-wide association study of susceptibility to acute lymphoblastic leukemia in adolescents and young adults - Blood 2015;125(4) 680-686"
3.391,1.216996,57.4,MEDL,25468624,"Cortese, Samuele - Sleep and ADHD. what we know and what we do not know - Sleep medicine 2015;16(1) 5-6"
1.486,0.923508,47,MEDL,25469902,"Fishberger, Steven B ... - Creation of Partial Fascicular Block. An Approach to Ablation of Idiopathic Left Ventricular Tachycardia in the Pediatric Population - Pacing & clinical electrophysiology 2015;38(2) 209-215"
1.465,2.932817,85,MEDL,25471754,"Tulin-Silver, Sheryl ... - The challenging ultrasound diagnosis of perforated appendicitis in children. constellations of sonographic findings improve specificity - Pediatric radiology 2015;45(6) 820-830"
1.894,1.445237,63.8,MEDL,25476015,"Egol, Kenneth A ... - Do orthopaedic fracture skills courses improve resident performance? - Injury 2015;46(4) 547-551"
4.706,2.678035,82.9,MEDL,25476494,"Iyengar, Sloka S ... - Suppression of Adult Neurogenesis Increases the Acute Effects of Kainic Acid - Experimental neurology 2015;264() 135-149"
7.072,11.081029,98.5,MEDL,25476818,"Schrock, Lauren E ... - Tourette syndrome deep brain stimulation. A review and updated recommendations - Movement disorders 2015;30(4) 448-471"
3.468,3.299962,87.4,MEDL,25477371,"Dolle, Laurent ... - EpCAM and The Biology of Hepatic Stem/Progenitor Cells - American journal of physiology. Gastrointestinal & liver physiology 2015;308(4) G233-G250"
2.093,3.105949,86.2,MEDL,25479963,"Mormina, Enricomaria ... - Diffusion tensor imaging parameters' changes of cerebellar hemispheres in Parkinson's disease - Neuroradiology 2015;57(3) 327-334"
4.07,8.458926,97.6,MEDL,25467952,"Coelho, Paulo G ... - Osseointegration. Hierarchical designing encompassing the macrometer, micrometer, and nanometer length scales - Dental materials 2015;31(1) 37-52"
5.356,4.653874,92.8,MEDL,25481263,"Pilones, Karsten A ... - Combination of Radiotherapy and Immune Checkpoint Inhibitors - Seminars in radiation oncology 2015;25(1) 28-33"
5.356,5.263972,94.2,MEDL,25481267,"Crittenden, Marka ... - Current Clinical Trials Testing Combinations of Immunotherapy and Radiation - Seminars in radiation oncology 2015;25(1) 54-64"
2.128,2.897682,84.7,MEDL,25481515,"Abramson, Richard G ... - Methods and Challenges in Quantitative Imaging Biomarker Development - Academic radiology 2015;22(1) 25-32"
3.1,1.981984,74.5,MEDL,25482091,"Aguero-Rosenfeld, Maria E ... - Lyme disease. diagnostic issues and controversies - Expert review of molecular diagnostics 2015;15(1) 1-4"
1.015,0,2,MEDL,25482352,"Afnan, Jalil ... - Intracranial, intradural aneurysmal bone cyst - Clinical imaging 2015;39(2) 297-299"
1.015,1.832879,72,MEDL,25482355,"Schein, Aaron J ... - Turf toe and sesamoiditis. what the radiologist needs to know - Clinical imaging 2015;39(3) 380-389"
3.055,0.9901,49.6,MEDL,25483838,"Slover, James D ... - Is Routine Antibiotic Prophylaxis Cost Effective for Total Joint Replacement Patients? - Journal of arthroplasty 2015;30(4) 543-546"
3.041,4.363832,91.9,MEDL,25486905,"Gould, Lisa ... - Chronic Wound Repair and Healing in Older Adults. Current Status and Future Research - Wound repair & regeneration 2015;23(1) 1-13"
1.718,0.194797,9.6,MEDL,25487834,"Chang, Gregory ... - Measurement reproducibility of magnetic resonance imaging-based finite element analysis of proximal femur microarchitecture for in vivo assessment of bone strength - MAGMA (European Society for Magnetic Resonance in Medicine & Biology) 2015;28(4) 407-412"
6.639,0.311757,16.2,MEDL,25488471,"Azoulay-Alfaguter, Inbar ... - Chaperone-mediated specificity in Ras and Rap signaling - Critical reviews in biochemistry & molecular biology 2015;50(3) 194-202"
9.122,8.089057,97.3,MEDL,25488749,"Guo, Guangwu ... - Whole exome sequencing reveals frequent genetic alterations in BAP1, NF2, CDKN2A and CUL1 in malignant pleural mesothelioma - Cancer research 2015;75(2) 264-269"
1.246,0,2,MEDL,25488903,"Levounis, Petros - The Wise Know. Decline Tender Loving Care and Respect Silver Hair - Academic psychiatry 2015;39(2) 235-235"
5.117,3.90105,90.3,MEDL,25491073,"Kamer, Angela R ... - Periodontal disease associates with higher brain amyloid load in normal elderly - Neurobiology of aging 2015;36(2) 627-633"
3.897,0,2,MEDL,25492568,"Rathod, Parthiv A - CORR Insights. Similar Clinical Outcomes for THAs With and Without Prior Periacetabular Osteotomy - Clinical orthopaedics & related research 2015;473(2) 692-694"
7.956,0,2,MEDL,25494043,"Leon Guerrero, Alexandra ... - Retroperitoneal Mass - JAMA surgery 2015;150(2) 175-176"
2.897,2.085592,76.1,MEDL,25494234,"Sivarajan, Ganesh ... - The Effect of the Diffusion of the Surgical Robot on the Hospital-level Utilization of Partial Nephrectomy - Medical care 2015;53(1) 71-78"
1.416,0.333444,17.5,MEDL,25482548,"Kerr, A R ... - Comparison of two mouthrinses in relation to salivary flow and perceived dryness - Oral surgery, oral medicine, oral pathology & oral radiology 2015;119(1) 59-64"
2.692,1.794394,71.3,MEDL,25273831,"Martin, John T ... - Population average T2 MRI maps reveal quantitative regional transformations in the degenerating rabbit intervertebral disc that vary by lumbar level - Journal of orthopaedic research 2015;33(1) 140-148"
2.905,1.634237,68.2,MEDL,25527442,"Langford, Dale J ... - Preoperative Breast Pain Predicts Persistent Breast Pain and Disability Following Breast Cancer Surgery - Journal of pain & symptom management 2015;49(6) 981-994"
4.593,0.523704,28.2,MEDL,25495357,"Helseth, Sarah A ... - Effects of Behavioral and Pharmacological Therapies on Peer Reinforcement of Deviancy in Children With ADHD-Only, ADHD and Conduct Problems, and Controls - Journal of consulting & clinical psychology 2015;83(2) 280-292"
4.059,1.429189,63.4,MEDL,25495739,"Samadani, Uzma ... - Detection of third and sixth cranial nerve palsies with a novel method for eye tracking while watching a short film clip - Journal of neurosurgery 2015;122(3) 707-720"
4.373,0.667285,35.6,MEDL,25497449,"Licciardi, Frederick ... - Birth weight is associated with inner cell mass grade of blastocysts - Fertility & sterility 2015;103(2) 382-7.e2"
5.835,7.952546,97.3,MEDL,25498427,"Jelescu, Ileana O ... - One diffusion acquisition and different white matter models. How does microstructure change in human early development based on WMTI and NODDI? - Neuroimage 2015;107() 242-256"
3.767,1.861647,72.5,MEDL,25499258,"Ball, Mark W ... - Preoperative predictors of malignancy and unfavorable pathology for clinical T1a tumors treated with partial nephrectomy. A multi-institutional analysis - Urologic oncology 2015;33(3) 112.e9-112.14"
12.784,3.449011,88.2,MEDL,25500882,"Park, David S ... - Genetically engineered SCN5A mutant pig hearts exhibit conduction defects and arrhythmias - Journal of clinical investigation 2015;125(1) 403-412"
4.985,0.664643,35.5,MEDL,25505292,"Bushkin, Yuri ... - Profiling T Cell Activation Using Single-Molecule Fluorescence In Situ Hybridization and Flow Cytometry - Journal of immunology (1950) 2015;194(2) 836-841"
9.614,5.06588,93.7,MEDL,25510268,"Ko, Myunggon ... - TET proteins and 5-methylcytosine oxidation in hematological cancers - Immunological reviews 2015;263(1) 6-21"
4.142,0.948948,48.1,MEDL,25515550,"Cook, Michael B ... - Tobacco and Alcohol in Relation to Male Breast Cancer. An Analysis of the Male Breast Cancer Pooling Project Consortium - Cancer epidemiology biomarkers & prevention 2015;24(3) 520-531"
9.792,1.238704,58.1,MEDL,25515659,"Nikolaou, Kostas C ... - Spontaneous development of hepatocellular carcinoma with cancer stem cell properties in PR-SET7-deficient livers - EMBO journal 2015;34(4) 430-447"
3.69,0.618242,33.2,MEDL,25517023,"Sopher, Aviva B ... - An update on childhood bone health. mineral accrual, assessment and treatment - Current opinion in endocrinology, diabetes, & obesity 2015;22(1) 35-40"
3.562,0.635194,34,MEDL,25519836,"Park, Su Cheol ... - Identification of cancer stem cell subpopulations of CD34+ PLC/PRF/5 that result in three types of human liver carcinomas - Stem cells & development 2015;24(8) 1008-1021"
1.551,1.945909,73.9,MEDL,25521197,"Torrisi, Jeremy S ... - Lymphaticovenous Bypass Decreases Pathologic Skin Changes in Upper Extremity Breast Cancer-Related Lymphedema - Lymphatic research & biology 2015;13(1) 46-53"
3.7,5.160864,93.9,MEDL,25521439,"Pang, Claudine E ... - COMPARING FUNCTIONAL AND MORPHOLOGIC CHARACTERISTICS OF LAMELLAR MACULAR HOLES WITH AND WITHOUT LAMELLAR HOLE-ASSOCIATED EPIRETINAL PROLIFERATION - Retina 2015;35(4) 720-726"
3.924,0.917303,46.8,MEDL,25522343,"Bartelle, Benjamin B ... - Engineering an effective Mn-binding MRI reporter protein by subcellular targeting - Magnetic resonance in medicine 2015;74(6) 1750-1757"
1.664,0.317062,16.5,MEDL,25523474,"Harini, Chellamani ... - Clinical and Radiological Profile of Children with Lesions in Corpus Callosum - Journal of neuroimaging 2015;25(5) 824-831"
5.157,0.071675,3.7,MEDL,25523656,"Taneja, Samir S - Re. contemporary nationwide patterns of self-reported prostate-specific antigen screening - Journal of urology 2015;193(1) 126-129"
5.157,0,2,MEDL,25523657,"Taneja, Samir S - Re. The Added Value of Percentage of Free to Total Prostate-Specific Antigen, PCA3, and a Kallikrein Panel to the ERSPC Risk Calculator for Prostate Cancer in Prescreened Men - Journal of urology 2015;193(1) 127-127"
5.157,0,2,MEDL,25523658,"Taneja, Samir S - Re. Vasectomy and Risk of Aggressive Prostate Cancer. A 24-Year Follow-up Study - Journal of urology 2015;193(1) 127-128"
5.157,0,2,MEDL,25523659,"Taneja, Samir S - Re. Contemporary Use of Initial Active Surveillance among Men in Michigan with Low-Risk Prostate Cancer - Journal of urology 2015;193(1) 128-129"
5.599,0.692483,36.8,MEDL,25524238,"Maass, Karen ... - Isolation and Characterization of ESC-Derived Cardiac Purkinje Cells - Stem cells 2015;33(4) 1102-1112"
9.619,1.427345,63.3,MEDL,25524311,"Magbanua, Mark Jesus M ... - Circulating tumor cell analysis in metastatic triple-negative breast cancers - Clinical cancer research 2015;21(5) 1098-1105"
2.367,0.735541,38.9,MEDL,25524841,"Pardoe, Heath R ... - Quantitative assessment of corpus callosum morphology in periventricular nodular heterotopia - Epilepsy research 2015;109() 40-47"
3.7,0.855326,44.2,MEDL,25526100,"Spaide, Richard F - PEAU D'ORANGE AND ANGIOID STREAKS. Manifestations of Bruch Membrane Pathology - Retina 2015;35(3) 392-397"
4.286,0,2,MEDL,25526554,"Bosland, Maarten C - Author's Response to RE. Testosterone Treatment is a Potent Tumor Promoter for the Rat Prostate - Endocrinology 2015;156(1) L3-L4"
7.592,2.506538,81.2,MEDL,25527264,"Wolf, Nicole I ... - DARS-associated leukoencephalopathy can mimic a steroid-responsive neuroinflammatory disorder - Neurology 2015;84(3) 226-230"
4.07,2.439808,80.5,MEDL,25529501,"Anchieta, Rodolfo Bruniera ... - Effect of long-term storage on nanomechanical and morphological properties of dentin-adhesive interfaces - Dental materials 2015;31(2) 141-153"
0.788,4.137828,91.2,MEDL,25534051,"Rubin, Marcie S ... - Assessment of Presurgical Clefts and Predicted Surgical Outcome in Patients Treated With and Without Nasoalveolar Molding - Journal of craniofacial surgery 2015;26(1) 71-75"
4.78,0,2,MEDL,25516914,"Soomro, Irfana H ... - Dysphoria Induced in Dialysis Providers by Secondary Hyperparathyroidism - Clinical journal of the American Society of Nephrology . CJASN 2015;10(1) 9-11"
2.879,0.186043,9.2,MEDL,25529278,"Shapiro, John P ... - Mass spectrometry identification of potential mediators of progestin-only contraceptive-induced abnormal uterine bleeding in human endometrial stromal cells - Contraception 2015;91(3) 253-260"
4.881,0.266835,13.6,MEDL,25530170,"Liu, Shuang ... - Characterization of monoclonal antibody's binding kinetics using oblique-incidence reflectivity difference approach - mAbs . monoclonal antibodies 2015;7(1) 110-119"
2.309,1.609409,67.6,MEDL,25530365,"Marien, Tracy ... - Antimicrobial resistance patterns in cases of obstructive pyelonephritis secondary to stones - Urology 2015;85(1) 64-68"
10.251,8.922618,97.8,MEDL,25531167,"Cheng, Adam ... - Improving Cardiopulmonary Resuscitation With a CPR Feedback Device and Refresher Simulations (CPR CARES Study). A Randomized Clinical Trial - JAMA pediatrics 2015;169(2) 137-144"
17.839,10.764146,98.5,MEDL,25531570,"Khodagholy, Dion ... - NeuroGrid. recording action potentials from the surface of the brain - Nature neuroscience 2015;18(2) 310-315"
20.06,2.555559,81.7,MEDL,25531777,"Okada, Tomoyo ... - The Rho GTPase Rnd1 suppresses mammary tumorigenesis and EMT by restraining Ras-MAPK signalling - Nature cell biology 2015;17(1) 81-94"
10.029,1.040288,51.5,MEDL,25531812,"Wang, Li-San ... - Rarity of the Alzheimer Disease-Protective APP A673T Variant in the United States - JAMA neurology 2015;72(2) 209-216"
2.687,0,2,MEDL,25532654,"Donnenfeld, Eric D ... - December consultation #5 - Journal of cateract & refractive surgery 2015;41(1) 242-3; discussion 246"
3.434,0.45584,24.4,MEDL,25532677,"Heffron, Sean P ... - Greater Frequency of Nut Consumption is Associated with Lower Prevalence of Peripheral Arterial Disease - Preventive medicine (1972) 2015;72() 15-18"
6.078,1.330041,60.7,MEDL,25533243,"Moisello, Clara ... - TMS Enhances Retention of a Motor Skill in Parkinson's Disease - Brain stimulation 2015;8(2) 224-230"
4.302,2.249954,78.3,MEDL,25534722,"Penziner, Samuel ... - Fidaxomicin Therapy in Critically Ill Patients with Clostridium difficile Infection - Antimicrobial agents & chemotherapy 2015;59(3) 1776-1781"
4.302,2.984679,85.4,MEDL,25534733,"Shields, Ryan K ... - Doripenem minimum inhibitory concentrations and ompK36 porin genotypes of ST258, KPC-producing Klebsiella pneumoniae may predict responses to carbapenem-colistin combination therapy among patients with bacteremia - Antimicrobial agents & chemotherapy 2015;59(3) 1797-1801"
2.51,1.648797,68.5,MEDL,25534916,"Cote, Michele L ... - Risk factors for endometrial cancer in black and white women. a pooled analysis from the epidemiology of endometrial cancer consortium (E2C2) - Cancer causes & control. ccc 2015;26(2) 287-296"
n/a,3.266425,87.2,MEDL,25535822,"Sarfaty, Mona ... - American Thoracic Society Member Survey on Climate Change and Health - Annals of the American Thoracic Society 2015;12(2) 274-278"
0.744,n/a,n/a,WOS,000346193400001,"Solomon, Zahava ... - Loneliness Trajectories. The Role of Posttraumatic Symptoms and Social Support - Journal of loss & trauma 2015;20(1) 1-21"
5.157,6.07565,95.5,MEDL,25014576,"Hyams, Elias S ... - A Prospective, Multi-Institutional Study of Flexible Ureteroscopy for Proximal Ureteral Stones Smaller than 2 cm - Journal of urology 2015;193(1) 165-169"
6.287,0.976957,49.1,MEDL,25010141,"Gay, Denise L ... - CD133 Expression Correlates with Membrane Beta-Catenin and E-Cadherin Loss from Human Hair Follicle Placodes during Morphogenesis - Journal of investigative dermatology 2015;135(1) 45-55"
2.782,1.747053,70.4,MEDL,25538132,"Leucht, Philipp ... - Wnt signaling. an emerging target for bone regeneration - Journal of the American Academy of Orthopaedic Surgeons 2015;23(1) 67-68"
5.878,1.659513,68.7,MEDL,25538156,"Radwanski, Przemyslaw B ... - Neuronal Na+ Channel Blockade Suppresses Arrhythmogenic Diastolic Ca2+ Release - Cardiovascular research 2015;106(1) 143-152"
1.746,2.784662,83.8,MEDL,25539137,"Jordan, Hannah T ... - Factors associated with poor control of 9/11-related asthma 10-11 years after the 2001 World Trade Center terrorist attacks - Journal of asthma 2015;52(6) 630-637"
2.66,2.668749,82.8,MEDL,25539274,"Prabhu, Vinay ... - Imbalance of Opinions Expressed on Twitter Relating to CT Radiation Risk. An Opportunity for Increased Radiologist Representation - American journal of roentgenology (1976) 2015;204(1) W48-W51"
3.784,2.061803,75.7,MEDL,25539355,"Barr, Jason S ... - Clinicians performing cosmetic surgery in the community. a nationwide analysis of physician certification - Plastic & reconstructive surgery 2015;135(1) 92e-98e"
1.322,1.249041,58.4,MEDL,25539429,"Loupasakis, Konstantinos ... - Refractory sarcoid arthritis in world trade center-exposed new york city firefighters. a case series - Journal of clinical rheumatology. JCR 2015;21(1) 19-23"
4.107,2.222263,77.9,MEDL,25539781,"Naro, Antonino ... - A Single Session of Repetitive Transcranial Magnetic Stimulation Over the Dorsolateral Prefrontal Cortex in Patients With Unresponsive Wakefulness Syndrome. Preliminary Results - Neurorehabilitation & neural repair 2015;29(7) 603-613"
4.985,8.617567,97.6,MEDL,25539810,"Das, Rituparna ... - Combination Therapy with Anti-CTLA-4 and Anti-PD-1 Leads to Distinct Immunologic Changes In Vivo - Journal of immunology (1950) 2015;194(3) 950-959"
19.651,1.341919,61.1,MEDL,25540187,"Messerli, Franz H ... - Wilder's principle. pre-treatment value determines post-treatment response - European heart journal 2015;36(9) 576-579"
n/a,2.172508,77.3,MEDL,25542062,"Capo, John T ... - Fracture pattern characteristics and associated injuries of high-energy, large fragment, partial articular radial head fractures. a preliminary imaging analysis - Journal of orthopaedics & traumatology 2015;16(2) 125-131"
3.289,0.233819,11.8,MEDL,25542677,"Rizzo, John-Ross ... - The effects of emotionally charged auditory stimulation on gait performance in the elderly. a preliminary study - Archives of physical medicine & rehabilitation 2015;96(4) 690-696"
4.373,2.205343,77.7,MEDL,25542819,"Goldman, Kara N ... - Long-term cryopreservation of human oocytes does not increase embryonic aneuploidy - Fertility & sterility 2015;103(3) 662-668"
4.142,1.179033,56.2,MEDL,25542828,"Mondul, Alison M ... - Vitamin D-associated genetic variation and risk of breast cancer in the Breast and Prostate Cancer Cohort Consortium (BPC3) - Cancer epidemiology biomarkers & prevention 2015;24(3) 627-630"
4.142,0.194815,9.6,MEDL,25542829,"Kaaks, Rudolf ... - Lag-times between lympho-proliferative disorder and clinical diagnosis of chronic lymphocytic leukemia (CLL). a prospective analysis using plasma soluble CD23 - Cancer epidemiology biomarkers & prevention 2015;24(3) 538-545"
1.785,0.595792,32,MEDL,25543099,"Paul, Justin C ... - Feasibility of a Cost-Effective, Video Analysis Software-Based Mobility Protocol for Objective Spine Kinematics and Gait Metrics. A Proof of Concept Study - PM&R 2015;7(3) 336-339"
9.937,5.066228,93.7,MEDL,25543896,"Volmer, Romain ... - Lipid-dependent regulation of the unfolded protein response - Current opinion in cell biology 2015;33() 67-73"
3.7,2.018997,75.1,MEDL,25545482,"Fung, Adrian T ... - NEW BEST1 MUTATIONS IN AUTOSOMAL RECESSIVE BESTROPHINOPATHY - Retina 2015;35(4) 773-782"
3.7,0.655038,35,MEDL,25545483,"Chao, Daniel L ... - PERIPAPILLARY SEROUS DETACHMENT IN MULTIPLE EVANESCENT WHITE DOT SYNDROME - Retina 2015;35(3) 521-524"
1.161,0.918838,46.9,MEDL,25546355,"Zhou, Fang ... - Sensitivity of high-risk HPV Hybrid Capture II (hrHPV HC2) test using SurePath specimens in the prediction of cervical high-grade squamous lesions - Diagnostic cytopathology 2015;43(5) 381-387"
3.731,0.755255,39.8,MEDL,25547632,"Muniz, Ruben ... - Cognitive-Motor Intervention in Alzheimer's Disease. Long-Term Results from the Maria Wolff Trial - Journal of Alzheimer's disease 2015;45(1) 295-304"
2.454,1.475999,64.6,MEDL,25547935,"Montenegro, Diego ... - Uncovering potential 'herbal probiotics' in Juzen-taiho-to through the study of associated bacterial populations - Bioorganic & medicinal chemistry letters 2015;25(3) 466-469"
3.222,5.287878,94.2,MEDL,25548026,"Reith, Maarten E A ... - Behavioral, biological, and chemical perspectives on atypical agents targeting the dopamine transporter - Drug & alcohol dependence 2015;147() 1-19"
0.848,0.249064,12.7,MEDL,25552135,"Baxi, Laxmi V ... - Complete hydatidiform mole and live fetus in a singleton pregnancy with confined placental mosaicism and fetomaternal hemorrhage. a case report - Journal of reproductive medicine 2015;59(11-12) 599-602"
2.957,1.118149,54.2,MEDL,25553258,"Cho, Soo Jung ... - Chitotriosidase in the Pathogenesis of Inflammation, Interstitial Lung Diseases and COPD - Allergy, asthma & immunology research 2015;7(1) 14-21"
2.013,9.28733,98,MEDL,25553845,"Bruni, Oliviero ... - Current role of melatonin in pediatric neurology. Clinical recommendations - European journal of paediatric neurology 2015;19(2) 122-133"
5.55,3.965073,90.6,MEDL,25554368,"Slobodnick, Anastasia ... - Colchicine. Old and New - American journal of medicine 2015;128(5) 461-470"
5.55,2.07812,75.9,MEDL,25554376,"Bangalore, Sripal ... - Outcomes with Invasive versus Conservative Management of Cardiogenic Shock Complicating Acute Myocardial Infarction - American journal of medicine 2015;128(6) 601-608"
5.625,3.576234,88.9,MEDL,25555246,"Simpson, E Rand ... - International Validation of the American Joint Committee on Cancer's 7th Edition Classification of Uveal Melanoma - JAMA ophthalmology 2015;133(4) 376-383"
5.117,1.353649,61.4,MEDL,25556162,"Schafer, Marissa J ... - Reduction of beta-amyloid and gamma-secretase by calorie restriction in female Tg2576 mice - Neurobiology of aging 2015;36(3) 1293-1302"
8.966,1.118921,54.3,MEDL,25556169,"Micanovic, Radmila ... - Tamm-Horsfall Protein Regulates Granulopoiesis and Systemic Neutrophil Homeostasis - Journal of the American Society of Nephrology 2015;26(9) 2172-2182"
5.168,1.476657,64.6,MEDL,25402510,"Jin, Honglei ... - Divergent behaviors and underlying mechanisms of cell migration and invasion in non-metastatic T24 and its metastatic derivative T24T bladder cancer cell lines - Oncotarget 2015;6(1) 522-536"
2.513,0.432126,23.1,MEDL,25308760,"Trippett, Tanya M ... - Ifosfamide and vinorelbine is an effective reinduction regimen in children with refractory/relapsed Hodgkin lymphoma, AHOD00P1. a children's oncology group report - Pediatric blood & cancer 2015;62(1) 60-64"
2.479,2.921457,84.9,MEDL,25455574,"Chun, Thomas H ... - Challenges of Managing Pediatric Mental Health Crises in the Emergency Department - Child & adolescent psychiatric clinics of North America 2015;24(1) 21-40"
6.513,5.508755,94.6,MEDL,24996155,"Conway, David I ... - Estimating and explaining the effect of education and income on head and neck cancer risk. INHANCE consortium pooled analysis of 31 case-control studies from 27 countries - International journal of cancer 2015;136(5) 1125-1139"
3.835,1.489886,64.9,MEDL,25460629,"Trasande, Leonardo ... - Polycyclic aromatic hydrocarbons, brachial artery distensibility and blood pressure among children residing near an oil refinery - Environmental research 2015;136() 133-140"
2.944,1.52881,65.8,MEDL,25462648,"Brook, Judith S ... - Conjoint trajectories of depressive symptoms and delinquent behavior predicting substance use disorders - Addictive behaviors 2015;42() 14-19"
3.432,1.92842,73.6,MEDL,25462407,"Serra, Giulia ... - Features preceding diagnosis of bipolar versus major depressive disorders - Journal of affective disorders 2015;173() 134-142"
2.612,0.658966,35.2,MEDL,25497436,"Hopkins, Mary Ann - Surgical education and global health. call to action - American journal of surgery 2015;209(1) 1-7"
4.742,3.286475,87.3,MEDL,25266961,"Band, P A ... - Hyaluronan molecular weight distribution is associated with the risk of knee osteoarthritis progression - Osteoarthritis & cartilage 2015;23(1) 70-76"
4.728,0,2,MEDL,25529155,"Parisot, Nelly ... - Commentary - Annals of emergency medicine 2015;65(1) 115-117"
2.612,2.651301,82.6,MEDL,25467305,"Phitayakorn, Roy ... - WISE-MD usage among millennial medical students - American journal of surgery 2015;209(1) 152-157"
2.952,0.972578,49,MEDL,25523425,"Devi, Latha ... - Beneficial Effects of the beta-Secretase Inhibitor GRL-8234 in 5XFAD Alzheimer's Transgenic Mice Lessen During Disease Progression - Current Alzheimer research 2015;12(1) 13-21"
2.329,0.494231,26.6,MEDL,25544706,"Losev, Alexander ... - Host specificity, pathogenicity, and mixed infections of trypanoplasms from freshwater fishes - Parasitology research 2015;114(3) 1071-1078"
1.314,0,2,MEDL,25556535,"Po, Jose Ricardo F ... - Prognostic Value of Stress Echocardiography in Patients Presenting with Syncope - Echocardiography 2015;32(9) 1352-1358"
3.278,4.623301,92.7,MEDL,25557561,"Knefel, Matthias ... - Update to an evaluation of ICD-11 PTSD and complex PTSD criteria in a sample of adult survivors of childhood institutional abuse by Knefel & Lueger-Schuster (2013). a latent profile analysis - European journal of psychotraumatology 2015;6() 25290-25290"
2.203,0.58383,31.4,MEDL,25557865,"Locke, Charles ... - Changes to inpatient versus outpatient hospitalization. Medicare's 2-midnight rule - Journal of hospital medicine 2015;10(3) 194-201"
n/a,0.09356,4.7,MEDL,25559006,"Fernando, Anushka B P ... - Avoidance behavior. a free-operant lever-press avoidance task for the assessment of the effects of safety signals - Current protocols in neuroscience 2015;70() 8.32.1-8.3212"
n/a,0.822226,42.8,MEDL,25559083,"Tang, Mei San ... - Inferred metagenomic comparison of mucosal and fecal microbiota from individuals undergoing routine screening colonoscopy reveals similar differences observed during active inflammation - Gut microbes 2015;6(1) 48-56"
1.701,0,2,MEDL,25559516,"Finger, Paul T ... - Regression of macular drusenoid retinal pigment epithelial detachments after plaque radiation therapy - Ophthalmic surgery, lasers & imaging retina 2015;46(1) 84-86"
1.701,0.665039,35.5,MEDL,25559517,"Sato, Taku ... - Retinal pigment epithelial tear after intravitreal aflibercept for neovascular age-related macular degeneration - Ophthalmic surgery, lasers & imaging retina 2015;46(1) 87-90"
0.758,0.550613,29.6,MEDL,25559630,"Henning, Justin ... - Patterns of Traumatic Injury in New York City Prisoners Requiring Hospital Admission - Journal of correctional health care 2015;21(1) 53-58"
3.07,1.779344,71,MEDL,25559772,"Isaac, Linda ... - The impact of depression on Veterans with PTSD and traumatic brain injury. A diffusion tensor imaging study - Biological psychology 2015;105() 20-28"
2.806,0.925662,47.1,MEDL,25559887,"Zirpoli, Hylde ... - Acute Administration of n-3 Rich Triglyceride Emulsions Provides Cardioprotection in Murine Models after Ischemia-Reperfusion - PLoS one 2015;10(1) e0116274-e0116274"
2.163,2.881243,84.6,MEDL,25561156,"Maxwell, Susan M ... - A comparison of pregnancy outcomes between day 3 and day 5/6 embryo transfers. does day of embryo transfer really make a difference? - Journal of assisted reproduction & genetics 2015;32(2) 249-254"
3.158,1.347643,61.2,MEDL,25562536,"Steenkamp, Maria M ... - Emotional Functioning in Obsessive-Compulsive Personality Disorder. Comparison to Borderline Personality Disorder and Healthy Controls - Journal of personality disorders 2015;29(6) 794-808"
5.291,5.278809,94.2,MEDL,25562685,"Fu, Dong-Jing ... - Paliperidone palmitate once-monthly reduces risk of relapse of psychotic, depressive, and manic symptoms and maintains functioning in a double-blind, randomized study of schizoaffective disorder - Journal of clinical psychiatry 2015;76(3) 253-262"
2.649,0.526679,28.3,MEDL,25564319,"Ozer, Gungor ... - Forced unraveling of chromatin fibers with nonuniform linker DNA lengths - Journal of physics. Condensed matter 2015;27(6) 064113-064113"
5.071,0.558887,30.1,MEDL,25564565,"Abdelhady, Wessam ... - Early agr activation correlates with vancomycin treatment failure in multi-clonotype MRSA endovascular infections - Journal of antimicrobial chemotherapy 2015;70(5) 1443-1452"
n/a,0.312403,16.3,MEDL,25564926,"McSparron, Jakob I ... - The PrOSTE. Identifying Key Components of Effective Procedural Teaching - Annals of the American Thoracic Society 2015;12(2) 230-234"
2.925,0.258394,13.2,MEDL,25565489,"Michelson, Edward A ... - Identification of acute stroke using quantified brain electrical activity - Academic emergency medicine 2015;22(1) 67-72"
4.121,1.048722,51.8,MEDL,25566937,"van Steenbergen, Hanna W ... - A genetic study on C5-TRAF1 and progression of joint damage in rheumatoid arthritis - Arthritis research & therapy 2015;17() 1-1"
5.426,0.607099,32.6,MEDL,25569004,"Mor, Amir ... - Alpha-Fetoprotein as a Tool to Distinguish Amniotic Fluid From Urine, Vaginal Discharge, and Semen - Obstetrics & gynecology 2015;125(2) 448-452"
12.124,1.284971,59.5,MEDL,25569183,"Vijai, Joseph ... - A genome-wide association study of marginal zone lymphoma shows association to the HLA region - Nature communications 2015;6() 5751-5751"
2.769,0.27139,13.9,MEDL,25586520,"Weinberger, Yitzchak ... - Statin Treatment for Older Adults. The Impact of the 2013 ACC/AHA Cholesterol Guidelines - Drugs & aging 2015;32(2) 87-93"
4.059,0.521736,28.1,MEDL,25574570,"Tanweer, Omar ... - Neurosurgical decision making. personal and professional preferences - Journal of neurosurgery 2015;122(3) 678-691"
3.55,2.962916,85.2,MEDL,25572948,"Raz, E ... - Anterior Choroidal Artery Patency and Clinical Follow-Up after Coverage with the Pipeline Embolization Device - AJNR. American journal of neuroradiology 2015;36(5) 937-942"
3.398,3.42827,88.1,MEDL,25488356,"Kuriakose, Emy M ... - Comparison of Reported Outcomes With Percutaneous Versus Surgical Closure of Ruptured Sinus of Valsalva Aneurysm - American journal of cardiology 2015;115(3) 392-398"
6.614,0,2,MEDL,25256403,"Dubreuil, Veronique ... - Protein tyrosine phosphatase regulation of stem and progenitor cell biology - Seminars in cell & developmental biology 2015;37() 82-89"
3.041,1.109913,54,MEDL,25571764,"Weinstein, Andrew L ... - Normalizing Dysfunctional Purine Metabolism Accelerates Diabetic Wound Healing - Wound repair & regeneration 2015;23(1) 14-21"
6.646,1.048571,51.8,MEDL,25572087,"Li, Yi ... - Cortical Lamina Binding of PET Amyloid and Tau Tracers in Alzheimer's disease - Journal of nuclear medicine 2015;56(2) 270-273"
7.786,2.155688,77,MEDL,25572329,"Lee, Eudocia Q ... - Phase II study of panobinostat in combination with bevacizumab for recurrent glioblastoma and anaplastic glioma - Neuro-oncology 2015;17(6) 862-867"
1.294,0.992471,49.7,MEDL,25572657,"Jossen, Jacqueline ... - Epstein-Barr virus-associated smooth muscle tumors in children following solid organ transplantation. A review - Pediatric transplantation 2015;19(2) 235-243"
2.128,2.447116,80.6,MEDL,25572928,"Rosenkrantz, Andrew B ... - The service encounter in radiology. acing the ""moments of truth"" to achieve patient-centered care - Academic radiology 2015;22(2) 259-264"
2.963,0.166637,8.2,MEDL,25572972,"Glass, Nina E ... - The Surgical Apgar Score Predicts Postoperative ICU Admission - Journal of gastrointestinal surgery 2015;19(3) 445-450"
8.966,4.263533,91.6,MEDL,25573908,"Kopp, Jeffrey B ... - Clinical Features and Histology of Apolipoprotein L1-Associated Nephropathy in the FSGS Clinical Trial - Journal of the American Society of Nephrology 2015;26(6) 1443-1448"
23.394,0.232651,11.7,MEDL,25575077,"Vidal, Simon E ... - F-class cells. new routes and destinations for induced pluripotency - Cell stem cell 2015;16(1) 9-10"
6.779,1.3813,62.1,MEDL,25575667,"Avezov, Edward ... - Retarded PDI diffusion and a reductive shift in poise of the calcium depleted endoplasmic reticulum - BMC biology 2015;13() 2-2"
4.373,0.578422,31.1,MEDL,25576217,"Goldman, Kara N ... - Association of body mass index with embryonic aneuploidy - Fertility & sterility 2015;103(3) 744-748"
0.987,0.22973,11.6,MEDL,25576318,"Evans, Anna C ... - Pregnancy in a Patient With a Malignant Brain Tumor Taking Temozolomide. Case Report and Review of the Literature - Journal of pediatric oncology nursing 2015;32(5) 326-328"
2.163,3.119265,86.3,MEDL,25578536,"Lee, Hsiao-Ling ... - In vitro fertilization with preimplantation genetic screening improves implantation and live birth in women age 40 through 43 - Journal of assisted reproduction & genetics 2015;32(3) 435-444"
41.667,1.917689,73.5,MEDL,25580597,"Liu, Mingdong ... - Genomic discovery of potent chromatin insulators for human gene therapy - Nature biotechnology 2015;33(2) 198-203"
4.083,1.230825,57.8,MEDL,25580950,"Zhen, Juan ... - Dopamine transporter oligomerization. Impact of combining protomers with differential cocaine analog binding affinities - Journal of neurochemistry 2015;133(2) 167-173"
5.19,5.134612,93.9,MEDL,25582436,"Samadani, Uzma ... - Eye Tracking Detects Disconjugate Eye Movements Associated with Structural Traumatic Brain Injury and Concussion - Journal of neurotrauma 2015;32(8) 548-556"
3.986,5.510626,94.6,MEDL,25583246,"Cohen, Samuel M ... - The impact of NMDA receptor hypofunction on GABAergic neurons in the pathophysiology of schizophrenia - Schizophrenia research 2015;167(1-3) 98-107"
4.84,2.240688,78.2,MEDL,25583832,"Goodman, Andrew D ... - Long-term safety and efficacy of dalfampridine for walking impairment in patients with multiple sclerosis. Results of open-label extensions of two Phase 3 clinical trials - Multiple sclerosis 2015;21(10) 1322-1331"
5.41,3.073454,86,MEDL,25583982,"Correa, Rafael ... - Mechanism and Ablation of Arrhythmia Following Total Cavopulmonary Connection - Circulation. Arrhythmia & electrophysiology 2015;8(2) 318-325"
3.434,0.568857,30.6,MEDL,25584986,"Firestone, Melanie J ... - Perceptions and the role of group exercise among New York City adults, 2010-2011. An Examination of interpersonal factors and leisure-time physical activity - Preventive medicine (1972) 2015;72() 50-55"
1.314,0.538226,29,MEDL,25586693,"Saleh, Mona ... - Congenital Absence of the Left Atrial Appendage Visualized by 3D Echocardiography in Two Adult Patients - Echocardiography 2015;32(7) 1206-1210"
1.644,0.484584,26,MEDL,25586866,"Pellicciotta, Ilenia ... - Development of a novel multiplexed assay for quantification of transforming growth factor-beta (TGF-beta) - Growth factors 2015;33(2) 79-91"
5.673,7.365071,96.8,MEDL,25587186,"Nepple, Jeffrey J ... - What Is the Association Between Sports Participation and the Development of Proximal Femoral Cam Deformity? A Systematic Review and Meta-analysis - American journal of sports medicine 2015;43(11) 2833-2840"
6.494,2.024359,75.2,MEDL,25587190,"Ong, Hwei Ling ... - STIM2 enhances receptor-stimulated Ca2+ signaling by promoting recruitment of STIM1 to the endoplasmic reticulum-plasma membrane junctions - Science signaling 2015;8(359) ra3-ra3"
2.526,3.517802,88.6,MEDL,25588461,"Naro, Antonino ... - Can transcranial direct current stimulation be useful in differentiating unresponsive wakefulness syndrome from minimally conscious state patients? - Restorative neurology & neuroscience 2015;33(2) 159-176"
3.308,0.426743,22.8,MEDL,25589145,"Zheng, Danielle ... - Nucleus accumbens AMPA receptor involvement in cocaine-conditioned place preference under different dietary conditions in rats - Psychopharmacology 2015;232(13) 2313-2322"
3.935,0,2,MEDL,25590267,"Rivera, Maria M ... - HIV Through the Looking Glass. Insights Derived From Hepatitis B - Journal of acquired immune deficiency syndromes. JAIDS 2015;68(2) 123-127"
1.955,1.726041,70,MEDL,25590325,"Lieberman, Seth M ... - Spontaneous CSF rhinorrhea. Prevalence of multiple simultaneous skull base defects - American journal of rhinology & allergy 2015;29(1) 77-81"
2.251,0.744447,39.3,MEDL,25591035,"Cuellar, Vanessa G ... - A Biomechanical Study of Posteromedial Tibial Plateau Fracture Stability. Do They All Require Fixation? - Journal of orthopaedic trauma 2015;29(7) 325-330"
4.794,2.110008,76.4,MEDL,25593016,"Jimeno, Antonio ... - A randomized, phase 2 trial of docetaxel with or without PX-866, an irreversible oral phosphatidylinositol 3-kinase inhibitor, in patients with relapsed or metastatic head and neck squamous cell cancer - Oral oncology 2015;51(4) 383-388"
6.646,2.389555,80,MEDL,25593119,"Naganawa, Mika ... - Test-retest reproducibility of binding parameters in humans with 11C-LY2795050, an antagonist PET radiotracer for the kappa opioid receptor - Journal of nuclear medicine 2015;56(2) 243-248"
2.872,2.010602,74.9,MEDL,25594167,"Knoll, Florian ... - A model-based reconstruction for undersampled radial spin-echo DTI with variational penalties on the diffusion tensor - NMR in biomedicine 2015;28(3) 353-366"
30.41,10.024759,98.2,MEDL,25594176,"Dodd, Garron T ... - Leptin and Insulin Act on POMC Neurons to Promote the Browning of White Fat - Cell 2015;160(1-2) 88-104"
3.374,0.972477,49,MEDL,25595060,"Jakobiec, Frederick A ... - Malignant rhabdoid transformation of a longstanding, aggressive, and recurrent orbital angiomyxoma - Survey of ophthalmology 2015;60(2) 166-176"
2.423,1.250129,58.4,MEDL,25595914,"Rosenbaum, James T ... - Molecular diagnosis of orbital inflammatory disease - Experimental & molecular pathology 2015;98(2) 225-229"
6.607,6.041219,95.4,MEDL,25573853,"Vengrenyuk, Yuliya ... - Cholesterol Loading Reprograms the miR-143/145-Myocardin Axis to Convert Aortic Smooth Muscle Cells to a Dysfunctional Macrophage-Like Phenotype - Arteriosclerosis, thrombosis, & vascular biology 2015;35(3) 535-546"
1.076,0,2,MEDL,25238226,"Conroy, Erin M ... - Vulvar fibromatosis. a clinical enigma - Journal of pediatric hematology/oncology 2015;37(1) 63-67"
2.733,2.929531,84.9,MEDL,24977459,"Constantine, Ginger D ... - Endometrial safety of ospemifene. results of the phase 2/3 clinical development program - Menopause 2015;22(1) 36-43"
6.165,1.454565,64,MEDL,25376342,"Miller, R ... - Communication gaps associated with donor-derived infections - American journal of transplantation 2015;15(1) 259-264"
20.06,2.13821,76.8,MEDL,25503564,"Pagan, Julia K ... - Degradation of Cep68 and PCNT cleavage mediate Cep215 removal from the PCM to allow centriole separation, disengagement and licensing - Nature cell biology 2015;17(1) 31-43"
2.664,0.344537,18.1,MEDL,25596632,"Bruniera Anchieta, Rodolfo ... - Effect of partially demineralized dentin beneath the hybrid layer on dentin-adhesive interface micromechanics - Journal of biomechanics 2015;48(4) 701-707"
3.624,2.876476,84.5,MEDL,24720447,"Huang, Baoxin ... - Influence of placement depth on bone remodeling around tapered internal connection implants. a histologic study in dogs - Clinical oral implants research 2015;26(8) 942-949"
2.486,0.225847,11.4,MEDL,25144796,"Martin, Julie S ... - Intracranial Mycobacterium abscessus Infection in a Healthy Toddler - Pediatric infectious disease journal 2015;34(2) 223-224"
2.163,1.522671,65.7,MEDL,25596723,"Azhar, Erum ... - Knowledge of ovarian reserve and reproductive choices - Journal of assisted reproduction & genetics 2015;32(3) 409-415"
8.841,3.488947,88.4,MEDL,25596790,"Seto, Arnold H ... - Real-Time Ultrasound Guidance Facilitates Transradial Access. The Radial Artery Access With Ultrasound Trial (RAUST) - JACC. Cardiovascular interventions 2015;8(2) 283-291"
2.501,1.147389,55.2,MEDL,25597017,"Danielson, Laura S ... - Limited miR-17-92 overexpression drives hematologic malignancies - Leukemia research 2015;39(3) 335-341"
3.704,0.379651,20.1,MEDL,25598000,"Xu, Yang ... - Tafazzins from Drosophila and mammalian cells assemble in large protein complexes with a short half-life - Mitochondrion 2015;21() 27-32"
6.513,2.950757,85.1,MEDL,25598323,"Steffen, Annika ... - General and abdominal obesity and risk of esophageal and gastric adenocarcinoma in the European Prospective Investigation into Cancer and Nutrition (EPIC) - International journal of cancer 2015;137(3) 646-657"
5.445,1.62959,68.1,MEDL,25599456,"Azim, Syed ... - Endocannabinoids and acute pain after total knee arthroplasty - Pain 2015;156(2) 341-347"
16.538,6.641636,96.1,MEDL,25599461,"Cigolle, Christine T ... - The Epidemiologic Data on Falls, 1998-2010. More Older Americans Report Falling - JAMA internal medicine 2015;175(3) 443-445"
3.068,1.773289,70.9,MEDL,25600208,"Ceresnak, Scott R ... - Success Rates in Pediatric WPW Ablation are Improved with Three-Dimensional Mapping Systems Compared with Fluoroscopy Alone. A Multicenter Study - Journal of cardiovascular electrophysiology 2015;26(4) 412-416"
2.325,0,2,MEDL,25601670,"Oshima, Yasushi ... - Mechanical failure of metal-polyethylene sandwich liner in metal-on-metal total hip replacement - Journal of materials science. Materials in medicine 2015;26(1) 5383-5383"
3.434,2.308471,79,MEDL,25602909,"Yi, Stella S ... - Weighing in on the hidden Asian American obesity epidemic - Preventive medicine (1972) 2015;73() 6-9"
5.451,0.812235,42.4,MEDL,25604082,"Rendleman, Justin ... - Genetic associations of the interleukin locus at 1q32.1 with clinical outcomes of cutaneous melanoma - Journal of medical genetics 2015;52(4) 231-239"
4.398,1.245015,58.3,MEDL,25605328,"Lecona, Emilio ... - USP7 COOPERATES WITH SCML2 TO REGULATE THE ACTIVITY OF PRC1 - Molecular & cellular biology 2015;35(7) 1157-1168"
24.008,2.204945,77.7,MEDL,25605853,"Kaste, Sue C ... - Utility of Early Screening Magnetic Resonance Imaging for Extensive Hip Osteonecrosis in Pediatric Patients Treated With Glucocorticoids - Journal of clinical oncology 2015;33(6) 610-615"
4.81,1.366772,61.7,MEDL,25605874,"Ding, Tingbo ... - All members in Sphingomyelin Synthase Gene Family Have Ceramide Phosphoethanolamine Synthase Activity - Journal of lipid research 2015;56(3) 537-545"
7.072,4.471944,92.3,MEDL,25607799,"Samuel, Michael ... - Management of impulse control disorders in Parkinson's disease. Controversies and future approaches - Movement disorders 2015;30(2) 150-159"
3.64,0.685564,36.5,MEDL,25608166,"Rosenkrantz, Andrew B ... - Quantitative Graphical Analysis of Simultaneous Dynamic PET/MRI For Assessment of Prostate Cancer - Clinical nuclear medicine 2015;40(4) e236-e240"
12.124,5.201922,94,MEDL,25608926,"Betz, Regina C ... - Genome-wide meta-analysis in alopecia areata resolves HLA associations and reveals two new susceptibility loci - Nature communications 2015;6() 5966-5966"
2.731,0.518548,27.9,MEDL,25609266,"Gokaldas, Reshma ... - Carotid stenosis. from diagnosis to management, where do we stand? - Current atherosclerosis reports 2015;17(2) 480-480"
5.988,0.591833,31.8,MEDL,25609607,"Chen, Huei-Ying ... - Autocrine Boost of NMDAR Current in Hippocampal CA1 Pyramidal Neurons by a PMCA-Dependent, Perisynaptic, Extracellular pH Shift - Journal of neuroscience 2015;35(3) 873-877"
9.661,0.536519,28.9,MEDL,25609670,"Sun, Amy ... - VH replacement in primary immunoglobulin repertoire diversification - Proceedings of the National Academy of Sciences of the United States of America (PNAS) 2015;112(5) E458-E466"
7.592,2.667285,82.8,MEDL,25609766,"Oh, Jiwon ... - Relationships between quantitative spinal cord MRI and retinal layers in multiple sclerosis - Neurology 2015;84(7) 720-728"
2.822,0.301035,15.6,MEDL,25609918,"Repalli, Jayanthi ... - Screening strategies to identify HSP70 modulators to treat Alzheimer's disease - Drug design, development & therapy 2015;9() 321-331"
4.348,1.221944,57.6,MEDL,25610779,"Ma, Yizhou ... - Cortical thickness abnormalities associated with dyslexia, independent of remediation status - NeuroImage. Clinical 2015;7() 177-186"
4.348,1.139182,54.9,MEDL,25610790,"Barron, Daniel S ... - Thalamic functional connectivity predicts seizure laterality in individual TLE patients. Application of a biomarker development strategy - NeuroImage. Clinical 2015;7() 273-280"
2.211,0.380106,20.2,MEDL,25611192,"Xiang, Yu-Tao ... - QTc prolongation in schizophrenia patients in Asia. clinical correlates and trends between 2004 and 2008/2009 - Human psychopharmacology 2015;30(2) 94-99"
6.513,0.453055,24.3,MEDL,25611809,"Nimptsch, Katharina ... - Plasma Fetuin-A concentration, genetic variation in the AHSG gene and risk of colorectal cancer - International journal of cancer 2015;137(4) 911-920"
4.394,2.635256,82.5,MEDL,25612011,"Wong, Rebecca Lee Yean ... - Identification of secretaglobin Scgb2a1 as a target for developmental reprogramming by BPA in the rat prostate - Epigenetics 2015;10(2) 127-134"
3.898,3.279383,87.3,MEDL,25612137,"Mootz, Joe M ... - Rot is a key regulator of Staphylococcus aureus biofilm formation - Molecular microbiology 2015;96(2) 388-404"
0.733,0,2,MEDL,25612878,"Cleveland, Emily C ... - Neurovascular compromise due to true brachial artery aneurysm at the site of a previously ligated arteriovenous fistula. Case report and review of literature - Vascular 2015;23(6) 668-672"
3.197,1.524758,65.7,MEDL,25613646,"Bruno, Davide ... - A study on the specificity of the association between hippocampal volume and delayed primacy performance in cognitively intact elderly individuals - Neuropsychologia 2015;69() 1-8"
2.586,0.214071,10.7,MEDL,25615709,"Jubelt, Lindsay E ... - A Qualitative Evaluation of Patient-Perceived Benefits and Barriers to Participation in a Telephone Care Management Program - American journal of health promotion 2015;30(2) 117-119"
3.541,1.212681,57.3,MEDL,25128693,"Jelani, Qurat-Ul-Ain ... - Vascular endothelial function and blood pressure regulation in afferent autonomic failure - American journal of hypertension 2015;28(2) 166-172"
4.609,2.009539,74.9,MEDL,25168031,"Rigotti, Nancy A ... - Increasing Prevalence of Electronic Cigarette Use Among Smokers Hospitalized in 5 US Cities, 2010-2013 - Nicotine & tobacco research 2015;17(2) 236-244"
4.142,1.662441,68.7,MEDL,25342387,"Ananthakrishnan, Ashwin N ... - Red Meat Intake, NAT2, and Risk of Colorectal Cancer. A Pooled Analysis of 11 Studies - Cancer epidemiology biomarkers & prevention 2015;24(1) 198-205"
7.05,8.553148,97.6,MEDL,25493973,"Roberts, Darren M ... - Recommendations for the role of extracorporeal treatments in the management of acute methanol poisoning. a systematic review and consensus statement - Critical care medicine 2015;43(2) 461-472"
2.93,0.905976,46.3,MEDL,25537531,"Karthikeyan, Chandrabose ... - IND-2, a pyrimido[1'',2''.1,5]pyrazolo[3,4-b]quinoline derivative, circumvents multi-drug resistance and causes apoptosis in colon cancer cells - Bioorganic & medicinal chemistry 2015;23(3) 602-611"
9.661,0.716824,38,MEDL,25552559,"Mejia, Yara X ... - Trigger loop folding determines transcription rate of Escherichia coli's RNA polymerase - Proceedings of the National Academy of Sciences of the United States of America (PNAS) 2015;112(3) 743-748"
9.661,2.04654,75.5,MEDL,25561533,"Rincon-Cortes, Millie ... - Enduring good memories of infant trauma. Rescue of adult neurobehavioral deficits via amygdala serotonin and corticosterone interaction - Proceedings of the National Academy of Sciences of the United States of America (PNAS) 2015;112(3) 881-886"
9.661,4.75645,93,MEDL,25561545,"Tsai, Frederick D ... - K-Ras4A splice variant is widely expressed in cancer and uses a hybrid membrane-targeting motif - Proceedings of the National Academy of Sciences of the United States of America (PNAS) 2015;112(3) 779-784"
44.405,0.390009,20.7,MEDL,25562259,"Song, Zirui ... - The role of private payers in payment reform - JAMA 2015;313(1) 25-26"
4.524,1.619605,67.8,MEDL,25587091,"Al-Damluji, Mohammed Salim ... - Hospital variation in quality of discharge summaries for patients hospitalized with heart failure exacerbation - Circulation. Cardiovascular quality & outcomes 2015;8(1) 77-86"
4.524,1.830324,72,MEDL,25587092,"Salim Al-Damluji, Mohammed ... - Association of discharge summary quality with readmission risk for patients hospitalized with heart failure exacerbation - Circulation. Cardiovascular quality & outcomes 2015;8(1) 109-111"
28.88,6.248652,95.7,MEDL,25601779,"Cerminara, Nadia L ... - Redefining the cerebellar cortex as an assembly of non-uniform Purkinje cell microcircuits - Nature reviews. Neuroscience 2015;16(2) 79-93"
3.226,2.019575,75.1,MEDL,25603177,"Hu, Yuan ... - BRD4 Inhibitor Inhibits Colorectal Cancer Growth and Metastasis - International journal of molecular sciences 2015;16(1) 1928-1948"
5.988,2.279079,78.6,MEDL,25609636,"Kosche, Georg ... - Interplay of inhibition and excitation shapes a premotor neural sequence - Journal of neuroscience 2015;35(3) 1217-1227"
7.738,5.478218,94.6,MEDL,25613428,"Toporcov, Tatiana Natasha ... - Risk factors for head and neck cancer in young adults. a pooled analysis in the INHANCE consortium - International journal of epidemiology 2015;44(1) 169-185"
1.596,1.315925,60.3,MEDL,24691317,"Wes, Ari M ... - Do Prior Abdominal Surgeries Increase Complications in Abdominally Based Breast Reconstructions? - Annals of plastic surgery 2015;75(5) 526-533"
1.46,0.657507,35.1,MEDL,25547319,"Hallas, Donna ... - OHEP. An Oral Health Education Program for Mothers of Newborns - Journal of pediatric health care 2015;29(2) 181-190"
4.974,2.738494,83.4,MEDL,25587085,"Liang, Jiaqian ... - LEF1 Targeting EMT in Prostate Cancer Invasion is Regulated by miR-34a - Molecular cancer research 2015;13(4) 681-688"
1.737,1.227323,57.7,MEDL,25319561,"Kothary, Pratik ... - Skeletal developmental patterns in the acromial process and distal clavicle as observed by MRI - Skeletal radiology 2015;44(2) 207-215"
2.471,3.107467,86.2,MEDL,24866834,"Lieberman, Seth M ... - Is an endoscopic approach superior to external dacryocystorhinostomy for nasolacrimal obstruction? - Laryngoscope 2015;125(1) 2-4"
3.784,1.558963,66.5,MEDL,25539324,"Sosin, Michael ... - Eyelid transplantation. lessons from a total face transplant and the importance of blink - Plastic & reconstructive surgery 2015;135(1) 167e-175e"
3.784,2.133755,76.7,MEDL,25539305,"Mehta, Karan ... - The effect of residency and fellowship type on hand surgery clinical practice patterns - Plastic & reconstructive surgery 2015;135(1) 179-186"
6.646,0.495832,26.6,MEDL,25537988,"Jhaveri, Komal ... - Measuring Tumor Metabolism by 18F-FDG PET Predicts Outcome in a Multicenter Study. A Step Off in the Right Direction - Journal of nuclear medicine 2015;56(1) 1-2"
2.72,0,2,MEDL,25528122,"Kelleher, Kelly J ... - Will health care reform rescue families in crisis? - Academic pediatrics 2015;15(1) 1-2"
2.875,1.287223,59.5,MEDL,25616611,"Marsano, Joseph ... - Characteristics of Gastrointestinal Bleeding After Placement of Continuous-Flow Left Ventricular Assist Device. A Case Series - Digestive diseases & sciences 2015;60(6) 1859-1867"
1.159,0.460545,24.7,MEDL,25617187,"Hsu, Amy K ... - Familial congenital bilateral vocal fold paralysis. A novel gene translocation - International journal of pediatric otorhinolaryngology 2015;79(3) 323-327"
6.442,0.190077,9.4,MEDL,25617246,"Cortese, Samuele - Here/In this issue and there/abstract thinking. trials in child psychiatry. and now ... be more pragmatic, please! - Journal of the American Academy of Child & Adolescent Psychiatry 2015;54(2) 79-80"
5.157,0,2,MEDL,25617271,"Taneja, Samir S - Re. A Phase III Trial to Investigate the Timing of Radiotherapy for Prostate Cancer with High-Risk Features. Background and Rationale of the Radiotherapy-Adjuvant versus Early Salvage (RAVES) Trial - Journal of urology 2015;193(2) 539-539"
5.157,0.176964,8.7,MEDL,25617272,"Taneja, Samir S - Re. AR-V7 and Resistance to Enzalutamide and Abiraterone in Prostate Cancer - Journal of urology 2015;193(2) 538-538"
5.157,0,2,MEDL,25617273,"Taneja, Samir S - Re. Diffusion-Weighted MR Imaging in Early Assessment of Tumor Response to Radiotherapy in High-Risk Prostate Cancer - Journal of urology 2015;193(2) 539-540"
4.281,1.524425,65.7,MEDL,25617378,"Ramana, Chilakamarti V ... - Inflammatory impact of IFN-gamma in CD8+ T-cell-mediated lung injury is mediated by both Stat1-dependent and -independent pathways - American journal of physiology. Lung cellular & molecular physiology 2015;308(7) L650-L657"
2.962,9.416169,98,MEDL,25617507,"Cheriyan, Thomas ... - Efficacy of Antifibrinolytics on Surgical Bleeding in Spine Surgery. A Meta-Analysis - Spine journal 2015;15(4) 752-761"
7.338,1.080358,52.9,MEDL,25619437,"Huh, Sung Jin ... - Age- and Pregnancy-Associated DNA Methylation Changes in Mammary Epithelial Cells - Stem cell reports 2015;4(2) 297-311"
1.381,0.750769,39.6,MEDL,25619470,"Fritz, Mark A ... - The Safety of Antithrombotic Therapy During In-office Laryngeal Procedures-A Preliminary Study - Journal of voice 2015;29(6) 768-771"
3.536,0.494412,26.6,MEDL,25619580,"Dubois, Luc ... - Debate. Whether endovascular repair offers a survival advantage over open repair for ruptured abdominal aortic aneurysms - Journal of vascular surgery 2015;61(2) 546-555"
1.909,0,2,MEDL,25619904,"Protic, Dragana ... - The Role of Potassium Channels in the Vasodilatation Induced by Resveratrol and Naringenin in Isolated Human Umbilical Vein - Drug development research 2015;() -"
2.731,1.072816,52.7,MEDL,25620276,"Smilowitz, Nathaniel R ... - Diagnosis and Management of Type II Myocardial Infarction. Increased Demand for a Limited Supply of Evidence - Current atherosclerosis reports 2015;17(2) 478-478"
3.036,0.52379,28.2,MEDL,25620634,"Tanna, Monique S ... - Antihypertensive Therapy and the J-curve. Fact or Fiction? - Current hypertension reports 2015;17(2) 6-6"
1.699,1.314313,60.3,MEDL,25620765,"Neuburger, Peter J ... - A Prospective Randomized Study of Paravertebral Blockade in Patients Undergoing Robotic Mitral Valve Repair - Journal of cardiothoracic & vascular anesthesia 2015;29(4) 930-936"
1.242,0.449741,24.1,MEDL,25621464,"Patel, Payal ... - Recurrent Thyroid Eye Disease - Ophthalmic plastic & reconstructive surgery 2015;31(6) 445-448"
3.7,2.434749,80.5,MEDL,25621948,"Querques, Giuseppe ... - How Has High-Resolution Multimodal Imaging Refined Our Understanding of the Vasogenic Process in Type 3 Neovascularization? - Retina 2015;35(4) 603-613"
5.789,1.223598,57.6,MEDL,25622535,"Wakefield, Jerome C ... - The harmful dysfunction model of alcohol use disorder. revised criteria to improve the validity of diagnosis and prevalence estimates - Addiction 2015;110(6) 931-942"
0.733,0.472463,25.4,MEDL,25623027,"Veith, Frank J ... - The recent randomized trials of EVAR versus open repair for ruptured abdominal aortic aneurysms are misleading - Vascular 2015;23(2) 217-219"
4.142,2.724121,83.3,MEDL,25623733,"Lang Kuhs, Krystle A ... - Human Papillomavirus 16 E6 Antibodies in Individuals Without Diagnosed Cancer. A Pooled Analysis - Cancer epidemiology biomarkers & prevention 2015;24(4) 683-689"
9.661,0.987641,49.6,MEDL,25624482,"Cai, Yizhi ... - Intrinsic biocontainment. Multiplex genome safeguards combine transcriptional and recombinational control of essential yeast genes - Proceedings of the National Academy of Sciences of the United States of America (PNAS) 2015;112(6) 1803-1808"
n/a,4.556275,92.5,MEDL,25624768,"Brightman, Lori A ... - Laser treatment of port-wine stains - Clinical, cosmetic & investigational dermatology 2015;8() 27-33"
3.784,0.406556,21.7,MEDL,25626795,"Soares, Marc A ... - Targeted protection of donor graft vasculature using a phosphodiesterase inhibitor increases survival and predictability of autologous fat grafts - Plastic & reconstructive surgery 2015;135(2) 488-499"
3.7,3.287223,87.3,MEDL,25627089,"Marsiglia, Marcela ... - CORRELATION BETWEEN NEOVASCULAR LESION TYPE AND CLINICAL CHARACTERISTICS OF NONNEOVASCULAR FELLOW EYES IN PATIENTS WITH UNILATERAL, NEOVASCULAR AGE-RELATED MACULAR DEGENERATION - Retina 2015;35(5) 966-974"
n/a,1.746902,70.4,MEDL,25629203,"Danckers, Mauricio ... - A complication of tracheobronchopathia osteochondroplastica presenting as acute hypercapnic respiratory failure - American journal of case reports 2015;16() 45-49"
3.214,0.221123,11.1,MEDL,25629258,"Keatley, Eva ... - Health Outcomes of Traumatic Brain Injury Among Refugee Survivors of Torture - Journal of head trauma rehabilitation 2015;30(6) E1-E8"
15.307,5.562577,94.7,MEDL,25629787,"Pietrzak, Robert H ... - Amyloid-beta, Anxiety, and Cognitive Decline in Preclinical Alzheimer Disease. A Multicenter, Prospective Cohort Study - JAMA psychiatry 2015;72(3) 284-291"
2.254,1.087697,53.2,MEDL,25630586,"Boasso, Alyssa M ... - The Relationship Between Course of PTSD Symptoms in Deployed U.S. Marines and Degree of Combat Exposure - Journal of traumatic stress 2015;28(1) 73-78"
4.125,1.024468,50.9,MEDL,25631045,"Fei, Yurong ... - Sirtuin 1 is a Negative Regulator of Parathyroid Hormone Stimulation of Matrix Metalloproteinase 13 Expression in Osteoblastic Cells - Journal of biological chemistry 2015;290(13) 8373-8382"
8.008,0.408934,21.8,MEDL,25632097,"Harpavat, Sanjiv ... - An infant with persistent jaundice and a normal newborn direct bilirubin measurement - Clinical chemistry 2015;61(2) 330-333"
5.988,2.227815,78,MEDL,25632146,"Harte-Hargrove, Lauren C ... - Opioid receptor-dependent sex differences in synaptic plasticity in the hippocampal mossy fiber pathway of the adult rat - Journal of neuroscience 2015;35(4) 1723-1738"
3.731,0.897531,46,MEDL,25633676,"Elahi, Sahar ... - Corpus Callosum Atrophy Rate in Mild Cognitive Impairment and Prodromal Alzheimer's Disease - Journal of Alzheimer's disease 2015;45(3) 921-931"
8.284,2.060372,75.7,MEDL,25633712,"Lubong Sabado, Rachel ... - Resiquimod as an Immunologic Adjuvant for NY-ESO-1 Protein Vaccination in Patients with High Risk Melanoma - Cancer immunology research 2015;3(3) 278-287"
5.813,0.196633,9.7,MEDL,25634034,"Korelitz, Burton I ... - Segmental Sigmoid Polyposis as a Colonoscopic indicator of an Ileo-sigmoid fistula in Crohn's Ileitis - Journal of Crohn's & colitis 2015;9(4) 339-341"
13.164,2.044186,75.5,MEDL,25634742,"Hu, Wenhuo ... - MiR-29a maintains mouse hematopoietic stem cell self-renewal by regulating Dnmt3a - Blood 2015;125(14) 2206-2216"
2.251,4.358315,91.9,MEDL,25635357,"Koenig, Scott J ... - Can We Tell if the Syndesmosis is Reduced Using Fluoroscopy? - Journal of orthopaedic trauma 2015;29(9) e326-e330"
3.7,8.404565,97.5,MEDL,25635579,"Schaal, Karen B ... - OUTER RETINAL TUBULATION IN ADVANCED AGE-RELATED MACULAR DEGENERATION. Optical Coherence Tomographic Findings Correspond to Histology - Retina 2015;35(7) 1339-1350"
2.806,0.96217,48.6,MEDL,25635777,"Meziane, Hadj Boumediene ... - Movement Preparation and Bilateral Modulation of Beta Activity in Aging and Parkinson's Disease - PLoS one 2015;10(1) e0114817-e0114817"
1.015,0.227898,11.5,MEDL,25636525,"Johnson, Evan ... - Important nonurgent imaging findings. use of a hybrid digital and administrative support tool for facilitating clinician communication - Clinical imaging 2015;39(3) 493-496"
4.985,0.075028,3.9,MEDL,25637021,"Strazza, Marianne ... - CD28 Inhibits T Cell Adhesion by Recruiting CAPRI to the Plasma Membrane - Journal of immunology (1950) 2015;194(6) 2871-2877"
6.345,2.354786,79.6,MEDL,25637171,"Bhoo-Pathy, Nirmala ... - Coffee and tea consumption and risk of pre- and postmenopausal breast cancer in the European Prospective Investigation into Cancer and Nutrition (EPIC) cohort study - Breast cancer research 2015;17() 15-15"
1.314,0.487132,26.2,MEDL,23881531,"Kaplan, Sue A ... - ""When you walk in the rain, you get wet"". A Qualitative Study of Ghanaian Immigrants' Perspective on the Epidemiological Paradox - Journal of immigrant & minority health 2015;17(1) 255-262"
6.559,1.478544,64.6,MEDL,23960200,"Cohen, Yaniv ... - Differential modifications of synaptic weights during odor rule learning. dynamics of interaction between the piriform cortex with lower and higher brain areas - Cerebral cortex 2015;25(1) 180-191"
2.229,0.162644,8,MEDL,24854048,"Juranek, Judyta K ... - Origins and neurochemical complexity of preganglionic neurons supplying the superior cervical ganglion in the domestic pig - Journal of molecular neuroscience 2015;55(2) 297-304"
5.157,2.06291,75.7,MEDL,25063493,"Tilki, Derya ... - Impact of synchronous metastasis distribution on cancer specific survival in renal cell carcinoma after radical nephrectomy with tumor thrombectomy - Journal of urology 2015;193(2) 436-442"
8.339,32.591255,99.8,MEDL,25236395,"Galluzzi, L ... - Essential versus accessory aspects of cell death. recommendations of the NCCD 2015 - Cell death & differentiation 2015;22(1) 58-73"
3.7,2.970359,85.3,MEDL,25322466,"Munk, Marion R ... - Idiopathic multifocal choroiditis/punctate inner choroidopathy with acute photoreceptor loss or dysfunction out of proportion to clinically visible lesions - Retina 2015;35(2) 334-343"
2.129,0.46012,24.7,MEDL,25325299,"Brook, Judith S ... - Insomnia in adults. the impact of earlier cigarette smoking from adolescence to adulthood - Journal of addiction medicine . JAM 2015;9(1) 40-45"
5.599,0.535434,28.8,MEDL,25335464,"Murtha, Matthew ... - Comparative FAIRE-seq Analysis Reveals Distinguishing Features of the Chromatin Structure of Ground State- and Primed-Pluripotent Cells - Stem cells 2015;33(2) 378-391"
3.593,1.126806,54.5,MEDL,25385792,"Kernbauer, Elisabeth ... - Gastrointestinal Dissemination and Transmission of Staphylococcus aureus following Bacteremia - Infection & immunity 2015;83(1) 372-378"
6.607,1.283062,59.4,MEDL,25395613,"Willecke, Florian ... - Lipolysis, and not hepatic lipogenesis, is the primary modulator of triglyceride levels in streptozotocin-induced diabetic mice - Arteriosclerosis, thrombosis, & vascular biology 2015;35(1) 102-110"
8.216,0.769046,40.4,MEDL,25414260,"Reich, Nicholas G ... - Triggering Interventions for Influenza. The ALERT Algorithm - Clinical infectious diseases 2015;60(4) 499-504"
5.356,0.258229,13.2,MEDL,25481259,"Formenti, Silvia C - Seminars in Radiation Oncology. Introduction - Seminars in radiation oncology 2015;25(1) 1-3"
5.356,4.050585,90.9,MEDL,25481261,"Golden, Encouse B ... - Radiotherapy and immunogenic cell death - Seminars in radiation oncology 2015;25(1) 11-17"
5.356,2.513987,81.3,MEDL,25481262,"Vatner, Ralph E ... - Myeloid-derived cells in tumors. effects of radiation - Seminars in radiation oncology 2015;25(1) 18-27"
2.128,1.09206,53.3,MEDL,25481517,"Wang, Ligong ... - Investigation of regional influence of magic-angle effect on t2 in human articular cartilage with osteoarthritis at 3 T - Academic radiology 2015;22(1) 87-92"
4.436,0.315197,16.4,MEDL,25497251,"Wang, Yun ... - National trends in stroke after acute myocardial infarction among Medicare patients in the United States. 1999 to 2010 - American heart journal 2015;169(1) 78-85.e4"
3.413,2.493273,81.1,MEDL,25539804,"Goni, Fernando ... - Mucosal immunization with an attenuated Salmonella vaccine partially protects white-tailed deer from chronic wasting disease - Vaccine 2015;33(5) 726-733"
5.988,1.735127,70.2,MEDL,25568122,"Vallentin, Daniela ... - Motor Origin of Precise Synaptic Inputs onto Forebrain Neurons Driving a Skilled Behavior - Journal of neuroscience 2015;35(1) 299-307"
n/a,1.148528,55.3,MEDL,25612132,"Korta, Dorota Z ... - Pulmonary sarcoidosis and latent tuberculosis in a patient with psoriasis treated with adalimumab - Dermatology online journal 2015;21(1) -"
3.834,2.572857,81.9,MEDL,25615687,"Alonso-Padilla, Julio ... - Automated High-Content Assay for Compounds Selectively Toxic to Trypanosoma cruzi in a Myoblastic Cell Line - PLoS neglected tropical diseases 2015;9(1) e0003493-e0003493"
n/a,0,2,MEDL,25621186,"Targum, Steven D ... - Our current understanding of adult ADHD - Innovations in clinical neuroscience 2015;11(11-12) 30-35"
1.107,0.366923,19.4,MEDL,25621550,"Collins, James R ... - Evaluation of human periimplant soft tissues around nonsubmerged machined standard and platform-switched abutments - Implant dentistry 2015;24(1) 57-61"
2.742,0,2,MEDL,25503104,"Xin, Sherman Xuegang ... - Consideration of the effects of intense tissue heating on the RF electromagnetic fields during MRI. simulations for MRgFUS in the hip - Physics in medicine & biology 2015;60(1) 301-307"
5.19,1.264023,58.8,MEDL,25054838,"Prichep, Leslie S ... - Identification of hematomas in mild traumatic brain injury using an index of quantitative brain electrical activity - Journal of neurotrauma 2015;32(1) 17-22"
5.997,5.084787,93.8,MEDL,25155861,"Fleming, Nathaniel H ... - Serum-based miRNAs in the prediction and detection of recurrence in melanoma patients - Cancer 2015;121(1) 51-59"
6.857,10.156191,98.3,MEDL,25350981,"Biaggioni, Italo ... - Randomized withdrawal study of patients with symptomatic neurogenic orthostatic hypotension responsive to droxidopa - Hypertension 2015;65(1) 101-107"
3.7,8.559411,97.6,MEDL,25442986,"Thourani, Vinod H ... - Contemporary real-world outcomes of surgical aortic valve replacement in 141,905 low-risk, intermediate-risk, and high-risk patients - Annals of thoracic surgery 2015;99(1) 55-61"
2.14,0.214098,10.7,MEDL,25496121,"Stein, R A - What is Ebola? - International journal of clinical practice 2015;69(1) 49-58"
2.14,0.50514,27.2,MEDL,25585896,"Stein, R A - Political will and international collaborative frameworks in infectious diseases - International journal of clinical practice 2015;69(1) 41-48"
13.164,3.324469,87.5,MEDL,25368373,"Audrito, Valentina ... - Extracellular nicotinamide phosphoribosyltransferase (NAMPT) promotes M2 macrophage polarization in chronic lymphocytic leukemia - Blood 2015;125(1) 111-123"
24.008,19.599025,99.5,MEDL,25092775,"Sikov, William M ... - Impact of the Addition of Carboplatin and/or Bevacizumab to Neoadjuvant Once-per-Week Paclitaxel Followed by Dose-Dense Doxorubicin and Cyclophosphamide on Pathologic Complete Response Rates in Stage II to III Triple-Negative Breast Cancer. CALGB 40603 (Alliance) - Journal of clinical oncology 2015;33(1) 13-21"
14.714,1.960594,74.2,MEDL,25498143,"Chen, John ... - Pathogenicity island-directed transfer of unlinked chromosomal virulence genes - Molecular cell 2015;57(1) 138-149"
6.032,4.359739,91.9,MEDL,25492902,"Kolodny, Edwin ... - Cerebrovascular involvement in fabry disease. current status of knowledge - Stroke 2015;46(1) 302-313"
9.122,1.461999,64.2,MEDL,25381154,"Warrington, Nicole M ... - The Cyclic AMP Pathway Is a Sex-Specific Modifier of Glioma Risk in Type I Neurofibromatosis Patients - Cancer research 2015;75(1) 16-21"
2.662,1.034231,51.3,MEDL,24862405,"Shaik-Dasthagirisaheb, Y B ... - Aging and contribution of MyD88 and TRIF to expression of TLR pathway-associated genes following stimulation with Porphyromonas gingivalis - Journal of periodontal research 2015;50(1) 89-102"
5.515,3.636864,89.2,MEDL,25246079,"Tufano, Ralph P ... - Management of recurrent/persistent nodal disease in patients with differentiated thyroid cancer. a critical review of the risks and benefits of surgical intervention versus active surveillance - Thyroid 2015;25(1) 15-27"
2.216,2.687987,83,MEDL,24875438,"Agrawal, Mukta D ... - Autologous breast reconstruction. preoperative magnetic resonance angiography for perforator flap vessel mapping - Journal of reconstructive microsurgery 2015;31(1) 1-11"
2.549,0.097351,4.8,MEDL,25646255,"Asgary, Ramin - Direct Killing of Patients in Humanitarian Situations and Armed Conflicts. The Profession of Medicine is Losing Its Meaning - American journal of tropical medicine & hygiene 2015;92(4) 678-680"
2.549,0.460408,24.7,MEDL,25561564,"Asgary, Ramin ... - Ebola Policies That Hinder Epidemic Response by Limiting Scientific Discourse - American journal of tropical medicine & hygiene 2015;92(2) 240-241"
4.739,1.50275,65.2,MEDL,25604039,"Cohen, Yaniv ... - Dynamic cortical lateralization during olfactory discrimination learning - Journal of physiology 2015;593(7) 1701-1714"
4.706,1.715834,69.8,MEDL,25500142,"Xu, Wenjin ... - Early hyperactivity in lateral entorhinal cortex is associated with elevated levels of AbetaPP metabolites in the Tg2576 mouse model of Alzheimer's disease - Experimental neurology 2015;264() 82-91"
2.528,3.107931,86.2,MEDL,25433424,"Bebko, Genna ... - Decreased amygdala-insula resting state connectivity in behaviorally and emotionally dysregulated youth - Psychiatry research 2015;231(1) 77-86"
6.918,14.973472,99.2,MEDL,25319745,"Scher, Jose U ... - Decreased bacterial diversity characterizes the altered gut microbiota in patients with psoriatic arthritis, resembling dysbiosis in inflammatory bowel disease - Arthritis & rheumatology 2015;67(1) 128-139"
n/a,n/a,n/a,SCOPUS,84918506246,"Lurie, A ... - Introduction to the Special Issue. Humor and the Challenges of Aging - Social work in mental health 2015;13(1) 1-6"
n/a,n/a,n/a,SCOPUS,84919372170,"Matsuzawa, YK ... - The Experience of Litigation After TBI. II. Coping with Litigation After TBI - Psychological injury & law 2015;8(1) 88-93"
n/a,n/a,n/a,SCOPUS,84921452901,"Korabathina, R ... - Delayed occurrence of radial artery pseudoaneurysm following transradial percutaneous coronary intervention - Journal of cardiology cases 2015;() ?-?"
3.701,4.10324,91.1,MEDL,25134692,"Levine, David M ... - Technology-assisted weight loss interventions in primary care. a systematic review - Journal of general internal medicine 2015;30(1) 107-117"
6.635,6.215711,95.6,MEDL,25528295,"Penades, Jose R ... - Bacteriophage-mediated spread of bacterial virulence genes - Current opinion in microbiology 2015;23() 171-178"
2.925,1.565309,66.7,MEDL,25639187,"Kistler, Emmett A ... - Emergency Department-triggered Palliative Care in Advanced Cancer. Proof of Concept - Academic emergency medicine 2015;22(2) 237-239"
5.599,1.455728,64.1,MEDL,25639731,"Peng, Han ... - microRNA-103/107 Family Regulates Multiple Epithelial Stem Cell Characteristics - Stem cells 2015;33(5) 1642-1656"
0.518,0.300417,15.6,MEDL,25640607,"Worku, Berhane ... - Preoperative Hypothyroidism Is a Risk Factor for Postoperative Atrial Fibrillation in Cardiac Surgical Patients - Journal of cardiac surgery 2015;30(4) 307-312"
4.446,0.449272,24.1,MEDL,25641437,"Yaffee, David W ... - Fluorescence-guided placement of an endoaortic balloon occlusion device for totally endoscopic robotic mitral valve repair - Journal of thoracic & cardiovascular surgery 2015;149(5) 1456-1458"
2.748,1.982454,74.5,MEDL,25641666,"Thanos, Panayotis K ... - A pharmacokinetic model of oral methylphenidate in the rat and effects on behavior - Pharmacology biochemistry & behavior 2015;131() 143-153"
0.954,1.353676,61.4,MEDL,25641910,"Chee, Kok-Yoon ... - Country variations in depressive symptoms profile in Asian countries. Findings of the Research on Asia Psychotropic Prescription (REAP) studies - Asia-Pacific psychiatry 2015;7(3) 276-285"
9.122,11.166087,98.6,MEDL,25644265,"Kamphorst, Jurre J ... - Human pancreatic cancer tumors are nutrient poor and tumor cells actively scavenge extracellular protein - Cancer research 2015;75(3) 544-553"
6.044,0,2,MEDL,25644911,"Bakal, Keren ... - Therapeutic hypothermia after cardiac arrest in a patient with systemic sclerosis and raynaud phenomenon - Chest 2015;147(2) e27-e30"
6.044,0,2,MEDL,25644922,"Hsu, Lin ... - National Trends in Benign Pulmonary Resections. Association With CT and PET Imaging - Chest 2015;147(2) e61-e62"
n/a,0.257279,13.1,MEDL,25645246,"Chen, Lung-Chi ... - Inhalation toxicology methods. the generation and characterization of exposure atmospheres and inhalational exposures - Current protocols in toxicology 2015;63() 24.4.1-24.423"
5.705,1.958868,74.1,MEDL,25647678,"Dayan, Peter S ... - Headache in Traumatic Brain Injuries From Blunt Head Trauma - Pediatrics (1948) 2015;135(3) 504-512"
2.471,2.302791,78.9,MEDL,25647714,"Jethanamest, Daniel ... - Conservative management of vestibular schwannoma. Predictors of growth and hearing - Laryngoscope 2015;125(9) 2163-2168"
3.986,1.937435,73.8,MEDL,25649288,"Lasalvia, Antonio ... - Is it time to consign the label of schizophrenia to history? An invited commentary - Schizophrenia research 2015;162(1-3) 276-284"
2.462,0,2,MEDL,25649425,"Maybody, Majid ... - Feasibility of intermittent pneumatic compression for venous thromboembolism prophylaxis during magnetic resonance imaging-guided interventions - European journal of radiology 2015;84(4) 668-670"
n/a,5.747102,95,MEDL,25649742,"Leong, Danielle F ... - The King-Devick test for sideline concussion screening in collegiate football - Journal of optometry 2015;8(2) 131-139"
6.513,1.713022,69.8,MEDL,25650288,"Ricceri, Fulvio ... - Risk of second primary malignancies in women with breast cancer. Results from the European Prospective Investigation into Cancer and Nutrition (EPIC) - International journal of cancer 2015;137(4) 940-948"
3.7,2.396178,80,MEDL,25650712,"Pang, Claudine E ... - ASSOCIATION BETWEEN NEEDLE SIZE, POSTINJECTION REFLUX, AND INTRAOCULAR PRESSURE SPIKES AFTER INTRAVITREAL INJECTIONS - Retina 2015;35(7) 1401-1406"
3.7,6.683282,96.2,MEDL,25650713,"Nagiel, Aaron ... - TYPE 3 NEOVASCULARIZATION. Evolution, Association With Pigment Epithelial Detachment, and Treatment Response as Revealed by Spectral Domain Optical Coherence Tomography - Retina 2015;35(4) 638-647"
1.232,0.165186,8.1,MEDL,25650840,"Lei, Ieng Lam ... - Derivation of cardiac progenitor cells from embryonic stem cells - Journal of visualized experiments . JoVE 2015;(95) 52047-52047"
18.164,4.181724,91.4,MEDL,25651181,"Santori, Fabio R ... - Identification of Natural RORgamma Ligands that Regulate the Development of Lymphoid Cells - Cell metabolism 2015;21(2) 286-297"
15.307,0.805697,42.1,MEDL,25651391,"Williams, Arthur Robin ... - Assessing and Improving Clinical Insight Among Patients ""in Denial"" - JAMA psychiatry 2015;72(4) 303-304"
5.34,0.613938,32.9,MEDL,25652403,"Loke, Johnny ... - Functional Variant Analyses (FVAs) Predict Pathogenicity in the BRCA1 DNA Double-Strand Break Repair Pathway - Human molecular genetics 2015;24(11) 3030-3037"
4.71,0.185107,9.1,MEDL,25652890,"Drassinower, Daphnie ... - The effect of cervical cerclage on the rate of cervical shortening - Ultrasound in obstetrics & gynecology 2015;46(6) 718-723"
1.02,0.300772,15.6,MEDL,25654183,"Yaffee, David W ... - Initial Outcomes of Symmetrically Flared Covered Nitinol Stents for Esophageal Pathologies - Surgical laparoscopy, endoscopy & percutaneous techniques 2015;25(5) 420-423"
1.055,3.811323,89.9,MEDL,25655740,"Vigdorchik, Jonathan M ... - Lack of early dislocation following total hip arthroplasty with a new dual mobility acetabular design - Hip international 2015;25(1) 34-38"
5.68,3.681566,89.4,MEDL,25655934,"Cheng, Min ... - A Critical Role of Src Family Kinase in SDF-1/CXCR4-Mediated Bone-Marrow Progenitor Cell Recruitment to the Ischemic Heart - Journal of molecular & cellular cardiology 2015;81() 49-53"
6.513,2.574094,81.9,MEDL,25656413,"Fortner, Renee T ... - Reproductive and hormone-related risk factors for epithelial ovarian cancer by histologic pathways, invasiveness, and histologic subtypes. Results from the EPIC cohort - International journal of cancer 2015;137(5) 1196-1208"
3.536,0.837672,43.5,MEDL,25656589,"Pecoraro, Felice ... - Early endovascular aneurysm repair after percutaneous coronary interventions - Journal of vascular surgery 2015;61(5) 1146-1150"
16.265,30.169668,99.8,MEDL,25656808,"Futterer, Jurgen J ... - Can Clinically Significant Prostate Cancer Be Detected with Multiparametric Magnetic Resonance Imaging? A Systematic Review of the Literature - European urology 2015;68(6) 1045-1053"
4.125,0.946068,47.9,MEDL,25657006,"Foley, Patricia L ... - Specificity and Evolutionary Conservation of the Escherichia coli RNA Pyrophosphohydrolase RppH - Journal of biological chemistry 2015;290(15) 9478-9486"
37.205,0.496802,26.7,MEDL,25657232,"Buzsaki, Gyorgy - Neuroscience. Our skewed sense of space - Science 2015;347(6222) 612-613"
n/a,0.722718,38.3,MEDL,25657862,"Graffeo, Christopher S ... - Rapid aneurysm growth and rupture in systemic lupus erythematosus - Surgical neurology international 2015;6() 9-9"
4.059,3.092749,86.1,MEDL,25658781,"Nossek, Erez ... - Concurrent use of the Pipeline Embolization Device and coils for intracranial aneurysms. technique, safety, and efficacy - Journal of neurosurgery 2015;122(4) 904-911"
4.059,6.114625,95.5,MEDL,25658789,"Potts, Matthew B ... - Current surgical results with low-grade brain arteriovenous malformations - Journal of neurosurgery 2015;122(4) 912-920"
9.478,7.506199,96.9,MEDL,25267715,"Frisoni, Giovanni B ... - The EADC-ADNI Harmonized Protocol for manual hippocampal segmentation on magnetic resonance. Evidence of validity - Alzheimer's & dementia 2015;11(2) 111-125"
2.962,3.674881,89.3,MEDL,25041726,"Choi, Hong June ... - Coronal plane spinal malalignment and Parkinson's disease. prevalence and associations with disease severity - Spine journal 2015;15(1) 115-121"
2.955,0.870454,44.9,MEDL,25240765,"Jain, Manish ... - Increased Plasma IL-17F Levels in Rheumatoid Arthritis Patients Are Responsive to Methotrexate, Anti-TNF, and T Cell Costimulatory Modulation - Inflammation 2015;38(1) 180-186"
3.055,1.789328,71.2,MEDL,25269683,"Adrados, Murillo ... - The effect of severity of illness on total joint arthroplasty costs across new york state hospitals. an analysis of 172,738 cases - Journal of arthroplasty 2015;30(1) 12-14"
11.702,2.569489,81.9,MEDL,25283840,"Piva, R ... - The Kruppel-like factor 2 transcription factor gene is recurrently mutated in splenic marginal zone lymphoma - Leukemia 2015;29(2) 503-507"
1.65,0.905531,46.3,MEDL,25452159,"Horwitz, Sarah Mccue ... - Does an intervention to reduce maternal anxiety, depression and trauma also improve mothers' perceptions of their preterm infants' vulnerability? - Infant mental health journal 2015;36(1) 42-52"
4.188,6.830259,96.3,MEDL,25461331,"Grimm, Robert ... - Self-gated MRI motion modeling for respiratory motion compensation in integrated PET/MRI - Medical image analysis 2015;19(1) 110-120"
2.767,0.8138,42.4,MEDL,25478971,"Lasala, R ... - Sparse and incomplete factorial matrices to screen membrane protein 2D crystallization - Journal of structural biology 2015;189(2) 123-134"
16.538,0.469061,25.2,MEDL,25486516,"Nelson, Lewis S ... - Tramadol and hypoglycemia. one more thing to worry about - JAMA internal medicine 2015;175(2) 194-195"
9.614,0.936835,47.6,MEDL,25510275,"Inghirami, Giorgio ... - Peripheral T-cell and NK cell lymphoproliferative disorders. cell of origin, clinical and pathological implications - Immunological reviews 2015;263(1) 124-159"
3.7,0.66372,35.4,MEDL,25527425,"Murugiah, Karthik ... - Trends in hospitalizations among medicare survivors of aortic valve replacement in the United States from 1999 to 2010 - Annals of thoracic surgery 2015;99(2) 509-517"
5.705,1.784043,71.1,MEDL,25583910,"Amrock, Stephen M ... - Adolescents' perceptions of light and intermittent smoking in the United States - Pediatrics (1948) 2015;135(2) 246-254"
2.92,3.797578,89.9,MEDL,25611166,"Deol, Madhvi ... - Corneal hysteresis and its relevance to glaucoma - Current opinion in ophthalmology 2015;26(2) 96-102"
6.608,3.871518,90.2,MEDL,25646814,"Zhang, Xue-Song ... - A Specific A/T Polymorphism in Western Tyrosine Phosphorylation B-Motifs Regulates Helicobacter pylori CagA Epithelial Cell Interactions - PLoS pathogens 2015;11(2) e1004621-e1004621"
3.495,0.624658,33.5,MEDL,25647140,"Bar, Amir ... - Acetazolamide therapy for metabolic alkalosis in critically ill pediatric patients - Pediatric critical care medicine 2015;16(2) e34-e40"
2.393,2.041295,75.4,MEDL,25650953,"O'Connor, Briannon C ... - Improved but still impaired. symptom-impairment correspondence among youth with attention-deficit hyperactivity disorder receiving community-based care - Journal of developmental & behavioral pediatrics 2015;36(2) 106-114"
2.731,2.577322,81.9,MEDL,25651784,"Katz, Gregory ... - Drug-eluting stents. the past, present, and future - Current atherosclerosis reports 2015;17(3) 485-485"
n/a,0.186756,9.2,MEDL,25653470,"Stowell, Stephanie A ... - Continuing medical education for promoting shared medical visits in diabetes care - Clinical diabetes 2015;33(1) 28-31"
3.7,0.683703,36.4,MEDL,25524397,"McGarvey, Jeremy R ... - Injectable microsphere gel progressively improves global ventricular function, regional contractile strain, and mitral regurgitation after myocardial infarction - Annals of thoracic surgery 2015;99(2) 597-603"
1.367,0.934469,47.5,MEDL,25526601,"Ofer-Shiber, Shachaf ... - Frequency of vascular and pregnancy morbidity in patients with low vs. moderate-to-high titers of antiphospholipid antibodies - Blood coagulation & fibrinolysis 2015;26(3) 261-266"
3.317,n/a,n/a,WOS,000347753400003,"Porras, Alex ... - A bio-inspired multisensory stochastic integration algorithm - Neurocomputing 2015;151() 11-33"
6.857,3.104463,86.2,MEDL,25403606,"Friedberg, Jennifer P ... - Effectiveness of a tailored behavioral intervention to improve hypertension control. primary outcomes of a randomized controlled trial - Hypertension 2015;65(2) 440-446"
5.997,0.601881,32.3,MEDL,25091501,"Balar, Arjun V ... - Cytotoxic and DNA-targeted therapy in urothelial cancer. Have we squeezed the lemon enough? - Cancer 2015;121(2) 179-187"
2.18,1.297797,59.8,MEDL,25451724,"Landro, N I ... - Serotonin transporter polymorphisms predict response inhibition in healthy volunteers - Neuroscience letters 2015;584() 109-112"
5.195,0.905128,46.3,MEDL,25329606,"Lindley, Marc D ... - High-permittivity thin dielectric padding improves fresh blood imaging of femoral arteries at 3 T - Investigative radiology 2015;50(2) 101-107"
4.728,0,2,MEDL,25671238,"Parisot, Nelly ... - Update on emerging infections. news from the Centers for Disease Control and Prevention - Annals of emergency medicine 2015;65(1) 114-115"
11.702,1.155948,55.5,MEDL,25257991,"Schatz, J H ... - Targeted mutational profiling of peripheral T-cell lymphoma not otherwise specified highlights new mechanisms in a heterogeneous pathogenesis - Leukemia 2015;29(1) 237-241"
1.664,1.801669,71.4,MEDL,24279509,"Chawla, Sanjeev ... - Radiation Injury to the Normal Brain Measured by 3D-Echo-Planar Spectroscopic Imaging and Diffusion Tensor Imaging. Initial Experience - Journal of neuroimaging 2015;25(1) 97-104"
2.234,1.709423,69.7,MEDL,25490687,"Karajannis, Matthias A ... - Neurofibromatosis-related tumors. emerging biology and therapies - Current opinion in pediatrics 2015;27(1) 26-33"
4.675,1.140889,55,MEDL,25583771,"Roman, Benjamin R ... - Guideline Familiarity Predicts Variation in Self-Reported Use of Routine Surveillance PET/CT by Physicians Who Treat Head and Neck Cancer - Journal of the National Comprehensive Cancer Network . JNCCN 2015;13(1) 69-77"
10.029,0,2,MEDL,25581863,"Ge, Yulin ... - Intracranial relationship between arterioles and venules size-reply - JAMA neurology 2015;72(1) 124-125"
4.041,0.342519,18,MEDL,25160737,"Kuritzkes, Benjamin ... - False-positive rate of positron emission tomography/computed tomography for presumed solitary metastatic adrenal disease in patients with known malignancy - Annals of surgical oncology 2015;22(2) 437-440"
1.093,1.366139,61.7,MEDL,25112173,"Goren, Andy ... - Clinical utility and validity of minoxidil response testing in androgenetic alopecia - Dermatologic therapy 2015;28(1) 13-16"
18.318,12.768325,98.9,MEDL,25488483,"Cox, Laura M ... - Antibiotics in early life and obesity - Nature reviews. Endocrinology 2015;11(3) 182-190"
5.34,0.924816,47.1,MEDL,25669657,"Huckert, Mathilde ... - Mutations in the Latent TGF-beta Binding Protein 3 (LTBP3) gene cause brachyolmia with amelogenesis imperfecta - Human molecular genetics 2015;24(11) 3038-3049"
3.055,6.069799,95.5,MEDL,25680447,"Iorio, Richard - Strategies and Tactics for Successful Implementation of Bundled Payments. Bundled Payment for Care Improvement at a Large, Urban, Academic Medical Center - Journal of arthroplasty 2015;30(3) 349-350"
2.198,1.422394,63.2,MEDL,25678791,"Brand, Serge ... - Perfectionism related to self-reported insomnia severity, but not when controlled for stress and emotion regulation - Neuropsychiatric disease & treatment 2015;11() 263-271"
1.745,2.619348,82.3,MEDL,25678277,"Fowler, Joanna S ... - Monoamine oxidase. radiotracer chemistry and human studies - Journal of labelled compounds & radiopharmaceuticals 2015;58(3) 51-64"
14.176,10.026326,98.2,MEDL,25677355,"Markowitz, John C ... - Is Exposure Necessary? A Randomized Clinical Trial of Interpersonal Psychotherapy for PTSD - American journal of psychiatry 2015;172(5) 430-440"
12.589,1.621245,67.9,MEDL,25677173,"Hanniford, Doug ... - Identification of Metastasis-Suppressive microRNAs in Primary Melanoma - Journal of the National Cancer Institute 2015;107(3) -"
6.513,3.697149,89.4,MEDL,25677034,"Romieu, Isabelle ... - Alcohol intake and breast cancer in the European Prospective investigation into Cancer and Nutrition. Short title. Alcohol intake and breast cancer. Alcohol intake and breast cancer - International journal of cancer 2015;137(8) 1921-1930"
2,5.369173,94.4,MEDL,25675308,"Ventura, Rachel E ... - Diagnostic tests for concussion. is vision part of the puzzle? - Journal of neuroophthalmology 2015;35(1) 73-81"
6.044,2.617557,82.3,MEDL,25674901,"Ernst, Armin ... - Adult Bronchoscopy Training. Current State and Suggestions for the Future. CHEST Expert Panel Report - Chest 2015;148(2) 321-332"
1.802,1.026879,51,MEDL,25674675,"Grilo, Stephanie A ... - Food Insecurity and Effectiveness of Behavioral Interventions to Reduce Blood Pressure, New York City, 2012-2013 - Preventing chronic disease 2015;12() E16-E16"
9.661,0.175478,8.6,MEDL,25673784,"Volkow, Nora D ... - Beliefs modulate the effects of drugs on the human brain - Proceedings of the National Academy of Sciences of the United States of America (PNAS) 2015;112(8) 2301-2302"
8.395,9.401935,98,MEDL,25671764,"Greenberg, Arthur ... - Current treatment practice and outcomes. Report of the hyponatremia registry - Kidney international 2015;88(1) 167-177"
1.959,0.326351,17.1,MEDL,25670210,"Farley, Shannon M ... - Correlates of Smoke-Free Housing Policies and Interest in Implementing Policies among Multiunit Housing Owners in New York City - Journal of urban health 2015;92(2) 291-303"
24.008,2.272514,78.6,MEDL,25667279,"Kreimer, Aimee R ... - Human Papillomavirus Antibodies and Future Risk of Anogenital Cancer. A Nested Case-Control Study in the European Prospective Investigation Into Cancer and Nutrition Study - Journal of clinical oncology 2015;33(8) 877-884"
n/a,0,2,MEDL,25666246,"Ezeji, George Chinedu ... - Hallucinations associated with miglitol use in a patient with chronic kidney disease and hypothyroidism - BMJ case reports 2015;2015() -"
3.701,0.761717,40.1,MEDL,25666214,"Andrade, Ambar A ... - Clinical Benefit of American College of Chest Physicians versus European Society of Cardiology Guidelines for Stroke Prophylaxis in Atrial Fibrillation - Journal of general internal medicine 2015;30(6) 777-782"
n/a,0,2,MEDL,25665229,"Caplan, Arthur L - Not enough primary-care doctors? Try Missouri's prescription - Missouri medicine 2015;111(6) 474-475"
17.839,2.29635,78.9,MEDL,25664912,"De Marco Garcia, Natalia V ... - Sensory inputs control the integration of neurogliaform interneurons into cortical circuits - Nature neuroscience 2015;18(3) 393-401"
5.789,2.131336,76.7,MEDL,25664657,"Howard, Andrea L ... - Developmental progression to early adult binge drinking and marijuana use from worsening versus stable trajectories of adolescent ADHD and delinquency - Addiction 2015;110(5) 784-795"
2.955,1.220507,57.5,MEDL,25663558,"Peled, Michael ... - Analysis of Programmed Death-1 in Patients with Psoriatic Arthritis - Inflammation 2015;38(4) 1573-1579"
2.513,1.703842,69.6,MEDL,25662896,"Zaky, Wafik ... - Choroid plexus carcinoma in children. The Head Start experience - Pediatric blood & cancer 2015;62(5) 784-789"
4.142,2.175179,77.3,MEDL,25662427,"Merritt, Melissa A ... - Investigation of Dietary Factors and Endometrial Cancer Risk Using a Nutrient-wide Association Study Approach in the EPIC and Nurses' Health Study (NHS) and NHSII - Cancer epidemiology biomarkers & prevention 2015;24(2) 466-471"
6.189,0.837228,43.5,MEDL,25662046,"Bangalore, Sripal ... - Trend in percutaneous coronary intervention volume following the COURAGE and BARI-2D trials. Insight from over 8.1 million percutaneous coronary interventions - International journal of cardiology 2015;183() 6-10"
12.124,2.345671,79.5,MEDL,25661872,"Dong, Bingning ... - Activating CAR and beta-catenin induces uncontrolled liver growth and tumorigenesis - Nature communications 2015;6() 5944-5944"
6.743,1.966688,74.3,MEDL,25660273,"Ren, Chunyan ... - Small-Molecule Modulators of Methyl-Lysine Binding for the CBX7 Chromodomain - Chemistry & biology 2015;22(2) 161-168"
2.73,0,2,MEDL,25660240,"Leucht, Philipp ... - Radial nerve transection associated with closed humeral shaft fractures. a report of two cases and review of the literature - Journal of shoulder & elbow surgery 2015;24(4) e96-100"
8.282,2.260154,78.4,MEDL,25660017,"Miyamoto, Tatsuo ... - The Microtubule-Depolymerizing Activity of a Mitotic Kinesin Protein KIF2A Drives Primary Cilia Disassembly Coupled with Cell Proliferation - Cell reports 2015;() -"
2.021,1.08615,53.1,MEDL,24911330,"Cohen, Mitchell D ... - Acute high-level exposure to WTC particles alters expression of genes associated with oxidative stress and immune function in the lung - Journal of immunotoxicology 2015;12(2) 140-153"
19.651,1.75087,70.5,MEDL,25012156,"Bakal, Jeffrey A ... - Applying novel methods to assess clinical outcomes. insights from the TRILOGY ACS trial - European heart journal 2015;36(6) 385-92a"
2.28,2.09948,76.3,MEDL,25080426,"Rasmussen, Andrew ... - Development and validation of a Haitian Creole screening instrument for depression - Transcultural psychiatry 2015;52(1) 33-57"
6.273,1.35198,61.3,MEDL,25240171,"Parker, Dane ... - CD4+ T Cells Promote the Pathogenesis of Staphylococcus aureus Pneumonia - Journal of infectious diseases 2015;211(5) 835-845"
8.339,2.110909,76.4,MEDL,25257175,"Menzies, F M ... - Calpain inhibition mediates autophagy-dependent protection against polyglutamine toxicity - Cell death & differentiation 2015;22(3) 433-444"
18.392,26.708928,99.7,MEDL,25304641,"Charlton, Michael ... - Sofosbuvir and ribavirin for treatment of compensated recurrent hepatitis C virus infection after liver transplantation - Gastroenterology 2015;148(1) 108-117"
2.528,1.469699,64.4,MEDL,25433425,"James, Lisa M ... - Development and application of a diagnostic algorithm for posttraumatic stress disorder - Psychiatry research 2015;231(1) 1-7"
4.302,0.483553,26,MEDL,25512429,"Erath, Jessey ... - Small-molecule xenomycins inhibit all stages of the Plasmodium life cycle - Antimicrobial agents & chemotherapy 2015;59(3) 1427-1434"
8.493,4.382065,92,MEDL,25543972,"Mentz, Robert J ... - Decongestion strategies and Renin-Angiotensin-aldosterone system activation in acute heart failure - JACC. Heart failure 2015;3(2) 97-107"
14.714,3.033005,85.7,MEDL,25601758,"Sekine, Shun-Ichi ... - The ratcheted and ratchetable structural States of RNA polymerase underlie multiple transcriptional functions - Molecular cell 2015;57(3) 408-421"
9.661,5.712764,94.9,MEDL,25605914,"Safavi-Hemami, Helena ... - Specialized insulin is used for chemical warfare by fish-hunting cone snails - Proceedings of the National Academy of Sciences of the United States of America (PNAS) 2015;112(6) 1743-1748"
40.137,10.199796,98.3,MEDL,25642960,"Mateos-Gomez, Pedro A ... - Mammalian polymerase theta promotes alternative NHEJ and suppresses recombination - Nature 2015;518(7538) 254-257"
1.692,0,2,MEDL,25659372,"Kondziolka, Douglas - Comment on the paper by doshi et Al. Entitled 'bilateral pedunculopontine nucleus stimulation for progressive supranuclear palsy' - Stereotactic & functional neurosurgery 2015;93(1) 66-66"
2.687,0.981537,49.3,MEDL,25661135,"Kanellopoulos, Anastasios John ... - Digital pupillometry and centroid shift changes after cataract surgery - Journal of cateract & refractive surgery 2015;41(2) 408-414"
2.865,0.984641,49.4,MEDL,25663180,"Manasson, Julia ... - Spondyloarthritis and the microbiome. new insights from an ancient hypothesis - Current rheumatology reports 2015;17(2) 10-10"
19.697,2.855243,84.4,MEDL,25665806,"Horwitz, Leora I ... - Association of hospital volume with readmission rates. a retrospective cross-sectional study - British medical journal. BMJ (International ed.) 2015;350() h447-h447"
3.365,0.55696,30,MEDL,25684956,"Balzora, Sophie ... - Assessing cultural competency skills in gastroenterology fellowship training - World journal of gastroenterology . WJG 2015;21(6) 1887-1892"
0.788,0.256174,13,MEDL,25502704,"Layliev, John ... - Endogenous cell therapy improves bone healing - Journal of craniofacial surgery 2015;26(1) 300-305"
2.443,0.863445,44.6,MEDL,25258361,"Fadiel, A ... - Phenytoin Is an Estrogen Receptor alpha-Selective Modulator That Interacts With Helix 12 - Reproductive sciences (Thousand Oaks, Calif.) 2015;22(2) 146-155"
3.55,0,2,MEDL,25213884,"Cianfoni, A ... - Vertebral augmentation for neoplastic lesions with posterior wall erosion and epidural mass - AJNR. American journal of neuroradiology 2015;36(1) 210-218"
3.924,0.186644,9.2,MEDL,24604410,"Deng, Weiran ... - Iterative projection onto convex sets for quantitative susceptibility mapping - Magnetic resonance in medicine 2015;73(2) 697-703"
2.51,3.423218,88.1,MEDL,25559553,"Makarem, Nour ... - Concordance with World Cancer Research Fund/American Institute for Cancer Research (WCRF/AICR) guidelines for cancer prevention and obesity-related cancer risk in the Framingham Offspring cohort (1991-2008) - Cancer causes & control. ccc 2015;26(2) 277-286"
1.971,1.475616,64.6,MEDL,25313457,"Erlanger, David M - Exposure to sub-concussive head injury in boxing and other sports - Brain injury 2015;29(2) 171-174"
3.701,1.918516,73.5,MEDL,25523470,"Bradley, Elizabeth H ... - Hospital Strategy Uptake and Reductions in Unplanned Readmission Rates for Patients with Heart Failure. A Prospective Study - Journal of general internal medicine 2015;30(5) 605-611"
8.493,0.964378,48.7,MEDL,25660836,"Bikdeli, Behnood ... - Intravenous fluids in acute decompensated heart failure - JACC. Heart failure 2015;3(2) 127-133"
19.697,6.311452,95.8,MEDL,25656852,"Dharmarajan, Kumar ... - Trajectories of risk after hospitalization for heart failure, acute myocardial infarction, or pneumonia. retrospective cohort study - British medical journal. BMJ (International ed.) 2015;350() h411-h411"
2.203,0,2,MEDL,25627860,"Butala, Neel M ... - Association of inpatient and outpatient glucose management with inpatient mortality among patients with and without diabetes at a major academic medical center - Journal of hospital medicine 2015;10(4) 228-235"
2.203,0.188148,9.3,MEDL,25557756,"Horwitz, Leora I ... - Introducing Choosing Wisely(R). Next steps in improving healthcare value - Journal of hospital medicine 2015;10(3) 187-189"
3.039,3.203726,86.8,MEDL,25349949,"Zhang, Yuying ... - Depression in Chinese patients with type 2 diabetes. associations with hyperglycemia, hypoglycemia, and poor treatment adherence - Journal of diabetes 2015;7(6) 800-808"
0.222,0,2,MEDL,25682619,"Pelle, Edward ... - Increased endogenous DNA oxidation correlates to increased iron levels in melanocytes relative to keratinocytes - Journal of cosmetic science 2015;65(5) 277-284"
4.338,3.062492,85.9,MEDL,25682696,"Marien, Tracy ... - Outcomes of Robotic-Assisted Laparoscopic Upper Urinary Tract Reconstruction. 250 Consecutive Patients - BJU international 2015;116(4) 604-611"
1.486,0.532027,28.6,MEDL,25683098,"Daeschler, Margaret ... - Defibrillator Deactivation Against a Patient's Wishes. Perspectives of Electrophysiology Practitioners - Pacing & clinical electrophysiology 2015;38(8) 917-924"
5.295,0.410414,21.9,MEDL,25684448,"Blackmon, Karen ... - The corpus callosum and recovery of working memory after epilepsy surgery - Epilepsia 2015;56(4) 527-534"
2.888,1.01754,50.7,MEDL,25686815,"Olin, Su-Chin Serene ... - Multilevel Predictors of Clinic Adoption of State-Supported Trainings in Children's Services - Psychiatric services 2015;66(5) 484-490"
2.225,0.638979,34.2,MEDL,25687186,"Serulle, Yafell ... - Diffusional Kurtosis Imaging in Hydrocephalus - Magnetic resonance imaging 2015;33(5) 531-536"
3.432,2.45718,80.7,MEDL,25687279,"Faedda, Gianni L ... - Depressive mixed states. A reappraisal of Koukopouloscriteria - Journal of affective disorders 2015;176() 18-23"
7.002,1.379098,62.1,MEDL,25687313,"Winkelmann, Richard R ... - Assessing frequency and quality of US dermatologist sunscreen recommendations to their patients - Journal of the American Academy of Dermatology 2015;72(3) 557-558"
1.708,0.257953,13.1,MEDL,25689814,"Nagler, Arielle R ... - Dermatologists' Attitudes, Prescription, and Counseling Patterns for Isotretinoin. A Questionnaire-based Study - Journal of drugs in dermatology . JDD 2015;14(2) 184-189"
2.731,0.573062,30.8,MEDL,25690588,"Flink, Laura ... - The recent national lipid association recommendations. how do they compare to other established dyslipidemia guidelines? - Current atherosclerosis reports 2015;17(4) 494-494"
2.516,1.64343,68.3,MEDL,25690943,"Trachtman, Rebecca ... - Recurrent focal segmental glomerulosclerosis after kidney transplantation - Pediatric nephrology 2015;30(10) 1793-1802"
4.171,2.392492,80,MEDL,25691358,"Fabiano, Gregory A ... - A Systematic Review of Meta-Analyses of Psychosocial Treatment for Attention-Deficit/Hyperactivity Disorder - Clinical child & family psychology review 2015;18(1) 77-97"
15.307,0.83192,43.2,MEDL,25692480,"Pietrzak, Robert H ... - Amygdala-Hippocampal Volume and the Phenotypic Heterogeneity of Posttraumatic Stress Disorder. A Cross-Sectional Study - JAMA psychiatry 2015;72(4) 396-398"
5.255,0.480012,25.8,MEDL,25692561,"Ofri, Danielle - The Passion and the Peril. Storytelling in Medicine - Academic medicine 2015;90(8) 1005-1006"
5.062,1.12508,54.5,MEDL,25693059,"Jiang, Jieying ... - Association of major dietary patterns and blood pressure longitudinal change in Bangladesh - Journal of hypertension 2015;33(6) 1193-1200"
4.706,0.884746,45.5,MEDL,25693446,"Luo, Zunping ... - The biology of Plasmodium vivax explored through genomics - Annals of the New York Academy of Sciences 2015;1342() 53-61"
6.54,8.727458,97.7,MEDL,25693799,"Abbatiello, Susan E ... - Large-scale inter-laboratory study to develop, analytically validate and apply highly multiplexed, quantitative peptide assays to measure cancer-relevant proteins in plasma - Molecular & cellular proteomics 2015;14(9) 2357-2374"
1.161,0.234744,11.8,MEDL,25694188,"Jiang, Huimiao ... - Pancreatic amyloidoma associated with elevated CA19-9. A case diagnosed by endoscopic ultrasound-guided fine-needle aspiration biopsy - Diagnostic cytopathology 2015;43(9) 719-721"
4.84,0.586977,31.5,MEDL,25695990,"Sanders, James O ... - What's New in Pediatric Orthopaedics - Journal of bone & joint surgery (American volume) 2015;97(4) 344-350"
2.395,0.202206,10.1,MEDL,23995819,"Hurth, Kyle ... - Whipple's Disease Masquerades as Dementia With Lewy Bodies - Alzheimer disease & associated disorders 2015;29(1) 85-89"
4.84,6.693241,96.2,MEDL,24948688,"Schippling, S ... - Quality control for retinal OCT in multiple sclerosis. validation of the OSCAR-IB criteria - Multiple sclerosis 2015;21(2) 163-170"
3.866,2.068998,75.8,MEDL,25082092,"Gutierrez, Joel V ... - Brainstem reflexes in patients with familial dysautonomia - Clinical neurophysiology 2015;126(3) 626-633"
4.609,9.57468,98.1,MEDL,25125321,"Amrock, Stephen M ... - Perception of e-cigarette harm and its correlation with use among u.s. Adolescents - Nicotine & tobacco research 2015;17(3) 330-336"
7.786,2.309503,79,MEDL,25267803,"Kondziolka, Douglas ... - The biology of radiosurgery and its clinical applications for brain tumors - Neuro-oncology 2015;17(1) 29-44"
3.858,1.678202,69.1,MEDL,25521867,"Elbel, Brian ... - A water availability intervention in new york city public schools. influence on youths' water and milk behaviors - American journal of public health. AJPH 2015;105(2) 365-372"
2.351,2.68948,83,MEDL,25548852,"Bloom, Bradley S ... - Impact of intradermal abobotulinumtoxinA on facial erythema of rosacea - Dermatologic surgery 2015;41 Suppl 1() S9-16"
2.84,7.614787,97,MEDL,25675059,"Manchikanti, Laxmaiah ... - Do cervical epidural injections provide long-term relief in neck and upper extremity pain? A systematic review - Pain physician 2015;18(1) 39-60"
2.731,0.435055,23.3,MEDL,25687258,"Tanna, Monique S ... - The role of testosterone therapy in cardiovascular mortality. culprit or innocent bystander? - Current atherosclerosis reports 2015;17(3) 490-490"
4.525,1.135809,54.8,MEDL,25687266,"Wu, Xian-Rui ... - Pathogenesis, diagnosis, and management of ulcerative proctitis, chronic radiation proctopathy, and diversion proctitis - Inflammatory bowel diseases 2015;21(3) 703-715"
3.759,0,2,MEDL,25694655,"Opitz, Isabelle ... - Corrigendum to 'Biomolecular and clinical practice in malignant pleural mesothelioma and lung cancer. what thoracic surgeons should know' - European journal of cardio-thoracic surgery 2015;47(1) 200-200"
3.123,4.776384,93.1,MEDL,25195152,"Reijnen, A ... - Prevalence of mental health symptoms in Dutch military personnel returning from deployment to Afghanistan. A 2-year longitudinal analysis - European psychiatry 2015;30(2) 341-346"
2.806,1.071359,52.6,MEDL,25643003,"Hoencamp, Rigo ... - Long-term impact of battle injuries; five-year follow-up of injured dutch servicemen in afghanistan 2006-2010 - PLoS one 2015;10(2) e0115119-e0115119"
4.788,1.857198,72.4,MEDL,25277845,"van Zuiden, Mirjam ... - Pre-deployment differences in glucocorticoid sensitivity of leukocytes in soldiers developing symptoms of PTSD, depression or fatigue persist after return from military deployment - Psychoneuroendocrinology 2015;51() 513-524"
4.788,6.727136,96.2,MEDL,25129579,"Boks, Marco P ... - Longitudinal changes of telomere length and epigenetic age related to traumatic stress and post-traumatic stress disorder - Psychoneuroendocrinology 2015;51() 506-512"
4.788,1.160707,55.7,MEDL,25128222,"Reijnen, Alieke ... - The effect of deployment to a combat zone on testosterone levels and the association with the development of posttraumatic stress symptoms. A longitudinal prospective Dutch military cohort study - Psychoneuroendocrinology 2015;51() 525-533"
4.788,1.804163,71.5,MEDL,25106657,"Smid, Geert E ... - Cytokine production as a putative biological mechanism underlying stress sensitization in high combat exposed soldiers - Psychoneuroendocrinology 2015;51() 534-546"
0.779,0.159769,7.8,MEDL,25167909,"Zeylemaker, M M P ... - Blended care; development of a day treatment program for medically unexplained physical symptoms (MUPS) in the Dutch Armed Forces - Work. a journal of prevention, assessment, & rehabilitation 2015;50(1) 111-120"
1.894,1.066555,52.5,MEDL,25548112,"Hoencamp, Rigo ... - Impact of combat events on first responders. Experiences of the armed conflict in Uruzgan, Afghanistan - Injury 2015;46(5) 863-869"
29.886,15.088499,99.2,MEDL,25419705,"Kang, Hyun Mi ... - Defective fatty acid oxidation in renal tubular epithelial cells has a key role in kidney fibrosis development - Nature medicine 2015;21(1) 37-46"
9.478,12.736046,98.9,MEDL,24795085,"Blennow, Kaj ... - Clinical utility of cerebrospinal fluid biomarkers in the diagnosis of early Alzheimer's disease - Alzheimer's & dementia 2015;11(1) 58-69"
1.262,0,2,MEDL,25658768,"Lee, David C ... - The Impact of Hospital Closures and Hospital and Population Characteristics on Increasing Emergency Department Volume. A Geographic Analysis - Population health management 2015;18(6) 459-466"
n/a,n/a,n/a,ORIGINAL,9505,"Caplan, Arthur L - Lessons from the Ebola crisis - Journal of the Academy of Distinguished Educators. JADE 2015;3(1) 25-27"
3.858,1.95008,74,MEDL,25713975,"Strauss, Shiela M ... - The Potential for Glycemic Control Monitoring and Screening for Diabetes at Dental Visits Using Oral Blood - American journal of public health. AJPH 2015;105(4) 796-801"
6.078,4.637455,92.7,MEDL,25697590,"San-Juan, Daniel ... - Transcranial Direct Current Stimulation in Epilepsy - Brain stimulation 2015;8(3) 455-464"
7.307,0.935928,47.5,MEDL,25697819,"Fenyo, David ... - The GPMDB REST Interface - Bioinformatics 2015;31(12) 2056-2058"
2.124,2.128732,76.7,MEDL,25698588,"Bjurlin, Marc A ... - Near-infrared fluorescence imaging with intraoperative administration of indocyanine green for robotic partial nephrectomy - Current urology reports 2015;16(4) 20-20"
5.988,1.161364,55.7,MEDL,25698759,"Volkow, Nora D ... - Alcohol decreases baseline brain glucose metabolism more in heavy drinkers than controls but has no effect on stimulation-induced metabolic increases - Journal of neuroscience 2015;35(7) 3248-3255"
3.054,2.373161,79.8,MEDL,25699191,"Russo, Margherita ... - Sativex in the management of multiple sclerosis-related spasticity. role of the corticospinal modulation - Neural plasticity 2015;2015() 656582-656582"
3.7,0.506496,27.2,MEDL,25699508,"Hoang, Quan V ... - Reply - Retina 2015;35(3) e24-e24"
2.696,5.177599,94,MEDL,25700238,"Scheer, Justin K ... - Comprehensive study of back and leg pain improvements after adult spinal deformity surgery. analysis of 421 patients with 2-year follow-up and of the impact of the surgery on treatment satisfaction - Journal of neurosurgery. Spine 2015;22(5) 540-553"
3.429,0.571128,30.7,MEDL,25700879,"Kothare, Sanjeev V ... - Quality Measures for the Care of Pediatric Patients with Obstructive Sleep Apnea - Journal of clinical sleep medicine . JCSM 2015;11(3) 385-404"
2.592,1.793959,71.3,MEDL,25700972,"Pancucci, Giovanni ... - Rescue bypass for revascularization after ischemic complications in the treatment of giant or complex intracranial aneurysms - World neurosurgery 2015;83(6) 912-920"
6.133,0.982303,49.4,MEDL,25700995,"Buzsaki, Gyorgy ... - Editorial overview. Brain rhythms and dynamic coordination - Current opinion in neurobiology 2015;31() v-ix"
4.446,0,2,MEDL,25702321,"Mosca, Ralph S - TGA/VSD/LVOTO. Evolution of surgical therapy - Journal of thoracic & cardiovascular surgery 2015;149(5) 1356-1357"
3.432,0.708235,37.6,MEDL,25702604,"Steenkamp, Maria M ... - PTSD symptom presentation across the deployment cycle - Journal of affective disorders 2015;176() 87-94"
2.549,0,2,MEDL,25703388,"Bertelsen, Nathan ... - A New Risk Factor for Cardiovascular Disease and Associated Risk Factors. Education - Journal of clinical hypertension (1999) 2015;17(5) 338-339"
47.831,0.745221,39.3,MEDL,25703457,"Caplan, Arthur L - Morality in a time of Ebola - Lancet 2015;385(9971) e16-e17"
9.614,4.332004,91.8,MEDL,25703559,"Achkar, Jacqueline M ... - B cells and antibodies in the defense against Mycobacterium tuberculosis infection - Immunological reviews 2015;264(1) 167-181"
0.906,0.207074,10.3,MEDL,25704133,"Margolis, Nathaniel E ... - Frequency of recommendations for additional imaging in diagnostic ultrasound examinations. Evaluation of radiologist, technologist, and other examination-related factors - Journal of clinical ultrasound 2015;43(8) 463-468"
2.78,2.348657,79.5,MEDL,25704226,"Deipolyi, Amy R ... - Safety and Efficacy of 70-150 mum and 100-300 mum Drug-Eluting Bead Transarterial Chemoembolization for Hepatocellular Carcinoma - Journal of vascular & interventional radiology 2015;26(4) 516-522"
2.757,2.301826,78.9,MEDL,25704355,"Malaga-Dieguez, Laura ... - Novel Therapies for FSGS. Preclinical and Clinical Studies - Advances in chronic kidney disease 2015;22(2) e1-e6"
3.639,0.438328,23.5,MEDL,25704600,"Shallcross, Amanda J ... - Race/ethnicity moderates the relationship between chronic life stress and quality of life in type 2 diabetes - Diabetes research & clinical practice 2015;108(1) 150-156"
3.083,1.261533,58.8,MEDL,25704897,"Gilani, Nima ... - Minimization of errors in biexponential T measurements of the prostate - Journal of magnetic resonance imaging 2015;42(4) 1072-1077"
n/a,0.256884,13.1,MEDL,25705578,"Masters, Alina ... - Melatonin, the Hormone of Darkness. From Sleep Promotion to Ebola Treatment - Brain disorders & therapy 2015;4(1) -"
2.806,0.66807,35.7,MEDL,25705890,"Tsay, Jun-Chieh J ... - Molecular characterization of the peripheral airway field of cancerization in lung adenocarcinoma - PLoS one 2015;10(2) e0118132-e0118132"
2.499,10.38218,98.3,MEDL,25705962,"Diebo, Bassel G ... - Recruitment of Compensatory Mechanisms in Sagittal Spinal Malalignment is Age and Regional Deformity Dependent. A full standing axis analysis of key radiographic parameters - Spine 2015;40(9) 642-649"
10.029,3.939497,90.5,MEDL,25706191,"Amariglio, Rebecca E ... - Tracking Early Decline in Cognitive Function in Older Individuals at Risk for Alzheimer Disease Dementia. The Alzheimer's Disease Cooperative Study Cognitive Function Instrument - JAMA neurology 2015;72(4) 446-454"
0.902,0.428278,22.9,MEDL,25706363,"Wall, Darci J ... - ACR Appropriateness Criteria(R) Infertility - Ultrasound quarterly 2015;31(1) 37-44"
17.839,5.770783,95,MEDL,25706474,"Buzsaki, Gyorgy ... - What does gamma coherence tell us about inter-regional neural communication? - Nature neuroscience 2015;18(4) 484-489"
0.954,0.680691,36.3,MEDL,25706498,"Chee, Kok-Yoon ... - International study on antidepressant prescription pattern at 40 major psychiatric institutions and hospitals in Asia. A 10-year comparison study - Asia-Pacific psychiatry 2015;7(4) 366-374"
9.776,3.557159,88.8,MEDL,25707031,"Carignan, Courtney C ... - Estimated Exposure to Arsenic in Breastfed and Formula-Fed Infants in a United States Cohort - Environmental health perspectives 2015;123(5) 500-506"
1.701,1.338594,61,MEDL,25707045,"Nagendran, Sonali T ... - Anti-VEGF Intravitreal Bevacizumab for Radiation-Associated Neovascular Glaucoma - Ophthalmic surgery, lasers & imaging retina 2015;46(2) 201-207"
1.701,1.598451,67.4,MEDL,25707054,"Pang, Claudine E ... - New insights into stargardt disease with multimodal imaging - Ophthalmic surgery, lasers & imaging retina 2015;46(2) 257-261"
4.373,0,2,MEDL,25707340,"Hodes-Wertz, Brooke ... - Changing ovarian stimulation parameters in a subsequent cycle does not increase the number of euploid embryos - Fertility & sterility 2015;103(4) 947-953"
3.055,0,2,MEDL,25707995,"Iorio, Richard ... - Economic Impact of Orthopedic Adult Reconstruction Office Practice. The Implications of Hospital Employment Models on Local Economies - Journal of arthroplasty 2015;30(6) 923-930"
3.319,0.278366,14.3,MEDL,25708727,"Davidson, Anne ... - Sustaining the rheumatology research enterprise - Arthritis care & research (2010) 2015;67(9) 1187-1190"
2.063,1.470795,64.4,MEDL,25708964,"Xiang, Yu-Tao ... - Use of electroconvulsive therapy for Asian patients with schizophrenia (2001-2009). trends and correlates - Psychiatry & clinical neurosciences 2015;69(8) 489-496"
4.02,2.205561,77.7,MEDL,25710242,"Goff, Donald C - Drug development in schizophrenia. are glutamatergic targets still worth aiming at? - Current opinion in psychiatry 2015;28(3) 207-215"
3.403,1.059363,52.2,MEDL,25710419,"Wild, Jeffrey L ... - Same-day combined endoscopic retrograde cholangiopancreatography and cholecystectomy. Achievable and minimizes costs - Journal of trauma & acute care surgery 2015;78(3) 503-7; discussion 507"
9.174,0.975721,49.1,MEDL,25710528,"Jung, Heekyung ... - Evolution of Patterning Systems and Circuit Elements for Locomotion - Developmental cell 2015;32(4) 408-422"
1.322,1.258356,58.7,MEDL,25710856,"Howard, Rennie G ... - Presence of gout is associated with increased prevalence and severity of knee osteoarthritis among older men. results of a pilot study - Journal of clinical rheumatology. JCR 2015;21(2) 63-71"
12.589,3.15765,86.5,MEDL,25710962,"Ager, Eleanor I ... - Blockade of MMP14 Activity in Murine Breast Carcinomas. Implications for Macrophages, Vessels, and Radiotherapy - Journal of the National Cancer Institute 2015;107(4) -"
5.157,6.362592,95.8,MEDL,25711199,"Le Nobin, Julien ... - Image Guided Focal Therapy Of MRI-Visible Prostate Cancer. Defining a 3D Treatment Margin based on MRI-Histology Co-registration Analysis - Journal of urology 2015;194(2) 364-370"
12.589,0.901778,46.2,MEDL,25713165,"Aleksandrova, Krasimira ... - A prospective study of the immune system activation biomarker neopterin and colorectal cancer risk - Journal of the National Cancer Institute 2015;107(4) -"
9.661,1.275284,59.2,MEDL,25713349,"Kim, Seonil ... - Network compensation of cyclic GMP-dependent protein kinase II knockout in the hippocampus by Ca2+-permeable AMPA receptors - Proceedings of the National Academy of Sciences of the United States of America (PNAS) 2015;112(10) 3122-3127"
3.858,1.654143,68.6,MEDL,25713971,"Kansagra, Susan M ... - Reducing Sugary Drink Consumption. New York City's Approach - American journal of public health. AJPH 2015;105(4) e61-e64"
5.817,0.663687,35.4,MEDL,25714065,"Milam, Emily C ... - Culinary Metaphors in Dermatology. Eating Our Words - JAMA dermatology 2015;151(8) 912-912"
2.66,1.938268,73.8,MEDL,25714282,"Ream, Justin M ... - Characterization of Adrenal Lesions at Chemical-Shift MRI. A Direct Intraindividual Comparison of In- and Opposed-Phase Imaging at 1.5 T and 3 T - American journal of roentgenology (1976) 2015;204(3) 536-541"
2.66,5.681541,94.9,MEDL,25714311,"Rosenkrantz, Andrew B ... - Transition zone prostate cancer. revisiting the role of multiparametric MRI at 3 T - American journal of roentgenology (1976) 2015;204(3) W266-W272"
2.66,0,2,MEDL,25714327,"Gyftopoulos, Soterios ... - Reply to ""upper extremity trauma radiographs"" - American journal of roentgenology (1976) 2015;204(3) W375-W375"
2.251,5.272897,94.2,MEDL,25714442,"Ryan, Devon J ... - Delay in hip fracture surgery. an analysis of patient- and hospital-specific risk factors - Journal of orthopaedic trauma 2015;29(8) 343-348"
7.956,1.365775,61.7,MEDL,25714794,"King, Joseph T Jr ... - Thirty-Day Postoperative Mortality Among Individuals With HIV Infection Receiving Antiretroviral Therapy and Procedure-Matched, Uninfected Comparators - JAMA surgery 2015;150(4) 343-351"
4.338,0.827375,43,MEDL,25715887,"Wollin, Daniel A ... - Guideline of Guidelines. Prostate Cancer Imaging - BJU international 2015;116(4) 526-530"
2.743,0.537596,28.9,MEDL,25716275,"Schneier, Amanda Tamar ... - Management and diagnosis of fatty liver disease - Expert review of gastroenterology & hepatology 2015;9(5) 671-683"
2.341,0.15375,7.5,MEDL,25716426,"Jang, Bo-Yun ... - Role of Drosophila EDEMs in the degradation of the alpha-1-antitrypsin Z variant - International journal of molecular medicine 2015;35(4) 870-876"
n/a,0,2,MEDL,25717388,"Sukhotnik, Igor ... - Effect of ozone on intestinal epithelial homeostasis in a rat model - Rambam Maimonides medical journal 2015;6(1) e0006-e0006"
n/a,0.072223,3.8,MEDL,25717419,"Cho, Soo Jung ... - YKL-40 is a Protective Biomarker for Fatty Liver in World Trade Center Particulate Matter-Exposed Firefighters - Journal of molecular biomarkers & diagnosis 2015;5() -"
1.116,4.902999,93.4,MEDL,25719506,"Svirsky, Mario A ... - Bilateral cochlear implants with large asymmetries in electrode insertion depth. implications for the study of auditory plasticity - Acta oto-laryngologica 2015;135(4) 354-363"
20.06,1.191798,56.7,MEDL,25720964,"Kourtis, Nikos ... - FBXW7 modulates cellular stress response and metastatic potential through HSF1 post-translational modification - Nature cell biology 2015;17(3) 322-332"
6.442,12.860855,98.9,MEDL,25721181,"Cortese, Samuele ... - Cognitive Training for Attention-Deficit/Hyperactivity Disorder. Meta-Analysis of Clinical and Neuropsychological Outcomes From Randomized Controlled Trials - Journal of the American Academy of Child & Adolescent Psychiatry 2015;54(3) 164-174"
1.692,0.561769,30.2,MEDL,25721481,"Ledermann, Katharina ... - Effects of Cerebellothalamic Tractotomy on Cognitive and Emotional Functioning in Essential Tremor. A Preliminary Study in 5 Essential Tremor Patients - Stereotactic & functional neurosurgery 2015;93(2) 127-132"
3.303,6.701598,96.2,MEDL,25722212,"Park, Sung Chul Sean ... - Lamina Cribrosa Depth in Different Stages of Glaucoma - Investigative ophthalmology & visual science. IOVS 2015;56(3) 2059-2064"
37.205,8.924,97.8,MEDL,25722416,"Narendra, Varun ... - Transcription. CTCF establishes discrete functional chromatin domains at the Hox clusters during differentiation - Science 2015;347(6225) 1017-1021"
6.646,1.409101,62.9,MEDL,25722446,"Fanchon, Louise M ... - Feasibility for in situ, High Resolution Correlation of Tracer Uptake with Histopathology by Quantitative Autoradiography of Biopsy Specimens Obtained under FDG PET/CT Guidance - Journal of nuclear medicine 2015;56(4) 538-544"
3.784,0.307855,16,MEDL,25724049,"Alperovich, Michael ... - Treatment of Nipple-Sparing Mastectomy Necrosis Using Hyperbaric Oxygen Therapy - Plastic & reconstructive surgery 2015;135(6) 1071e-1072e"
3.348,2.822061,84.1,MEDL,25724493,"Ghanta, Swapna ... - Regulation of Inflammation and Fibrosis by Macrophages in Lymphedema - American journal of physiology. Heart & circulatory physiology 2015;308(9) H1065-H1077"
7.398,3.095473,86.1,MEDL,25724704,"Ho, Samuel B ... - Integrated Care Increases Treatment and Improves Outcomes of Patients with Chronic HCV Infection and Psychiatric Illness or Substance Abuse - Clinical gastroenterology & hepatology 2015;13(11) 2005-14.e1"
2.4,0.098207,4.9,MEDL,25725226,"Strazza, Marianne ... - T cell chemokine receptor patterns as pathogenic signatures in autoimmunity - Discovery medicine 2015;19(103) 117-125"
2.906,2.46233,80.8,MEDL,25445816,"Svirsky, Mario A ... - Gradual adaptation to auditory frequency mismatch - Hearing research 2015;322() 163-170"
1.529,0.302602,15.7,MEDL,25135799,"Caplan, A L ... - Refugees, humanitarian aid and the right to decline vaccinations - Journal of medical ethics 2015;41(3) 276-277"
1.615,1.356275,61.5,MEDL,25496433,"Stubberud, Jan ... - Emotional health and coping in spina bifida after goal management training. A randomized controlled trial - Rehabilitation psychology 2015;60(1) 1-16"
3.968,2.802159,84,MEDL,25561722,"Takeo, Makoto ... - Wound healing and skin regeneration - Cold Spring Harbor perspectives in medicine 2015;5(1) a023267-a023267"
4.125,1.448189,63.9,MEDL,25561743,"Zhang, Dongyun ... - A Novel Post-translational Modification of Nucleolin, SUMOylation at Lys-294, Mediates Arsenite-induced Cell Death by Regulating gadd45alpha mRNA Stability - Journal of biological chemistry 2015;290(8) 4784-4800"
4.057,0.451681,24.2,MEDL,25579842,"Salhi, Amel ... - RSK1 Activation Promotes Invasion in Nodular Melanoma - American journal of pathology 2015;185(3) 704-716"
6.032,2.770304,83.7,MEDL,25657190,"Lord, Aaron S ... - Time course and predictors of neurological deterioration after intracerebral hemorrhage - Stroke 2015;46(3) 647-652"
3.677,2.584519,82,MEDL,25695144,"Laskowski, Larissa K ... - Ice water submersion for rapid cooling in severe drug-induced hyperthermia - Clinical toxicology (Philadelphia) 2015;53(3) 181-184"
5.965,0.695202,37,MEDL,25695600,"Rorke, E A ... - Structural and biochemical changes underlying a keratoderma-like phenotype in mice lacking suprabasal AP1 transcription factor function - Cell death & disease 2015;6() e1647-e1647"
4.863,3.410166,88,MEDL,25696062,"Fitzgerald, Jodi D ... - Association of Objectively Measured Physical Activity With Cardiovascular Risk in Mobility-limited Older Adults - Journal of the American Heart Association 2015;4(2) -"
5.444,3.710718,89.5,MEDL,25704662,"Halpern, Zamir ... - Comparison of adenoma detection and miss rates between a novel balloon colonoscope and standard colonoscopy. a randomized tandem study - Endoscopy 2015;47(3) 238-244"
n/a,2.822755,84.1,MEDL,25705383,"Geisler, Benjamin P ... - Apical ballooning and cardiomyopathy in a melanoma patient treated with ipilimumab. a case of takotsubo-like syndrome - Journal for immunotherapy of cancer 2015;3() 4-4"
0.902,0.542529,29.2,MEDL,25706359,"Shamitoff, Anna ... - Practice patterns in imaging of the abdomen and pelvis of the pregnant patient. a survey from the 2012 radiological society of north america annual meeting controversies session - Ultrasound quarterly 2015;31(1) 2-4"
n/a,1.656916,68.6,MEDL,25709385,"Kanellopoulos, Anastasios John ... - Color light-emitting diode reflection topography. validation of keratometric repeatability in a large sample of wide cylindrical-range corneas - Clinical ophthalmology (Auckland, N.Z.) 2015;9() 245-252"
10.732,16.150729,99.3,MEDL,25578246,"Mueller, Noel T ... - The infant microbiome development. mom matters - Trends in molecular medicine 2015;21(2) 109-117"
2.757,0.728017,38.5,MEDL,25716311,"Quinones, Adriana ... - Diabetes and Ischemic Heart Disease Death in People Age 25-54. A Multiple-Cause-of-Death Analysis Based on Over 400 000 Deaths From 1990 to 2008 in New York City - Clinical cardiology 2015;38(2) 114-120"
1.861,0.493615,26.5,MEDL,25345685,"Chen, Gong ... - A PRIM approach to predictive-signature development for patient stratification - Statistics in medicine 2015;34(2) 317-342"
4.84,0,2,MEDL,25653329,"Strauss, Eric J ... - Report from the 2013 AOA North American Traveling Fellowship - Journal of bone & joint surgery (American volume) 2015;97(3) e13-e13"
4.47,1.072148,52.7,MEDL,24914093,"Alaiya, Ayodele ... - Proteomic analysis of Class IV lupus nephritis - Nephrology, dialysis, transplantation 2015;30(1) 62-70"
n/a,n/a,n/a,EMBASE,2015725188,"Osei, K M ... - Essentials for emergency care. Lessons from an inventory assessment of an emergency centre in Sub-Saharan Africa - African journal of emergency medicine = Revue africaine de la medecine d'urgence 2015;4(4) 174-177"
2.259,4.703097,92.9,MEDL,25346323,"Hendriksz, Christian J ... - International guidelines for the management and treatment of Morquio A syndrome - American journal of medical genetics. Part A 2015;167A(1) 11-25"
9.478,5.959217,95.3,MEDL,25510383,"Hartley, Dean ... - Down syndrome and Alzheimer's disease. Common pathways, common goals - Alzheimer's & dementia 2015;11(6) 700-709"
3.222,2.936207,85,MEDL,25702933,"Palamar, Joseph J ... - Powder cocaine and crack use in the United States. An examination of risk for arrest and socioeconomic disparities in use - Drug & alcohol dependence 2015;149() 108-116"
3.222,7.518619,96.9,MEDL,25736618,"Palamar, Joseph J ... - Synthetic cannabinoid use in a nationally representative sample of US high school seniors - Drug & alcohol dependence 2015;149() 194-202"
16.538,0.218227,10.9,MEDL,25730566,"Band, Philip A - Using Medicare Data to Understand Health Care Value. Measures of Incremental Cost and Effectiveness are Both Needed to Estimate Value - JAMA internal medicine 2015;175(3) 462-462"
4.388,n/a,n/a,WOS,000348374200020,"Inouye, Sharon K ... - American Geriatrics Society Abstracted Clinical Practice Guideline for Postoperative Delirium in Older Adults - Journal of the American Geriatrics Society 2015;63(1) 142-150"
6.513,3.158118,86.5,MEDL,25156182,"Weinstein, Stephanie J ... - Serum 25-hydroxyvitamin D, vitamin D binding protein and risk of colorectal cancer in the Prostate, Lung, Colorectal and Ovarian Cancer Screening Trial - International journal of cancer 2015;136(6) E654-E664"
2.782,0.472836,25.4,MEDL,25613987,"Tejwani, Nirmal ... - External fixation of tibial fractures - Journal of the American Academy of Orthopaedic Surgeons 2015;23(2) 126-130"
2.251,0,2,MEDL,25050746,"Donegan, Derek J ... - Gerdy's Tubercle. The Lighthouse to the Knee - Journal of orthopaedic trauma 2015;29(2) e51-e53"
2.513,0.95346,48.2,MEDL,25399948,"Dreyer, ZoAnn E ... - Intensified chemotherapy without SCT in infant ALL. Results from COG P9407 (Cohort 3) - Pediatric blood & cancer 2015;62(3) 419-426"
4.373,2.918033,84.9,MEDL,25639967,"Keefe, David ... - Oocyte competency is the key to embryo potential - Fertility & sterility 2015;103(2) 317-322"
5.11,2.463851,80.8,MEDL,25156796,"Zhang, Xue-Qing ... - Nanoparticles containing a liver x receptor agonist inhibit inflammation and atherosclerosis - Advanced healthcare materials 2015;4(2) 228-236"
2.93,0.462075,24.8,MEDL,25593099,"Santra, Soumava ... - Development of potent dopamine-norepinephrine uptake inhibitors (DNRIs) based on a (2S,4R,5R)-2-benzhydryl-5-((4-methoxybenzyl)amino)tetrahydro-2H-pyran-4-ol molecular template - Bioorganic & medicinal chemistry 2015;23(4) 821-828"
3.677,0.437886,23.4,MEDL,25567685,"Lowry, J A ... - Pediatric fatality review of the 2013 National Poison Database System (NPDS). Focus on intent - Clinical toxicology (Philadelphia) 2015;53(2) 79-81"
3.677,0.657683,35.1,MEDL,25547175,"Livshits, Z ... - Retained drugs in the gastrointestinal tracts of deceased victims of oral drug overdose - Clinical toxicology (Philadelphia) 2015;53(2) 113-118"
4.179,13.778406,99,MEDL,25586396,"Bogenschutz, Michael P ... - Psilocybin-assisted treatment for alcohol dependence. A proof-of-concept study - Journal of psychopharmacology 2015;29(3) 289-299"
3.308,0.514116,27.6,MEDL,25304864,"Littlewood, Rae A ... - Dose specific effects of olanzapine in the treatment of alcohol dependence - Psychopharmacology 2015;232(7) 1261-1268"
1.234,0.744422,39.3,MEDL,25290463,"Wilcox, Claire E ... - Cognitive control network function in alcohol use disorder before and during treatment with Lorazepam - Substance use & misuse 2015;50(1) 40-52"
2.669,0.535958,28.8,MEDL,25742929,"Zhang, Yuying ... - Overexpression of ADAMTS-7 leads to accelerated initiation and progression of collagen-induced arthritis in mice - Molecular & cellular biochemistry 2015;404(1-2) 171-179"
3.579,0.669267,35.7,MEDL,25551155,"Butler, Victoria J ... - A consistent muscle activation strategy underlies crawling and swimming in Caenorhabditis elegans - Journal of the Royal Society, Interface 2015;12(102) 20140963-20140963"
n/a,1.55491,66.4,MEDL,25726463,"Kim, Namhee ... - Computational Prediction of Riboswitch Tertiary Structures Including Pseudoknots by RAGTOP. A Hierarchical Graph Sampling Approach - Methods in enzymology 2015;553() 115-135"
11.412,14.004353,99.1,MEDL,25726497,"Dougherty, Darin D ... - A Randomized Sham-Controlled Trial of Deep Brain Stimulation of the Ventral Capsule/Ventral Striatum for Chronic Treatment-Resistant Depression - Biological psychiatry 2015;78(4) 240-248"
1.494,0.440645,23.6,MEDL,25727167,"Ayaz, Syed Imran ... - Comparison of quantitative electroencephalogram to current clinical decision rules for head computed tomography use in acute mild traumatic brain injury in the ED - American journal of emergency medicine 2015;33(4) 493-496"
3.263,0.247618,12.6,MEDL,25728823,"Balakrishnan, Revathi ... - Prevalence of unrecognized diabetes, prediabetes and metabolic syndrome in patients undergoing elective percutaneous coronary intervention - Diabetes/metabolism research & reviews 2015;31(6) 603-609"
3.986,1.510483,65.4,MEDL,25728831,"Jarskog, L Fredrik ... - A Phase II study of a histamine H receptor antagonist GSK239512 for cognitive impairment in stable schizophrenia subjects on antipsychotic therapy - Schizophrenia research 2015;164(1-3) 136-142"
n/a,0.984389,49.4,MEDL,25729774,"Siegler, Eugenia L ... - Community-Based Supports and Services for Older Adults. A Primer for Clinicians - Journal of geriatrics 2015;2015() -"
2.024,0,2,MEDL,25730449,"Lafer, Marissa P ... - Reduced Cochlear Implant Performance After the Use of Growth Hormone With Regain of Function After Cessation of Growth Hormone Therapy - Otology & neurotology 2015;36(6) 1006-1009"
17.839,3.725119,89.6,MEDL,25730672,"Peyrache, Adrien ... - Internally organized mechanisms of the head direction sense - Nature neuroscience 2015;18(4) 569-575"
5.55,1.065199,52.4,MEDL,25731133,"DiNicolantonio, James J ... - Ezetimibe Plus Moderate Dose Simvastatin After Acute Coronary Syndrome. What are we IMPROVEing on? - American journal of medicine 2015;128(8) 914.e1-914.e4"
2.513,3.95407,90.5,MEDL,25732247,"Raetz, Elizabeth A ... - Re-induction chemoimmunotherapy with epratuzumab in relapsed acute lymphoblastic leukemia (ALL). Phase II results from Children's Oncology Group (COG) study ADVL04P2 - Pediatric blood & cancer 2015;62(7) 1171-1175"
17.135,6.446175,95.9,MEDL,25732278,"Qaseem, Amir ... - Risk assessment and prevention of pressure ulcers. a clinical practice guideline from the american college of physicians - Annals of internal medicine 2015;162(5) 359-369"
6.926,16.736019,99.3,MEDL,25733647,"Ekelund, Ulf ... - Physical activity and all-cause mortality across levels of overall and abdominal adiposity in European men and women. the European Prospective Investigation into Cancer and Nutrition Study (EPIC) - American journal of clinical nutrition 2015;101(3) 613-621"
3.883,4.102164,91.1,MEDL,25734247,"Volkow, Nora D ... - Biomarkers in Substance Use Disorders - ACS chemical neuroscience 2015;6(4) 522-525"
44.405,0,2,MEDL,25734722,"Jubelt, Lindsay E ... - Leading by example--health systems improving the care of employees - JAMA 2015;313(9) 883-884"
1.107,0.293388,15.2,MEDL,25734946,"Khan, Rehan ... - Bone Regenerative Potential of Modified Biphasic Graft Materials - Implant dentistry 2015;24(2) 149-154"
4.524,1.175955,56.1,MEDL,25737487,"Yi, Stella S ... - Self-Blood Pressure Monitoring in an Urban, Ethnically Diverse Population. A Randomized Clinical Trial Utilizing the Electronic Health Record - Circulation. Cardiovascular quality & outcomes 2015;8(2) 138-145"
n/a,0,2,MEDL,25737625,"Baxi, Laxmi V ... - Symptomatic Chronic Uterine Dehiscence. A Different Approach, Non-surgical Successful Closure - Journal of obstetrics & gynaecology of India 2015;65(1) 56-59"
n/a,1.466619,64.3,MEDL,25738163,"Perumal, Jai S ... - Disease exacerbation after rituximab induction in neuromyelitis optica - Neurology neuroimmunology & neuroinflammation 2015;2() e61-e61"
1.708,1.182266,56.4,MEDL,25738847,"Winkelmann, Richard R ... - Polypodium leucotomos extract. a status report on clinical efficacy and safety - Journal of drugs in dermatology . JDD 2015;14(3) 254-261"
40.137,0,2,MEDL,25739500,"Suh, Jae Myoung ... - Corrigendum. Endocrinization of FGF1 produces a neomorphic and potent insulin sensitizer - Nature 2015;520(7547) 388-388"
4.84,1.2159,57.4,MEDL,25740027,"Zaino, Christian J ... - The effectiveness of bivalving, cast spreading, and webril cutting to reduce cast pressure in a fiberglass short arm cast - Journal of bone & joint surgery (American volume) 2015;97(5) 374-380"
n/a,0.277144,14.2,MEDL,25741398,"Winkelmann, Richard R ... - Comparison of the Distribution of Morphological Disorganization of Pigmented Lesions in a Community-based Practice versus a University-based Clinical Setting as Measured by a Multispectral Digital Skin Lesion Analysis Device. Impact on Diagnosis - Journal of clinical & aesthetic dermatology 2015;8(2) 16-18"
2,8.379407,97.5,MEDL,25742059,"Galetta, Kristin M ... - Adding Vision to Concussion Testing. A Prospective Study of Sideline Testing in Youth and Collegiate Athletes - Journal of neuroophthalmology 2015;35(3) 235-241"
5.625,4.302078,91.8,MEDL,25742505,"Litts, Katie M ... - Clinicopathological Correlation of Outer Retinal Tubulation in Age-Related Macular Degeneration - JAMA ophthalmology 2015;133(5) 609-612"
3.897,0.236862,12,MEDL,25742917,"Rathod, Parthiv A - CORR Insights. Premature Therapeutic Antimicrobial Treatments Can Compromise the Diagnosis of Late Periprosthetic Joint Infection - Clinical orthopaedics & related research 2015;473(7) 2250-2252"
n/a,0.931074,47.3,MEDL,25742953,"Choi, Soonwook ... - RNS60, a charge-stabilized nanostructure saline alters Xenopus Laevis oocyte biophysical membrane properties by enhancing mitochondrial ATP production - Physiological reports 2015;3(3) -"
1.246,1.028196,51.1,MEDL,25743202,"Shatkin, Jess P ... - Psychiatry's Next Generation. Teaching College Students About Mental Health - Academic psychiatry 2015;39(5) 527-532"
3.974,0.912674,46.6,MEDL,25744208,"Heneghan, Amy ... - Health-Risk Behaviors in Teens Investigated by U.S. Child Welfare Agencies - Journal of adolescent health 2015;56(5) 508-514"
0.81,1.406571,62.8,MEDL,25745525,"Bearman, Sarah Kate ... - Pre-Practicum Training in Professional Psychology to Close the Research-Practice Gap. Changing Attitudes Towards Evidence-Based Practice - Training & education in professional psychology 2015;9(1) 13-20"
13.204,4.86728,93.3,MEDL,24614496,"Zhu, H ... - Intraperitoneal injection of the pancreatic peptide amylin potently reduces behavioral impairment and brain amyloid pathology in murine models of Alzheimer's disease - Molecular psychiatry 2015;20(2) 252-262"
2.764,2.836038,84.2,MEDL,25394425,"Yu, Hainan ... - Effectiveness of passive physical modalities for shoulder pain. systematic review by the ontario protocol for traffic injury management collaboration - Physical therapy 2015;95(3) 306-318"
5.67,1.394479,62.5,MEDL,25559471,"Boi, Michela ... - Advances in understanding the pathogenesis of systemic anaplastic large cell lymphomas - British journal of haematology 2015;168(6) 771-783"
24.008,4.594408,92.6,MEDL,25605863,"Masters, Gregory A ... - Clinical cancer advances 2015. annual report on progress against cancer from the american society of clinical oncology - Journal of clinical oncology 2015;33(7) 786-809"
15.606,1.800903,71.4,MEDL,25675981,"Skaar, Jeffrey R ... - The Integrator complex controls the termination of transcription at diverse classes of gene targets - Cell research 2015;25(3) 288-305"
6.176,1.463781,64.3,MEDL,25688738,"Yang, H P ... - Infertility and incident endometrial cancer risk. a pooled analysis from the epidemiology of endometrial cancer consortium (E2C2) - British journal of cancer 2015;112(5) 925-933"
4.699,0.622924,33.4,MEDL,25695135,"Kuzniecky, Ruben - Epilepsy and malformations of cortical development. new developments - Current opinion in neurology 2015;28(2) 151-157"
3.784,2.346855,79.5,MEDL,25719702,"Sosin, Michael ... - Microsurgical scalp reconstruction in the elderly. a systematic review and pooled analysis of the current data - Plastic & reconstructive surgery 2015;135(3) 856-866"
3.139,1.669387,68.9,MEDL,25727221,"Golden, Encouse B ... - Quinoline-based antimalarial drugs. a novel class of autophagy inhibitors - Neurosurgical focus 2015;38(3) E12-E12"
14.176,4.781611,93.1,MEDL,25727536,"Robinson, Delbert G ... - Prescription Practices in the Treatment of First-Episode Schizophrenia Spectrum Disorders. Data From the National RAISE-ETP Study - American journal of psychiatry 2015;172(3) 237-248"
0.905,0,2,MEDL,25728922,"Phoon, Colin K L - Ours is a special community - Cardiology in the young 2015;25(4) 611-611"
2.989,1.353846,61.4,MEDL,25729455,"Strauss, Shiela M ... - Clinicians' panel management self-efficacy to support their patients' smoking cessation and hypertension control needs - Translational behavioral medicine 2015;5(1) 68-76"
16.538,0,2,MEDL,25730582,"Butala, Neel M ... - Mortality trends in diabetes mellitus-reply - JAMA internal medicine 2015;175(3) 470-470"
4.145,2.487432,81,MEDL,25733472,"Vadiveloo, Maya ... - Dietary Variety Is Inversely Associated with Body Adiposity among US Adults Using a Novel Food Diversity Index - Journal of nutrition 2015;145(3) 555-563"
3.278,0.680559,36.3,MEDL,25735414,"Galatzer-Levy, Isaac R - Applications of Latent Growth Mixture Modeling and allied methods to posttraumatic stress response data - European journal of psychotraumatology 2015;6() 27515-27515"
12.595,0.934417,47.5,MEDL,25736085,"Jinks-Robertson, Sue ... - Ribonucleotides in DNA. hidden in plain sight - Nature structural & molecular biology 2015;22(3) 176-178"
1.545,0,2,MEDL,25659529,"Chen, John ... - An rpsL-based allelic exchange vector for Staphylococcus aureus - Plasmid 2015;79() 8-14"
6.273,0.583743,31.4,MEDL,25583170,"Horton, James M ... - The Cutaneous Microbiome in Outpatients Presenting With Acute Skin Abscesses - Journal of infectious diseases 2015;211(12) 1895-1904"
1.927,n/a,n/a,ORIGINAL,9559,"Band, Philip ... - Recombinant derivatives of botulinum neurotoxins. should derivatives with light chain inactivating mutations retain biological activity? - Toxicon 2015;93(Suppl) S5-S6"
6.273,1.981395,74.5,MEDL,25298028,"Rose, Hannah R ... - Cytotoxic Virulence Predicts Mortality in Nosocomial Pneumonia Due to Methicillin-Resistant Staphylococcus aureus - Journal of infectious diseases 2015;211(12) 1862-1874"
5.469,3.242952,87.1,MEDL,25480544,"Kumar, Sumit R ... - A review of air quality, biological indicators and health effects of second-hand waterpipe smoke exposure - Tobacco control 2015;24 Suppl 1() i54-i59"
3.769,2.674926,82.8,MEDL,25541100,"Yund, Brianna ... - Cognitive, medical, and neuroimaging characteristics of attenuated mucopolysaccharidosis type II - Molecular genetics & metabolism 2015;114(2) 170-177"
3.719,1.082631,53,MEDL,25553792,"He, Jin-Shu ... - Biology of IgE production. IgE cell differentiation and the memory of IgE responses - Current topics in microbiology & immunology 2015;388() 1-19"
6.044,7.837445,97.2,MEDL,25356819,"Mazzone, Peter ... - Components necessary for high-quality lung cancer screening. American College of Chest Physicians and American Thoracic Society Policy Statement - Chest 2015;147(2) 295-303"
2.98,1.792338,71.3,MEDL,25445836,"Stokes, Timothy B ... - White matter changes in breast cancer brain metastases patients who undergo radiosurgery alone compared to whole brain radiation therapy plus radiosurgery - Journal of neuro-oncology 2015;121(3) 583-590"
2.151,n/a,n/a,ORIGINAL,9561,"Caplan, Arthur L ... - What Happens When An Elementary School Abolishes Homework - Forbes 2015;() ?-?"
2.151,n/a,n/a,ORIGINAL,9562,"Caplan, Arthur L - Doctor Seeking To Perform Head Transplant Is Out Of His Mind - Forbes 2015;() ?-?"
1.529,0,2,MEDL,25516928,"Caplan, A L - Done good - Journal of medical ethics 2015;41(1) 25-27"
14.299,1.390671,62.4,MEDL,25707388,"Maron, Barry J ... - Ethics of preparticipation cardiovascular screening for athletes - Nature reviews. Cardiology 2015;12(6) 375-378"
n/a,0,2,MEDL,25745903,"Tejwani, Nirmal C ... - Controversies in the intramedullary nailing of proximal and distal tibia fractures - Instructional course lectures (American Association of Orthopaedic Surgeons) 2015;64() 175-183"
n/a,0,2,MEDL,25745904,"Tejwani, Nirmal C ... - External fixation of tibial fractures - Instructional course lectures (American Association of Orthopaedic Surgeons) 2015;64() 185-189"
n/a,0.152871,7.5,MEDL,25745934,"Blackmore, Shane A ... - The management of meniscal pathology. from partial meniscectomy to transplantation - Instructional course lectures (American Association of Orthopaedic Surgeons) 2015;64() 511-520"
1.976,0.359255,19,MEDL,25746693,"Ma, Irene T ... - Focal nodular hyperplasia in children. An institutional experience with review of the literature - Journal of pediatric surgery 2015;50(3) 382-387"
1.976,1.33704,60.9,MEDL,25746703,"Pandya, Kartikey A ... - Vaginal anomalies and atresia associated with imperforate anus. Diagnosis and surgical management - Journal of pediatric surgery 2015;50(3) 431-437"
2.868,0.419423,22.4,MEDL,25747405,"Tinklenberg, Jared R ... - Donepezil treatment in ethnically diverse patients with Alzheimer disease - American journal of geriatric psychiatry 2015;23(4) 384-390"
4.259,0.93337,47.4,MEDL,25747469,"Zhang, Pengju ... - Identification of genetic loci that control mammary tumor susceptibility through the host microenvironment - Scientific reports 2015;5() 8919-8919"
5.006,0,2,MEDL,25748233,"Barcellos-Hoff, Mary Helen - BUB1-bling over with Possibilities - Neoplasia 2015;17(2) 153-154"
3.7,1.366757,61.7,MEDL,25748282,"Vongkulsiri, Sritatath ... - Colocalization Error Between the Scanning Laser Ophthalmoscope Infrared Reflectance and Optical Coherence Tomography Images of the Heidelberg Spectralis - Retina 2015;35(6) 1211-1215"
9.025,1.989989,74.6,MEDL,25748358,"Machiela, Mitchell J ... - Characterization of large structural genetic mosaicism in human autosomes - American journal of human genetics 2015;96(3) 487-497"
2.295,0.632231,33.9,MEDL,25748966,"Russo, Margherita ... - Fatigue in patients with multiple sclerosis. From movement preparation to motor execution - Journal of the neurological sciences 2015;351(1-2) 52-57"
1.246,0.880069,45.3,MEDL,25749923,"Lehmann, Susan W ... - Geriatric Psychiatry in the Psychiatry Clerkship. a Survey of Current Education Practices - Academic psychiatry 2015;39(3) 312-315"
2.077,2.169988,77.2,MEDL,25750039,"Molfenter, Sonja M ... - Age-Related Changes in Pharyngeal Lumen Size. A Retrospective MRI Analysis - Dysphagia 2015;30(3) 321-327"
n/a,0,2,MEDL,25750217,"Chaudhari, Sameer Sadashiv ... - SLE or hypothyroidism. who can triumph in cardiac tamponade? - BMJ case reports 2015;2015() -"
5.426,0.180894,8.9,MEDL,25751219,"Fox, Nathan S ... - Preterm Birth or Small for Gestational Age in a Singleton Pregnancy and Risk of Recurrence in a Subsequent Twin Pregnancy - Obstetrics & gynecology 2015;125(4) 870-875"
2.471,0.186688,9.2,MEDL,25752938,"Persky, Michael J ... - Cephalosporin use in penicillin-allergic patients. A survey of otolaryngologists and literature review - Laryngoscope 2015;125(8) 1822-1826"
4.388,5.075271,93.8,MEDL,25753048,"Gould, Lisa ... - Chronic Wound Repair and Healing in Older Adults. Current Status and Future Research - Journal of the American Geriatrics Society 2015;63(3) 427-438"
4.302,0.789888,41.4,MEDL,25753632,"Chavda, Kalyan D ... - Complete sequence of a blaKPC-harboring co-integrate plasmid isolated from Escherichia coli - Antimicrobial agents & chemotherapy 2015;59(5) 2956-2959"
2.714,0.733207,38.8,MEDL,25753698,"Romo, Matthew L ... - Pharmacologic Androgen Deprivation and Cardiovascular Disease Risk Factors. a Systematic Review - European journal of clinical investigation 2015;45(5) 475-484"
2.513,2.963104,85.2,MEDL,25755211,"Winter, Stuart S ... - Safe integration of nelarabine into intensive chemotherapy in newly diagnosed T-cell acute lymphoblastic leukemia. Children's Oncology Group Study AALL0434 - Pediatric blood & cancer 2015;62(7) 1176-1183"
5.382,2.257327,78.4,MEDL,25756291,"Agmon, Neta ... - Yeast Golden Gate (yGG) for efficient assembly of S. cerevisiae transcription units - ACS synthetic biology 2015;4(7) 853-859"
3.834,2.55334,81.7,MEDL,25756357,"Mireku, Michael O ... - Impact of Helminth Infection during Pregnancy on Cognitive and Motor Functions of One-Year-Old Children - PLoS neglected tropical diseases 2015;9(3) e0003463-e0003463"
6.032,0,2,MEDL,25757901,"Hartung, John ... - Letter by Hartung and Cottrell Regarding Article, ""What Is the Use of Hypothermia for Neuroprotection After Out-of-Hospital Cardiac Arrest?"" - Stroke 2015;46(4) e92-e92"
7.725,3.378017,87.8,MEDL,25758716,"Kumari, Sudha ... - Actin foci facilitate activation of the phospholipase C-gamma in primary T lymphocytes via the WASP pathway - eLife 2015;4() -"
3.303,3.999619,90.7,MEDL,25758815,"Litts, Katie M ... - Inner segment remodeling and mitochondrial translocation in cone photoreceptors in age-related macular degeneration with outer retinal tubulation - Investigative ophthalmology & visual science. IOVS 2015;56(4) 2243-2253"
27.407,0.063068,3.4,MEDL,25759017,"Trimarchi, Thomas ... - The Pre-BCR to the Rescue. Therapeutic Targeting of Pre-B Cell ALL - Cancer cell 2015;27(3) 321-323"
3.398,1.074199,52.7,MEDL,25759103,"Gada, Hemal ... - Meta-Analysis of Trials on Mortality After Percutaneous Coronary Intervention Compared With Medical Therapy in Patients With Stable Coronary Heart Disease and Objective Evidence of Myocardial Ischemia - American journal of cardiology 2015;115(9) 1194-1199"
3.791,0.308002,16,MEDL,25759245,"Munoz, Alexandra ... - Sex-specific patterns and deregulation of endocrine pathways in the gene expression profiles of Bangladeshi adults exposed to arsenic contaminated drinking water - Toxicology & applied pharmacology 2015;284(3) 330-338"
2.512,0,2,MEDL,25760593,"Stauber, Mark ... - Crystallization of lysozyme with (R)-, (S)- and (RS)-2-methyl-2,4-pentanediol - Acta crystallographica. Section D, Biological crystallography 2015;71(Pt 3) 427-441"
1.607,1.360853,61.6,MEDL,25761320,"Bailey, Sean M ... - Variability in splanchnic tissue oxygenation during preterm red blood cell transfusion given for symptomatic anaemia may reveal a potential mechanism of transfusion-related acute gut injury - Blood transfusion = Trasfusione del sangue 2015;13(3) 429-434"
3.656,1.114533,54.1,MEDL,25762312,"Chen, WeiYue ... - A Method to Quantify FRET Stoichiometry with Phasor Plot Analysis and Acceptor Lifetime Ingrowth - Biophysical journal 2015;108(5) 999-1002"
0.395,1.178958,56.2,MEDL,25762692,"Erreich, Anne - Unconscious Fantasy as a Special Class of Mental Representation. A Contribution to a Model of Mind - Journal of the American Psychoanalytic Association 2015;63(2) -"
6.273,2.091286,76.1,MEDL,25762787,"Walter, Nicholas D ... - Transcriptional adaptation of drug-tolerant Mycobacterium tuberculosis during treatment of human tuberculosis - Journal of infectious diseases 2015;212(6) 990-998"
5.157,0,2,MEDL,25765385,"Taneja, Samir S - Re. Effect of Radium-223 Dichloride on Symptomatic Skeletal Events in Patients with Castration-Resistant Prostate Cancer and Bone Metastases. Results from a Phase 3, Double-Blind, Randomised Trial - Journal of urology 2015;193(3) 847-848"
5.157,0.407304,21.7,MEDL,25765386,"Taneja, Samir S - Re. Prospective Randomized Phase 2 Trial of Intensity Modulated Radiation Therapy with or without Oncolytic Adenovirus-Mediated Cytotoxic Gene Therapy in Intermediate-Risk Prostate Cancer - Journal of urology 2015;193(3) 847-847"
5.157,0.368857,19.5,MEDL,25765387,"Taneja, Samir S - Re. Ipilimumab versus Placebo after Radiotherapy in Patients with Metastatic Castration-Resistant Prostate Cancer that had Progressed after Docetaxel Chemotherapy (CA184-043). A Multicentre, Randomised, Double-Blind, Phase 3 Trial - Journal of urology 2015;193(3) 848-849"
2.897,1.201397,56.9,MEDL,25767978,"Katon, Jodie G ... - Reproductive Health Diagnoses of Women Veterans Using Department of Veterans Affairs Health Care - Medical care 2015;53(4 Suppl 1) S63-S67"
2.897,0.761245,40.1,MEDL,25767980,"Gray, Kristen E ... - Gynecologists in the VA. Do They Enhance Availability of Sex-specific Services and Policies in the Emergency Department? - Medical care 2015;53(4 Suppl 1) S76-S80"
3.7,2.492497,81.1,MEDL,25768253,"Suzuki, Mihoko ... - REFRACTILE DRUSEN. Clinical Imaging and Candidate Histology - Retina 2015;35(5) 859-865"
0.638,0,2,MEDL,25768679,"Dhanaraj, Dinesh ... - Potocki-Lupski syndrome in conjunction with bilateral clubfoot - Journal of pediatric orthopaedics. Pt. B 2015;24(4) 373-376"
2.1,0.396798,21.1,MEDL,25769417,"Bowcutt, Rowann ... - Isolation and cytokine analysis of lamina propria lymphocytes from mucosal biopsies of the human colon - Journal of immunological methods 2015;421() 27-35"
16.265,3.452176,88.2,MEDL,24993868,"Loeb, Stacy ... - Five-year Nationwide Follow-up Study of Active Surveillance for Prostate Cancer - European urology 2015;67(2) 233-238"
2.491,1.209076,57.2,MEDL,25449828,"Loftfield, Erikka ... - Construct validity of a single-item, self-rated question of diet quality - Journal of nutrition education & behavior 2015;47(2) 181-187"
1.513,0.368421,19.5,MEDL,25485734,"Roof, Scott A ... - Transnasal esophagoscopy in modern head and neck surgery - Current opinion in otolaryngology & head & neck surgery 2015;23(2) 171-175"
3.11,0.471145,25.3,MEDL,25567537,"Norton, T D ... - Vpx-containing dendritic cell vaccine induces CTLs and reactivates latent HIV-1 in vitro - Gene therapy 2015;22(3) 227-236"
4.125,0.1804,8.9,MEDL,25593313,"de la Parra, Columba ... - Equol, an Isoflavone Metabolite, Regulates Cancer Cell Viability and Protein Synthesis Initiation via c-Myc and eIF4G - Journal of biological chemistry 2015;290(10) 6047-6057"
7.735,0.436072,23.3,MEDL,25644161,"Loeb, Stacy - Prostate cancer. Predicting prostate biopsy results-PCA3 versus phi - Nature reviews. Urology 2015;12(3) 130-131"
7.592,16.577509,99.3,MEDL,25663221,"Salanova, Vicenta ... - Long-term efficacy and safety of thalamic stimulation for drug-resistant partial epilepsy - Neurology 2015;84(10) 1017-1025"
4.259,8.333446,97.5,MEDL,25740547,"Pena, Imanol ... - New compound sets identified from high throughput phenotypic screening against three kinetoplastid parasites. an open resource - Scientific reports 2015;5() 8771-8771"
3.104,0.447343,24,MEDL,25741259,"Sullivan, Regina M ... - Olfactory memory networks. from emotional learning to social behaviors - Frontiers in behavioral neuroscience 2015;9() 36-36"
n/a,0.259241,13.2,MEDL,25745556,"Chodobski, Adam ... - The quest for a better insight into physiology of fluids and barriers of the brain. the exemplary career of Joseph D. Fenstermacher - Fluids & barriers of the CNS 2015;12() 1-1"
n/a,1.164534,55.8,MEDL,25745926,"Frances, Jenny M ... - Management of idiopathic and nonidiopathic flatfoot - Instructional course lectures (American Association of Orthopaedic Surgeons) 2015;64() 429-440"
0.906,0.319516,16.7,MEDL,25747635,"Rush, Stephen ... - Evolution of pararescue medicine during operation enduring freedom - Military medicine 2015;180(3 Suppl) 68-73"
2.806,0.699804,37.2,MEDL,25751272,"Madelin, Guillaume ... - Repeatability of quantitative sodium magnetic resonance imaging for estimating pseudo-intracellular sodium concentration and pseudo-extracellular volume fraction in brain at 3 T - PLoS one 2015;10(3) e0118692-e0118692"
6.196,0.345086,18.1,MEDL,25755685,"Molinuevo, Jose L ... - Responder analysis of a randomized comparison of the 13.3 mg/24 h and 9.5 mg/24 h rivastigmine patch - Alzheimer's research & therapy 2015;7(1) 9-9"
44.405,3.645681,89.2,MEDL,25756433,"Newman, Connie B ... - Statin intolerance. reconciling clinical trials and clinical experience - JAMA 2015;313(10) 1011-1012"
2.403,3.202037,86.8,MEDL,25757079,"Price, Alexandra ... - Oral allergy syndrome (pollen-food allergy syndrome) - Dermatitis 2015;26(2) 78-88"
12.124,1.634951,68.2,MEDL,25758790,"Cabail, M Zulema ... - The insulin and IGF1 receptor kinase domains are functional dimers in the activated state - Nature communications 2015;6() 6406-6406"
6.494,1.513957,65.5,MEDL,25759478,"Wengrod, Jordan ... - Phosphorylation of eIF2alpha triggered by mTORC1 inhibition and PP6C activation is required for autophagy and is aberrant in PP6C-mutated melanoma - Science signaling 2015;8(367) ra27-ra27"
4.755,2.434098,80.5,MEDL,25758458,"Caufield, P W ... - Oral Lactobacilli and Dental Caries. A Model for Niche Adaptation in Humans - Journal of dental research 2015;94(9 Suppl) 110S-118S"
n/a,n/a,n/a,PROQUEST,1647825079,"Caplan, Arthur L - Remember Ebola? - Free inquiry 2015;35(2) 9-?"
1.354,1.935,73.7,MEDL,25777992,"Lee, David C ... - Redistribution of Emergency Department Patients After Disaster-Related Closures of a Public Versus Private Hospital in New York City - Disaster medicine & public health preparedness 2015;9(3) 256-264"
3.64,0.700489,37.2,MEDL,25290291,"Raad, Roy A ... - Ipilimumab-induced hepatitis on 18F-FDG PET/CT in a patient with malignant melanoma - Clinical nuclear medicine 2015;40(3) 258-259"
2.608,1.030716,51.2,MEDL,25685309,"Woodring, Jennifer L ... - EVALUATION OF AROMATIC 6-SUBSTITUTED THIENOPYRIMIDINES AS SCAFFOLDS AGAINST PARASITES THAT CAUSE TRYPANOSOMIASIS, LEISHMANIASIS, AND MALARIA - MedChemComm 2015;6(2) 339-346"
1.969,0.474834,25.5,MEDL,25622823,"Feldman, Penny H ... - Center for stroke disparities solutions community- based care transition interventions. study protocol of a randomized controlled trial - Trials 2015;16() 32-32"
2.168,0.722422,38.3,MEDL,25656074,"Chodosh, Joshua ... - Dementia Care Management in an Underserved Community. The Comparative Effectiveness of Two Different Approaches - Journal of aging & health 2015;27(5) 864-893"
4.388,3.515167,88.6,MEDL,25688604,"Jennings, Lee A ... - Unmet needs of caregivers of individuals referred to a dementia care program - Journal of the American Geriatrics Society 2015;63(2) 282-289"
2.872,0.831188,43.2,MEDL,25379657,"Diwoky, Clemens ... - Positive contrast of SPIO-labeled cells by off-resonant reconstruction of 3D radial half-echo bSSFP - NMR in biomedicine 2015;28(1) 79-88"
3.362,0.610655,32.8,MEDL,25619980,"Stein, Andrew P ... - Xenograft assessment of predictive biomarkers for standard head and neck cancer therapies - Cancer medicine 2015;4(5) 699-712"
1.394,0.930422,47.3,MEDL,25700224,"Lall, Chandana ... - Three-Dimensional Conformal Radiation Therapy in the Liver. MRI Findings Along a Time Continuum - Journal of computer assisted tomography 2015;39(3) 356-364"
1.842,0.189292,9.3,MEDL,25120155,"Sandrasegaran, Kumar ... - Hematologic malignancies of the pancreas - Abdominal imaging 2015;40(2) 411-423"
3.427,2.718843,83.2,MEDL,25590389,"Tomasian, Anderanik ... - Hematologic malignancies of the liver. spectrum of disease - Radiographics 2015;35(1) 71-86"
2.396,0.707924,37.6,MEDL,25787958,"Ono, Kentaro ... - TRPV1 expression level in isolectin B4-positive neurons contributes to mouse strain difference in cutaneous thermal nociceptive sensitivity - Journal of neurophysiology 2015;113(9) 3345-3355"
5.445,0.789075,41.3,MEDL,25789434,"Schmidt, Brian L - What pain tells us about cancer - Pain 2015;156 Suppl 1() S32-S34"
16.265,9.859373,98.2,MEDL,25770481,"Chapple, Christopher R ... - The Underactive Bladder. A New Clinical Concept? - European urology 2015;68(3) 351-353"
2.554,1.226427,57.7,MEDL,25770940,"Garcia Murillo, Lourdes ... - Locomotor activity measures in the diagnosis of attention deficit hyperactivity disorder. Meta-analyses and new findings - Journal of neuroscience methods 2015;252() 14-26"
1.82,1.547843,66.3,MEDL,25771317,"Gage, Mark J ... - Uses of Negative Pressure Wound Therapy in Orthopedic Trauma - Orthopedic clinics of North America 2015;46(2) 227-234"
3.002,0.189632,9.4,MEDL,25771710,"Ludvig, Nandor ... - Spatial memory in nonhuman primates implanted with the subdural pharmacotherapy device - Behavioural brain research 2015;286() 293-299"
4.739,2.035077,75.3,MEDL,25772295,"Lin, Xianming ... - Scn1b deletion leads to increased tetrodotoxin-sensitive sodium current, altered intracellular calcium homeostasis and arrhythmias in murine hearts - Journal of physiology 2015;593(6) 1389-1407"
2.875,1.247263,58.3,MEDL,25772777,"Dikman, Andrew E ... - Human Immunodeficiency Virus-Associated Diarrhea. Still an Issue in the Era of Antiretroviral Therapy - Digestive diseases & sciences 2015;60(8) 2236-2245"
10.189,2.147972,76.9,MEDL,25772839,"Kronzon, Itzhak ... - Optimal Imaging for Guiding TAVR. Transesophageal or Transthoracic Echocardiography, or Just Fluoroscopy? - JACC. Cardiovascular imaging 2015;8(3) 361-370"
4.03,1.253887,58.5,MEDL,25773140,"Ragen, Benjamin J ... - Investigational drugs under development for the treatment of PTSD - Expert opinion on investigational drugs 2015;24(5) 659-672"
2.499,2.259865,78.4,MEDL,25774465,"Akamnonu, Chibuikem ... - Unplanned hospital readmission after surgical treatment of common lumbar pathologies. rates and causes - Spine 2015;40(6) 423-428"
7.725,1.889939,73,MEDL,25774599,"Chambers, Joseph E ... - Actin dynamics tune the integrated stress response by regulating eukaryotic initiation factor 2alpha dephosphorylation - eLife 2015;4() -"
7.725,1.300962,59.9,MEDL,25774600,"Chen, Ruming ... - G-actin provides substrate-specificity to eukaryotic initiation factor 2alpha holophosphatases - eLife 2015;4() -"
72.406,7.662235,97.1,MEDL,25775087,"Bangalore, Sripal ... - Everolimus-Eluting Stents or Bypass Surgery for Multivessel Coronary Disease - New England journal of medicine 2015;372(13) 1213-1222"
3.452,0.13472,6.6,MEDL,25777337,"Giannini, Edoardo G ... - Non-cirrhotic thrombocytopenic patients with hepatitis C virus. characteristics and outcome of antiviral therapy - Journal of gastroenterology & hepatology 2015;30(8) 1301-1308"
6.918,3.63299,89.1,MEDL,25777546,"Aranow, Cynthia ... - Double-blind randomized placebo-controlled trial of the effect of vitamin D3 on the interferon signature in patients with systemic lupus erythematosus - Arthritis & rheumatology 2015;67(7) 1848-1857"
2.276,0.503603,27.1,MEDL,25779467,"Cosetti, Maura K ... - Quality of Life (QoL) Assessment in Patients with Neurofibromatosis Type 2 (NF2) - Otolaryngology, head & neck surgery 2015;153(4) 599-605"
4.605,0,2,MEDL,25780140,"Belasco, Joel G - Way to go, RNA - RNA 2015;21(4) 565-566"
2.806,3.109478,86.2,MEDL,25781188,"Laham, Nahed Al ... - MRSA Clonal Complex 22 Strains Harboring Toxic Shock Syndrome Toxin (TSST-1) Are Endemic in the Primary Hospital in Gaza, Palestine - PLoS one 2015;10(3) e0120008-e0120008"
1.127,0.198142,9.8,MEDL,25782558,"Mushailov, Vladimir ... - Assay Development and Validation of an 8-SNP Multiplex Test to Predict Eye and Skin Coloration - Journal of forensic sciences 2015;60(4) 990-1000"
3.64,1.996761,74.7,MEDL,25783514,"Rosenkrantz, Andrew B ... - Comparison of Coregistration Accuracy of Pelvic Structures Between Sequential and Simultaneous Imaging During Hybrid PET/MRI in Patients with Bladder Cancer - Clinical nuclear medicine 2015;40(8) 637-641"
4.889,0.162633,8,MEDL,25784003,"Devinsky, Orrin ... - WEED. Marijuana, Medicine and Neuroscience. History of the Alfred I. duPont-Columbia University Award - Neurosurgery 2015;76(4) 357-361"
2.516,1.010372,50.4,MEDL,25784017,"Selewski, David T ... - The impact of disease duration on quality of life in children with nephrotic syndrome. a Midwest Pediatric Nephrology Consortium study - Pediatric nephrology 2015;30(9) 1467-1476"
2.731,0.471912,25.3,MEDL,25785559,"Said, Mahmoud M ... - Flaxseed suppressed prostatic epithelial proliferation in a rat model of benign prostatic hyperplasia - Journal of toxicology & environmental health. Pt. A 2015;78(7) 453-465"
6.403,0.93825,47.6,MEDL,25786582,"Galvin, Christopher ... - Alteration of the Centromedial Amygdala Glutamatergic Synapses by the BDNF Val66Met Polymorphism - Neuropsychopharmacology 2015;40(9) 2269-2277"
4.556,0.463146,24.8,MEDL,25786853,"Simoneau, Antoine ... - Interplay Between Histone H3 Lysine 56 Deacetylation and Chromatin Modifiers in Response to DNA Damage - Genetics 2015;200(1) 185-205"
3.712,0.701391,37.3,MEDL,25788547,"Nanfack, Aubin J ... - Use of Amplification Refractory Mutation System PCR assay as a simple and effective tool to detect HIV-1 drug resistance mutations - Journal of clinical microbiology 2015;53(5) 1662-1671"
5.988,1.669366,68.9,MEDL,25788668,"Bernardi, Giulio ... - Neural and Behavioral Correlates of Extended Training during Sleep Deprivation in Humans. Evidence for Local, Task-Specific Effects - Journal of neuroscience 2015;35(11) 4487-4500"
2.27,0.555956,29.9,MEDL,25790190,"George, Arvin K ... - Perioperative outcomes of laparoscopic partial nephrectomy stratified by body mass index - Journal of endourology 2015;29(9) 1011-1017"
3.858,1.430097,63.4,MEDL,25790427,"Sacks, Rachel ... - Increasing Access to Fruits and Vegetables. Perspectives From the New York City Experience - American journal of public health. AJPH 2015;105(5) e29-e37"
5.843,0.224543,11.3,MEDL,25790850,"Legent, Kevin ... - Drosophila Vps4 promotes Epidermal growth factor receptor signaling independently of its role in receptor degradation - Development 2015;142(8) 1480-1491"
2.128,0.71995,38.2,MEDL,25791578,"Rosenkrantz, Andrew B ... - Prostate MRI Can Reduce Overdiagnosis and Overtreatment of Prostate Cancer - Academic radiology 2015;22(8) 1000-1006"
1.547,0.546371,29.4,MEDL,25792571,"Pessel, Cara ... - Do Doppler studies enhance surveillance of uncomplicated monochorionic diamniotic twins? - Journal of ultrasound in medicine 2015;34(4) 569-575"
1.547,5.125845,93.9,MEDL,25792575,"Timor-Tritsch, Ilan E ... - Cesarean scar pregnancies. experience of 60 cases - Journal of ultrasound in medicine 2015;34(4) 601-610"
9.776,1.593459,67.3,MEDL,25793356,"Farzan, Shohreh F ... - Blood Pressure Changes in Relation to Arsenic Exposure in a U.S. Pregnancy Cohort - Environmental health perspectives 2015;123(10) 999-1006"
2.696,4.749659,93,MEDL,25793468,"Oh, Taemin ... - Cervical compensatory alignment changes following correction of adult thoracic deformity. a multicenter experience in 57 patients with a 2-year follow-up - Journal of neurosurgery. Spine 2015;22(6) 658-665"
1.584,0,2,MEDL,25793597,"Saigh, Philip A ... - The parent ratings of traumatized children with or without PTSD - Psychological trauma . theory, research, practice & policy 2015;7(1) 85-92"
2.799,0,2,MEDL,25793903,"Kogan-Liberman, Debora ... - Improving Non-attendance at Outpatient Pediatric Endoscopy Unit of a Tertiary Center - Journal of pediatric gastroenterology & nutrition 2015;61(2) 234-237"
2.66,1.28872,59.6,MEDL,25794069,"Doshi, Ankur M ... - MRI features of renal cell carcinoma that predict favorable clinicopathologic outcomes - American journal of roentgenology (1976) 2015;204(4) 798-803"
2.66,5.082842,93.8,MEDL,25794075,"Heacock, Laura ... - PET/MRI for the Evaluation of Patients With Lymphoma. Initial Observations - American journal of roentgenology (1976) 2015;204(4) 842-848"
2.66,2.225408,78,MEDL,25794094,"Rosenkrantz, Andrew B ... - Prostate cancer. top places where tumors hide on multiparametric MRI - American journal of roentgenology (1976) 2015;204(4) W449-W456"
4.059,3.894558,90.3,MEDL,25794342,"Balser, David ... - Actual and projected incidence rates for chronic subdural hematomas in United States Veterans Administration and civilian populations - Journal of neurosurgery 2015;123(5) 1209-1215"
1.824,1.281182,59.3,MEDL,25794571,"Cinar, Muhammet ... - A patient-reported outcome measures-based composite index (RAPID3) for the assessment of disease activity in ankylosing spondylitis - Rheumatology international 2015;35(9) 1575-1580"
5.157,0.354492,18.7,MEDL,25234299,"Borofsky, Michael S ... - Institutional characteristics associated with receipt of emergency care for obstructive pyelonephritis at community hospitals - Journal of urology 2015;193(3) 851-856"
2.816,0,2,MEDL,25454739,"Deutsch, Michael ... - Clinical presentation of extramammary paget disease of the axilla in a male patient - Clinical breast cancer 2015;15(2) e159-e161"
4.663,2.188215,77.5,MEDL,25505079,"Cadwell, Ken - Expanding the role of the virome. commensalism in the gut - Journal of virology 2015;89(4) 1951-1953"
5.66,0.640621,34.3,MEDL,25575163,"Huang, Lianyan ... - Repeated Exposure to Ketamine-Xylazine during Early Development Impairs Motor Learning-dependent Dendritic Spine Plasticity in Adulthood - Anesthesiology 2015;122(4) 821-831"
2.343,0.306063,15.9,MEDL,25592235,"Murphy, Neil ... - A prospective evaluation of C-peptide levels and colorectal adenoma incidence - Cancer epidemiology 2015;39(2) 160-165"
4.889,0.891195,45.7,MEDL,25599213,"Mansouri, Alireza ... - Stereotactic radiosurgery for intracranial meningiomas. current concepts and future perspectives - Neurosurgery 2015;76(4) 362-371"
4.525,0.880167,45.3,MEDL,25633560,"Wolff, Martin J ... - Objective structured clinical examination as a novel tool in inflammatory bowel disease fellowship education - Inflammatory bowel diseases 2015;21(4) 759-765"
4.818,2.974552,85.3,MEDL,25650634,"Sanchez-Gaytan, Brenda L ... - HDL-Mimetic PLGA Nanoparticle To Target Atherosclerosis Plaque Macrophages - Bioconjugate chemistry 2015;26(3) 443-451"
3.55,2.072867,75.9,MEDL,25655872,"Wintermark, M ... - Traumatic brain injury imaging research roadmap - AJNR. American journal of neuroradiology 2015;36(3) E12-E23"
2.664,1.094862,53.4,MEDL,25666411,"Walker, Peter S - The design and pre-clinical evaluation of knee replacements for osteoarthritis - Journal of biomechanics 2015;48(5) 742-749"
2.814,2.036188,75.3,MEDL,25687243,"Piccolo, Rebecca S ... - The role of neighborhood characteristics in racial/ethnic disparities in type 2 diabetes. Results from the Boston Area Community Health (BACH) Survey - Social science & medicine 2015;130() 79-90"
3.503,1.937877,73.8,MEDL,25756588,"Perez, Sylvia E ... - Hippocampal endosomal, lysosomal, and autophagic dysregulation in mild cognitive impairment. correlation with abeta and tau pathology - Journal of neuropathology & experimental neurology 2015;74(4) 345-358"
14.946,2.382661,79.9,MEDL,25766294,"Burgess, Hannah M ... - Cellular 5'-3' mRNA exonuclease xrn1 controls double-stranded RNA accumulation and anti-viral responses - Cell host & microbe 2015;17(3) 332-344"
2.897,1.485337,64.8,MEDL,25767982,"Cordasco, Kristina M ... - Building Capacity in VA to Provide Emergency Gynecology Services for Women - Medical care 2015;53(4 Suppl 1) S81-S87"
4.259,1.274457,59.1,MEDL,25777988,"Zhao, Yun-Peng ... - Progranulin knockout accelerates intervertebral disc degeneration in aging mice - Scientific reports 2015;5() 9102-9102"
4.73,0.920967,46.9,MEDL,25781231,"Homan, P ... - Serotonin versus catecholamine deficiency. behavioral and neural effects of experimental depletion in remitted depression - Translational psychiatry 2015;5() e532-e532"
44.405,6.118986,95.5,MEDL,25781442,"Nan, Hongmei ... - Association of aspirin and NSAID use with risk of colorectal cancer according to genetic variants - JAMA 2015;313(11) 1133-1142"
2.932,1.140934,55,MEDL,25556960,"Cies, Jeffrey J ... - Therapeutic drug monitoring of continuous-infusion acylovir for disseminated herpes simplex virus infection in a neonate receiving concurrent extracorporeal life support and continuous renal replacement therapy - Pharmacotherapy 2015;35(2) 229-233"
3.263,0,2,MEDL,25641108,"Black, Henry R - Treatment. special conditions. resistant hypertension - Journal of the American Society of Hypertension . JASH 2015;9(1) 71-4; quiz 75"
3.083,6.092472,95.5,MEDL,24935818,"Wang, Ligong ... - T1rho MRI of human musculoskeletal system - Journal of magnetic resonance imaging 2015;41(3) 586-600"
7.598,2.058301,75.7,MEDL,24754313,"Angelin, Bo ... - Reductions in serum levels of LDL cholesterol, apolipoprotein B, triglycerides and lipoprotein(a) in hypercholesterolaemic patients treated with the liver-selective thyroid hormone receptor agonist eprotirome - Journal of internal medicine 2015;277(3) 331-342"
12.213,2.543416,81.6,MEDL,25689980,"Wang, Xin ... - Medulloblastoma subgroups remain stable across primary and metastatic compartments - Acta neuropathologica 2015;129(3) 449-457"
5.105,1.354643,61.4,MEDL,25543122,"Brocato, Jason ... - SATB1 and 2 in colorectal cancer - Carcinogenesis 2015;36(2) 186-191"
3.784,3.309264,87.4,MEDL,25719704,"Bellamy, Justin L ... - Do adjunctive flap-monitoring technologies impact clinical decision making? An analysis of microsurgeon preferences and behavior by body region - Plastic & reconstructive surgery 2015;135(3) 883-892"
1.145,1.094752,53.4,MEDL,25796189,"Rachakonda, Aditya ... - Ultrasound guided thrombin injection of genicular artery pseudoaneurysm - Annals of vascular surgery 2015;29(5) 1017.e11-1017.e13"
2.128,0,2,MEDL,25797301,"Rosenkrantz, Andrew B ... - Magnetic Resonance Sentinel Lymph Node Detection in Prostate Cancer. A New Solution to a Longstanding Problem? - Academic radiology 2015;22(5) 545-547"
3.883,0.421549,22.5,MEDL,25797409,"O'Neill, Brian ... - Striatal Dopamine Release Regulation by the Cholinergic Properties of the Smokeless Tobacco, Gutkha - ACS chemical neuroscience 2015;6(6) 832-837"
n/a,1.348326,61.2,MEDL,25798409,"Frey, Jordan D ... - Angiosarcoma of the breast masquerading as hemangioma. exploring clinical and pathological diagnostic challenges - Archives of plastic surgery 2015;42(2) 261-263"
2.806,1.547029,66.2,MEDL,25799011,"Arem, Hannah ... - Vitamin d metabolic pathway genes and pancreatic cancer risk - PLoS one 2015;10(3) e0117574-e0117574"
3.398,3.392507,87.9,MEDL,25799015,"D'Ascenzo, Fabrizio ... - Meta-analysis of Randomized Controlled Trials and Adjusted Observational Results of Use of Clopidogrel, Aspirin, and Oral Anticoagulants in Patients Undergoing Percutaneous Coronary Intervention - American journal of cardiology 2015;115(9) 1185-1193"
n/a,0,2,MEDL,25800127,"Toklu, Bora ... - Comparison of coronary artery bypass graft surgery and percutaneous coronary intervention in patients with diabetes - Current treatment options in cardiovascular medicine 2015;17(5) 377-377"
12.188,6.994712,96.5,MEDL,25800217,"Brito-Zeron, Pilar ... - The clinical spectrum of autoimmune congenital heart block - Nature reviews. Rheumatology 2015;11(5) 301-312"
33.9,4.016697,90.8,MEDL,25800893,"Pui, Ching-Hon ... - Clinical utility of sequential minimal residual disease measurements in the context of risk-based therapy in childhood acute lymphoblastic leukaemia. a prospective study - Lancet oncology 2015;16(4) 465-474"
16.63,0.642611,34.4,MEDL,25801053,"Luciano, Daniel J ... - NAD in RNA. unconventional headgear - Trends in biochemical sciences 2015;40(5) 245-247"
3.197,1.02447,50.9,MEDL,25801916,"Halgren, Eric ... - Laminar profile of spontaneous and evoked theta. Rhythmic modulation of cortical processing during word integration - Neuropsychologia 2015;76() 108-124"
4.125,1.498769,65.1,MEDL,25802329,"Flores-Kim, Josue ... - Activity of a Bacterial Cell Envelope Stress Response is Controlled by the Interaction of a Protein-binding Domain with Different Partners - Journal of biological chemistry 2015;290(18) 11417-11430"
n/a,0.427888,22.9,MEDL,25802505,"Saffra, Norman A ... - Peripapillary Choroidal Neovascularization Associated with Optic Nerve Head Drusen Treated with Anti-VEGF Agents - Case reports in ophthalmology 2015;6(1) 51-55"
n/a,0.24328,12.3,MEDL,25802693,"Shariftabrizi, Ahmad ... - Presence of both Mesenchymal and Carcinomatous Features in an In-vitro Model of Ovarian Carcinosarcoma Derived from Patients' Ascitic Fluid - International journal of hematology-oncology & stem cell research 2015;9(1) 1-4"
2.44,1.71976,69.9,MEDL,25802984,"Gabbay, Vilma ... - Anhedonia, but not Irritability, Is Associated with Illness Severity Outcomes in Adolescent Major Depression - Journal of child & adolescent psychopharmacology 2015;25(3) 194-200"
n/a,0.364525,19.3,MEDL,25803773,"Neuburger, Peter J ... - Does Paravertebral Blockade Facilitate Immediate Extubation After Totally Endoscopic Robotic Mitral Valve Repair Surgery? - Innovations . technology & techniques in cardiothoracic & vascular surgery 2015;10(2) 96-100"
4.959,4.437421,92.2,MEDL,25805398,"Cantrell, Leigh A ... - Uterine carcinosarcoma. A review of the literature - Gynecologic oncology 2015;137(3) 581-588"
2.309,0.167452,8.2,MEDL,25805522,"Lee, Ted ... - Long-term Satisfaction After Open Radical Prostatectomy - Urology 2015;85(5) 1130-1136"
5.255,3.929428,90.4,MEDL,25806621,"Pusic, Martin V ... - Learning Curves in Health Professions Education - Academic medicine 2015;90(8) 1034-1042"
2.486,1.091109,53.3,MEDL,25806844,"Oh, Djin-Ye ... - Cryptococcal Osteomyelitis in an Adolescent Survivor of T-cell Acute Lymphactic Leukemia - Pediatric infectious disease journal 2015;34(6) 662-666"
2.539,0.601385,32.3,MEDL,25807319,"Crowley, Kevin D ... - Comments on Estimating Risks of Low Radiation Doses-A Critical Review of the BEIR VII Report and its Use of the Linear No-Threshold (LNT) Hypothesis by Edward J. Calabrese and Michael K. O'Connor - Radiation research 2015;183(4) 476-481"
7.266,0.689304,36.7,MEDL,25807932,"Trachtman, Howard ... - Safety and Pharmacokinetics of Lisinopril in Pediatric Kidney Transplant Recipients - Clinical pharmacology & therapeutics 2015;98(1) 25-33"
12.124,8.669509,97.7,MEDL,25808087,"Cho, Kyung-Ok ... - Aberrant hippocampal neurogenesis contributes to epilepsy and associated cognitive decline - Nature communications 2015;6() 6606-6606"
2.4,6.778519,96.3,MEDL,25808607,"Ruby, Eugene ... - Influence of early trauma on features of schizophrenia - Early intervention in psychiatry 2015;11(4) 322-333"
3.712,0.733403,38.8,MEDL,25809979,"Barletta, Francesca ... - Predominant Mycobacterium tuberculosis families and high rates of recent transmission among new cases are not associated with primary multidrug resistance in Lima - Journal of clinical microbiology 2015;53(6) 1854-1863"
3.784,0.577823,31.1,MEDL,25811589,"Vyas, Raj M ... - From Multidisciplinary to Interdisciplinary to Transdisciplinary Care. An Evolution in Craniofacial Surgery - Plastic & reconstructive surgery 2015;135(4) 796e-797e"
2.806,0.734938,38.9,MEDL,25811877,"Jhawar, Sachin ... - Functional Genomic Analysis Identifies Indoxyl Sulfate as a Major, Poorly Dialyzable Uremic Toxin in End-Stage Renal Disease - PLoS one 2015;10(3) e0118703-e0118703"
47.831,284.763454,99.9,MEDL,25530442,"Wang, H ... - Global, regional, and national age-sex specific all-cause and cause-specific mortality for 240 causes of death, 1990-2013. a systematic analysis for the Global Burden of Disease Study 2013 - Lancet 2015;385(9963) 117-171"
5.606,4.406832,92.1,MEDL,25656994,"Niu, Yingmei ... - Oxidative stress alters global histone modification and DNA methylation - Free radical biology & medicine 2015;82() 22-28"
13.204,0.407956,21.7,MEDL,25536009,"Rice, Mary B ... - Scientific evidence supports stronger limits on ozone - American journal of respiratory & critical care medicine 2015;191(5) 501-503"
4.14,1.830359,72,MEDL,25659950,"Beutel, Bryan G ... - Characterization of damage mechanisms associated with reference point indentation in human bone - Bone 2015;75() 1-7"
0.993,0.200339,10,MEDL,25812253,"Almeida, Joanna ... - Obesogenic behaviors among adolescents. the role of generation and time in the United States - Ethnicity & disease 2015;25(1) 58-64"
3.399,0.882776,45.4,MEDL,25441962,"Elfassy, Tali ... - Use of sodium information on the nutrition facts label in New York City adults with hypertension - Journal of the Academy of Nutrition & Dietetics 2015;115(2) 278-283"
5.363,4.57403,92.5,MEDL,25517949,"Morais, Carlos L ... - Utility of PTEN and ERG immunostaining for distinguishing high-grade PIN from intraductal carcinoma of the prostate on needle biopsy - American journal of surgical pathology 2015;39(2) 169-178"
n/a,n/a,n/a,SCOPUS,84922268629,"Silvera, RJ ... - Level of .outness. and pornography use among men who have sex with men. results from an online survey - Psychology & sexuality 2015;6(1) 44-58"
3.797,0.916607,46.8,MEDL,25764917,"Bekes, Miklos ... - SARS hCoV papain-like protease is a unique Lys48 linkage-specific di-distributive deubiquitinating enzyme - Biochemical journal 2015;468(2) 215-226"
n/a,n/a,n/a,ORIGINAL,9635,"Berner, Natalie ... - Comparison of parent and child versus child-only weight management interventions in the patient-centered medical home - Journal of clinical outcomes management 2015;22(2) 57-60"
1.242,0,2,MEDL,24833452,"Campbell, Ashley A ... - Spontaneous Resorption of a Penetrating Orbital Bone Fracture Fragment - Ophthalmic plastic & reconstructive surgery 2015;31(5) e123-e125"
2.731,0.570884,30.7,MEDL,25813213,"Yang, Xuehui ... - Fibroblast growth factor signaling in the vasculature - Current atherosclerosis reports 2015;17(6) 509-509"
4.373,3.340264,87.6,MEDL,25813281,"Devine, Kate ... - Baby budgeting. oocyte cryopreservation in women delaying reproduction can reduce cost per live birth - Fertility & sterility 2015;103(6) 1446-53.e1"
13.081,0.598053,32.1,MEDL,25813919,"Bleck, Bertram ... - Coexpression of type 2 immune targets in sputum-derived epithelial and dendritic cells from asthmatic patients - Journal of allergy & clinical immunology 2015;136(3) 619-627.e5"
3.303,8.160918,97.4,MEDL,25813989,"Curcio, Christine A ... - The Project MACULA retinal pigment epithelium grading system for histology and optical coherence tomography in age-related macular degeneration - Investigative ophthalmology & visual science. IOVS 2015;56(5) 3253-3268"
2.17,0,2,MEDL,25815631,"Grobelny, Bartosz T ... - Intramedullary spinal epidermoid presenting after thoracic meningocele repair. case report - Journal of neurosurgery. Pediatrics 2015;15(6) 641-643"
0.67,0.46693,25.1,MEDL,25815661,"Gumaste, Priyanka ... - Acral lentiginous melanoma of the foot misdiagnosed as a traumatic ulcer a cautionary case - Journal of the American Podiatric Medical Association 2015;105(2) 189-194"
9.776,2.078152,75.9,MEDL,25816368,"Jiang, Jieying ... - Association between Arsenic Exposure from Drinking Water and Longitudinal Change in Blood Pressure among HEALS Cohort Participants - Environmental health perspectives 2015;123(8) 806-812"
1.517,0.153319,7.5,MEDL,25816725,"Ishida, Koto ... - Inter-rater Reliability and Misclassification of the ABCD Score after Transient Ischemic Attack - Journal of stroke & cerebrovascular diseases 2015;24(6) 1174-1178"
14.946,3.695838,89.4,MEDL,25816775,"Maurer, Katie ... - Autophagy Mediates Tolerance to Staphylococcus aureus Alpha-Toxin - Cell host & microbe 2015;17(4) 429-440"
9.025,5.132032,93.9,MEDL,25817017,"Carmona, F David ... - A Large-Scale Genetic Analysis Reveals a Strong Contribution of the HLA Class II Region to Giant Cell Arteritis Susceptibility - American journal of human genetics 2015;96(4) 565-580"
n/a,0.513521,27.6,MEDL,25820727,"Deng, Jingjing ... - Identification of Protein N-Termini Using TMPP or Dimethyl Labeling and Mass Spectrometry - Methods in molecular biology 2015;1295() 249-258"
n/a,0.797066,41.7,MEDL,25821594,"Akinseye, Oluwaseun A ... - Sleep as a mediator in the pathway linking environmental factors to hypertension. a review of the literature - International journal of hypertension 2015;2015() 926414-926414"
2.52,0.743793,39.3,MEDL,25823517,"Cook, Chad E ... - Predictors of pain and disability outcomes in one thousand, one hundred and eight patients who underwent lumbar discectomy surgery - International orthopaedics 2015;39(11) 2143-2151"
4.398,0.480256,25.8,MEDL,25825525,"Wu, Chaowei ... - Modulation of macrophage gene expression via LXRalpha serine 198 phosphorylation - Molecular & cellular biology 2015;35(11) 2024-2034"
3.834,1.411827,62.9,MEDL,25826332,"Ablordey, Anthony S ... - Whole Genome Comparisons Suggest Random Distribution of Mycobacterium ulcerans Genotypes in a Buruli Ulcer Endemic Region of Ghana - PLoS neglected tropical diseases 2015;9(3) e0003681-e0003681"
2.216,0.346809,18.3,MEDL,25826441,"Chu, Michael W ... - Late-Start Days Increase Total Operative Time in Microvascular Breast Reconstruction - Journal of reconstructive microsurgery 2015;31(6) 401-406"
3.457,0.40033,21.3,MEDL,25826676,"Kim, Sun Jung ... - Expression of Blimp-1 in dendritic cells modulates the innate inflammatory response in DSS induced colitis - Molecular medicine 2015;20() 707-719"
1.645,0,2,MEDL,25827534,"Schreiber, Jeremy ... - Offense Characteristics of Incompetent to Stand Trial Defendants Charged With Violent Offenses - Behavioral sciences & the law 2015;33(2-3) 257-278"
2.905,2.564363,81.8,MEDL,25828559,"Wright, Fay ... - Predictors and Trajectories of Morning Fatigue Are Distinct from Evening Fatigue - Journal of pain & symptom management 2015;50(2) 176-189"
2.905,1.594261,67.3,MEDL,25828560,"Wright, Fay ... - Trajectories of Evening Fatigue in Oncology Outpatients Receiving Chemotherapy - Journal of pain & symptom management 2015;50(2) 163-175"
2.888,1.259907,58.7,MEDL,25828984,"Kerker, Bonnie D ... - Detection and Treatment of Mental Health Issues by Pediatric PCPs in New York State. An Evaluation of Project TEACH - Psychiatric services 2015;66(4) 430-433"
3.7,1.285425,59.5,MEDL,25829350,"Spaide, Richard F ... - PERIPAPILLARY ATROPHY WITH LARGE DEHISCENCES IN BRUCH MEMBRANE IN PSEUDOXANTHOMA ELASTICUM - Retina 2015;35(8) 1507-1510"
4.036,0.729657,38.6,MEDL,25829482,"Park, Seon-Cheol ... - Gender differences in depressive symptom profiles and patterns of psychotropic drug usage in Asian patients with depression. Findings from the Research on Asian Psychotropic Prescription Patterns for Antidepressants study - Australian & New Zealand journal of psychiatry 2015;49(9) 833-841"
n/a,0.440896,23.6,MEDL,25829753,"Graichen, Heiko - Navigation in TKA surgery - Evolutionary technique or blind alley? - Journal of orthopaedics 2015;12(1) 1-6"
2.263,1.464304,64.3,MEDL,25830392,"Bonfante, Estevam A ... - Digitally produced fiber-reinforced composite substructures for three-unit implant-supported fixed dental prostheses - International journal of oral & maxillofacial implants 2015;30(2) 321-329"
13.204,0.461084,24.7,MEDL,25830517,"Wahidi, Momen M ... - Bringing comfort to endobronchial ultrasound bronchoscopy - American journal of respiratory & critical care medicine 2015;191(7) 727-728"
3.7,1.445228,63.8,MEDL,25830697,"Sato, Taku ... - MULTIMODAL IMAGING FINDINGS AND MULTIMODAL VISION TESTING IN NEOVASCULAR AGE-RELATED MACULAR DEGENERATION - Retina 2015;35(7) 1292-1302"
9.661,1.693903,69.4,MEDL,25831505,"Minchin, James E N ... - Plexin D1 determines body fat distribution by regulating the type V collagen microenvironment in visceral adipose tissue - Proceedings of the National Academy of Sciences of the United States of America (PNAS) 2015;112(14) 4363-4368"
2.259,0.529003,28.5,MEDL,25832449,"Faedda, Gianni L ... - Catatonia in an adolescent with velo-cardio-facial syndrome - American journal of medical genetics. Part A 2015;167A(9) 2150-2153"
12.124,4.583285,92.6,MEDL,25832504,"Basu-Roy, Upal ... - Sox2 antagonizes the Hippo pathway to maintain stemness in cancer cells - Nature communications 2015;6() 6411-6411"
2.714,1.135003,54.8,MEDL,25832796,"Molad, Yair ... - Soluble triggering receptor expressed on myeloid cells-1 is a biomarker of anti-CCP-positive, early rheumatoid arthritis - European journal of clinical investigation 2015;45(6) 557-564"
5.081,1.949677,74,MEDL,25833345,"Normandin, Marc D ... - Imaging the cannabinoid CB1 receptor in humans with [C]OMAR. assessment of kinetic analysis methods, test-retest reproducibility, and gender differences - Journal of cerebral blood flow & metabolism 2015;35(8) 1313-1322"
2.276,1.165965,55.8,MEDL,25833926,"Roland, J Thomas ... - Expanded pediatric cochlear implant candidacy - Otolaryngology, head & neck surgery 2015;152(4) 592-593"
1.688,0.343021,18,MEDL,25835201,"Ito, Seiji ... - Preliminary Assessment of Tricuspid Valve Annular Velocity Parameters by Cardiac Magnetic Resonance Imaging in Adults with a Volume-Overloaded Right Ventricle. Comparison of Unrepaired Atrial Septal Defect and Repaired Tetralogy of Fallot - Pediatric cardiology 2015;36(6) 1294-1300"
1.701,1.888163,73,MEDL,25835309,"Deobhakta, Avnish ... - Localized choroidal thickness variation and pigment epithelial detachment in dome-shaped macula with subretinal fluid - Ophthalmic surgery, lasers & imaging retina 2015;46(3) 391-392"
5.133,0.912977,46.6,MEDL,25835621,"Du, Shisuo ... - Attenuation of the DNA damage response by transforming growth factor-Beta inhibitors enhances radiation sensitivity of non-small-cell lung cancer cells in vitro and in vivo - International journal of radiation oncology biology physics 2015;91(1) 91-99"
2.592,0.151128,7.4,MEDL,25836270,"DeSousa, Keith G ... - Turning Point of Acute Stroke Therapy. Mechanical Thrombectomy as a Standard of Care - World neurosurgery 2015;83(6) 953-956"
1.064,0.729558,38.6,MEDL,25836602,"Chen, Chao ... - Prevalence and Prescription of Antidepressants in Depression with Somatic Comorbidity in Asia. The Research on East Asian Psychotropic Prescription Patterns Study - Chinese medical journal 2015;128(7) 853-858"
9.122,1.469132,64.4,MEDL,25836719,"Cohen, Noah A ... - Pharmacological inhibition of KIT activates MET signaling in gastrointestinal stromal tumors - Cancer research 2015;75(10) 2061-2070"
5.835,9.028381,97.8,MEDL,25837598,"Burcaw, Lauren M ... - Mesoscopic structure of neuronal tracts from time-dependent diffusion - Neuroimage 2015;114() 18-37"
2.687,5.660139,94.8,MEDL,25840308,"Ziaei, Mohammed ... - Reshaping procedures for the surgical management of corneal ectasia - Journal of cateract & refractive surgery 2015;41(4) 842-872"
2.554,0.710726,37.7,MEDL,25840364,"Zhen, Juan ... - Use of radiolabeled antagonist assays for assessing agonism at D and D dopamine receptors. Comparison with functional GTPgammaS assays - Journal of neuroscience methods 2015;248() 7-15"
3.374,1.878514,72.8,MEDL,25840839,"Ranka, Milan ... - Femtosecond laser will be the standard method for cataract extraction ten years from now - Survey of ophthalmology 2015;60(4) 356-360"
4.728,1.283801,59.4,MEDL,25441767,"Jang, David H ... - Efficacy of methylene blue in an experimental model of calcium channel blocker-induced shock - Annals of emergency medicine 2015;65(4) 410-415"
5.498,2.371583,79.8,MEDL,25573752,"Mediero, Aranzazu ... - Direct or indirect stimulation of adenosine A2A receptors enhances bone regeneration as well as bone morphogenetic protein-2 - FASEB journal 2015;29(4) 1577-1590"
4.081,2.378336,79.8,MEDL,25577195,"Anderson, Donald S ... - Influence of particle size on persistence and clearance of aerosolized silver nanoparticles in the rat lung - Toxicological sciences 2015;144(2) 366-381"
2.095,2.234924,78.1,MEDL,25602580,"Lee, Joshua D ... - Extended-release naltrexone to prevent relapse among opioid dependent, criminal justice system involved adults. Rationale and design of a randomized controlled effectiveness trial - Contemporary clinical trials 2015;41() 110-117"
9.619,5.860723,95.2,MEDL,25623213,"Boi, Michela ... - The BET Bromodomain Inhibitor OTX015 Affects Pathogenetic Pathways in Preclinical B-cell Tumor Models and Synergizes with Targeted Drugs - Clinical cancer research 2015;21(7) 1628-1638"
15.307,26.255494,99.7,MEDL,25651064,"Goodkind, Madeleine ... - Identification of a common neurobiological substrate for mental illness - JAMA psychiatry 2015;72(4) 305-315"
2.01,1.104307,53.8,MEDL,25651497,"Kanellopoulos, Anastasios J ... - Corneal Collagen Cross-linking Combined With Simulation of Femtosecond Laser-Assisted Refractive Lens Extraction. An Ex Vivo Biomechanical Effect Evaluation - Cornea 2015;34(5) 550-556"
6.189,0,2,MEDL,25665971,"Williams, Brent A ... - External validation of models for estimating pretest probability of coronary artery disease among individuals undergoing myocardial perfusion imaging - International journal of cardiology 2015;182() 534-540"
2.582,0.332523,17.4,MEDL,25703993,"McCullough, Lauren E ... - Genetic polymorphisms in DNA repair and oxidative stress pathways may modify the association between body size and postmenopausal breast cancer - Annals of epidemiology 2015;25(4) 263-269"
14.714,2.251647,78.3,MEDL,25728768,"Samanovic, Marie I ... - Proteasomal Control of Cytokinin Synthesis Protects Mycobacterium tuberculosis against Nitric Oxide - Molecular cell 2015;57(6) 984-994"
6.176,1.728423,70.1,MEDL,25742475,"McGlynn, K A ... - Reproductive factors, exogenous hormone use and risk of hepatocellular carcinoma among US women. results from the Liver Cancer Pooling Project - British journal of cancer 2015;112(7) 1266-1272"
14.024,3.644636,89.2,MEDL,25754823,"Wang, Li ... - Collateral pathways from the ventromedial hypothalamus mediate defensive behaviors - Neuron 2015;85(6) 1344-1358"
12.124,7.176626,96.7,MEDL,25790293,"Ma, Xiaotu ... - Rise and fall of subclones from diagnosis to relapse in pediatric B-acute lymphoblastic leukaemia - Nature communications 2015;6() 6604-6604"
n/a,0.181304,8.9,MEDL,25802795,"Cohen, Ronny ... - Portal vein thrombosis - Case reports in vascular medicine 2015;2015() 823063-823063"
2.772,4.977961,93.5,MEDL,25809805,"Berti, V ... - Nutrient patterns and brain biomarkers of Alzheimer's disease in cognitively normal individuals - Journal of nutrition, health, & aging 2015;19(4) 413-423"
3.054,5.220701,94.1,MEDL,25810926,"Doan, Lisa ... - Neuroplasticity underlying the comorbidity of pain and depression - Neural plasticity 2015;2015() 504691-504691"
3.784,2.640452,82.5,MEDL,25811586,"Schultz, Benjamin D ... - Classification of mandible defects and algorithm for microvascular reconstruction - Plastic & reconstructive surgery 2015;135(4) 743e-754e"
19.896,0.306662,15.9,MEDL,25814229,"Kuvin, Jeffrey T ... - The cardiovascular in-training examination. development, implementation, results, and future directions - Journal of the American College of Cardiology 2015;65(12) 1218-1228"
13.965,0.242432,12.3,MEDL,25814681,"Nishi, Hitoo ... - Cholesterol Homeostasis Regulation by miR-223. Basic Science Mechanisms and Translational Implications - Circulation research 2015;116(7) 1112-1114"
1.873,1.572463,66.8,MEDL,25823629,"Liu, James X ... - Intensive ketamine use for multiple years. A case report - American journal on addictions 2015;24(1) 7-9"
5.444,0.706234,37.5,MEDL,25826167,"Halpern, Zamir ... - Comparison of adenoma detection and miss rates between a novel balloon colonoscope and standard colonoscopy. a randomized tandem study - Endoscopy 2015;47(4) 301-301"
n/a,0,2,MEDL,25832980,"Coon, Eric ... - Should we make less fuss about pus? - Hospital pediatrics 2015;5(4) 238-239"
5.988,5.236998,94.1,MEDL,25834050,"Lee, Michelle ... - Activation of corticostriatal circuitry relieves chronic neuropathic pain - Journal of neuroscience 2015;35(13) 5247-5259"
1.748,9.954404,98.2,MEDL,25841068,"Dawes, C ... - The functions of human saliva. A review sponsored by the World Workshop on Oral Medicine VI - Archives of oral biology 2015;60(6) 863-874"
n/a,0,2,MEDL,25554761,"Rosenberg, Becca ... - Journal club. house of pain - Hospital pediatrics 2015;5(1) 55-56"
14.714,3.349936,87.7,MEDL,25843623,"Chen, Yu-Hung ... - ATR-Mediated Phosphorylation of FANCI Regulates Dormant Origin Firing in Response to Replication Stress - Molecular cell 2015;58(2) 323-338"
40.137,7.6354,97,MEDL,25855294,"Kim, Dohoon ... - SHMT2 drives glioma cell survival in ischaemia but imposes a dependence on glycine clearance - Nature 2015;520(7547) 363-367"
1.049,n/a,n/a,WOS,000350235400004,"Luo, Shan ... - Extended Bayesian information criterion in the Cox model with a high-dimensional feature space - Annals of the Institute of Statistical Mathematics 2015;67(2) 287-311"
3.139,0.451341,24.2,MEDL,25727230,"Wang, Weijun ... - Effects of convection-enhanced delivery of bevacizumab on survival of glioma-bearing animals - Neurosurgical focus 2015;38(3) E8-E8"
3.786,1.018697,50.7,MEDL,25638213,"Doudican, Nicole A ... - Personalization of cancer treatment using predictive simulation - Journal of translational medicine 2015;13() 43-43"
1.788,1.778166,71,MEDL,25001500,"Benjamin Neelon, S E ... - Promoting breastfeeding in child care through state regulation - Maternal & child health journal 2015;19(4) 745-754"
21.506,5.814975,95.1,MEDL,25789673,"PrabhuDas, Mercy ... - Immune mechanisms at the maternal-fetal interface. perspectives and challenges - Nature immunology 2015;16(4) 328-334"
3.924,1.622561,67.9,MEDL,24753099,"Cao, Zhipeng ... - Complex difference constrained compressed sensing reconstruction for accelerated PRF thermometry with application to MRI-induced RF heating - Magnetic resonance in medicine 2015;73(4) 1420-1431"
3.079,2.844284,84.3,MEDL,25672376,"Ellingson, Benjamin M ... - Diffusion MRI quality control and functional diffusion map results in ACRIN 6677/RTOG 0625. A multicenter, randomized, phase II trial of bevacizumab and chemotherapy in recurrent glioblastoma - International journal of oncology 2015;46(5) 1883-1892"
2.471,3.748117,89.7,MEDL,25345671,"Zhou, Ling ... - Does cochleostomy location influence electrode trajectory and intracochlear trauma? - Laryngoscope 2015;125(4) 966-971"
3.255,0.532757,28.7,MEDL,25721698,"Clarke, Robert ... - Estimation of the optimum dose of vitamin D for disease prevention in older people. Rationale, design and baseline characteristics of the BEST-D trial - Maturitas 2015;80(4) 426-431"
1.233,0,2,MEDL,25514323,"Chin, Vivian L ... - Evaluation of puberty by verifying spontaneous and stimulated gonadotropin values in girls - Journal of pediatric endocrinology & metabolism 2015;28(3-4) 387-392"
14.024,12.269294,98.8,MEDL,25789753,"Wisniewski, Thomas ... - Immunotherapeutic Approaches for Alzheimer's Disease - Neuron 2015;85(6) 1162-1176"
2.366,0.246185,12.5,MEDL,25804447,"Deng, Fang-Ming ... - Papillary or pseudopapillary tumors of the kidney - Seminars in diagnostic pathology 2015;32(2) 124-139"
10.189,5.128982,93.9,MEDL,25772834,"Hahn, Rebecca T ... - Recommendations for Comprehensive Intraprocedural Echocardiographic Imaging During TAVR - JACC. Cardiovascular imaging 2015;8(3) 261-287"
5.55,2.741322,83.4,MEDL,25770031,"McNeely, Jennifer ... - A brief patient self-administered substance use screening tool for primary care. two-site validation study of the Substance Use Brief Screen (SUBS) - American journal of medicine 2015;128(7) 784.e9-784.19"
2.161,1.110985,54,MEDL,25860964,"Palamar, Joseph J ... - Prevalence and correlates of hashish use in a national sample of high school seniors in the United States - American journal of drug & alcohol abuse 2015;41(3) 197-205"
2.095,0.779987,40.9,MEDL,25583272,"Chan, Angelique ... - Self-Care for Older People (SCOPE). A cluster randomized controlled trial of self-care training and health outcomes in low-income elderly in Singapore - Contemporary clinical trials 2015;41() 313-324"
14.024,3.66906,89.3,MEDL,25843405,"D'amour, James A ... - Inhibitory and Excitatory Spike-Timing-Dependent Plasticity in the Auditory Cortex - Neuron 2015;86(2) 514-528"
1.606,1.322374,60.5,MEDL,25843534,"Lee, Steve K ... - Association of Lesions of the Scapholunate Interval With Arthroscopic Grading of Scapholunate Instability Via the Geissler Classification - Journal of hand surgery (American volume) 2015;40(6) 1083-1087"
2.128,0.367219,19.4,MEDL,25843902,"Lewis, Petra J ... - Developing a Job Description for a Vice Chair of Education in Radiology. The ADVICER Template - Academic radiology 2015;22(7) 933-938"
2.806,1.522447,65.7,MEDL,25844539,"Ryndak, Michelle B ... - Transcriptional Profile of Mycobacterium tuberculosis Replicating in Type II Alveolar Epithelial Cells - PLoS one 2015;10(4) e0123745-e0123745"
1.708,0,2,MEDL,25844604,"Soter, Nicholas A - Treatment of chronic spontaneous urticaria - Journal of drugs in dermatology . JDD 2015;14(4) 332-334"
1.737,0.587705,31.6,MEDL,25846480,"Gyftopoulos, Soterios ... - Hill-Sachs lesion location. does it play a role in engagement? - Skeletal radiology 2015;44(8) 1129-1134"
6.686,0.271294,13.9,MEDL,25847132,"Caplan, Arthur L - The Problem of Publication-Pollution Denialism - Mayo Clinic proceedings 2015;90(5) 565-566"
1.699,1.087651,53.2,MEDL,25847415,"Yaffee, David W ... - Blood Conservation Strategies Can Be Applied Safely to High-Risk Complex Aortic Surgery - Journal of cardiothoracic & vascular anesthesia 2015;29(3) 703-709"
2.631,3.112682,86.2,MEDL,25847430,"Shallcross, Amanda J ... - Psychosocial factors associated with medication adherence in ethnically and socioeconomically diverse patients with epilepsy - Epilepsy & behavior 2015;46() 242-245"
3.593,1.063821,52.4,MEDL,25847961,"Bode, Nadine J ... - Transcriptional analysis of the MrpJ network. modulation of diverse virulence-associated genes and direct regulation of mrp fimbrial and flhDC flagellar operons in Proteus mirabilis - Infection & immunity 2015;83(6) 2542-2556"
9.661,0.632321,33.9,MEDL,25847994,"Kayisli, Umit A ... - Long-acting progestin-only contraceptives impair endometrial vasculature by inhibiting uterine vascular smooth muscle cell survival - Proceedings of the National Academy of Sciences of the United States of America (PNAS) 2015;112(16) 5153-5158"
2.198,3.108006,86.2,MEDL,25848287,"Saltiel, Philip F ... - Major depressive disorder. mechanism-based prescribing for personalized medicine - Neuropsychiatric disease & treatment 2015;11() 875-888"
44.405,8.757177,97.7,MEDL,25849179,"Rebbeck, Timothy R ... - Association of type and location of BRCA1 and BRCA2 mutations with risk of breast and ovarian cancer - JAMA 2015;313(13) 1347-1361"
2.806,2.333277,79.3,MEDL,25849893,"Diogo, Dorothee ... - TYK2 Protein-Coding Variants Protect against Rheumatoid Arthritis and Autoimmunity, with No Evidence of Major Pleiotropic Effects on Non-Autoimmune Complex Traits - PLoS one 2015;10(4) e0122271-e0122271"
2.875,3.525381,88.6,MEDL,25850628,"Saxena, Payal ... - A US Multicenter Study of Safety and Efficacy of Fully Covered Self-Expandable Metallic Stents in Benign Extrahepatic Biliary Strictures - Digestive diseases & sciences 2015;60(11) 3442-3448"
1.732,3.154404,86.5,MEDL,25851164,"Cone, James E ... - Chronic probable ptsd in police responders in the world trade center health registry ten to eleven years after 9/11 - American journal of industrial medicine 2015;58(5) 483-493"
n/a,2.122124,76.6,MEDL,25852810,"Winkelmann, Richard R ... - Negative predictive value of pigmented lesion evaluation by multispectral digital skin lesion analysis in a community practice setting - Journal of clinical & aesthetic dermatology 2015;8(3) 20-22"
n/a,1.094657,53.4,MEDL,25852982,"Meijer, Hil G E ... - Modeling focal epileptic activity in the Wilson-cowan model with depolarization block - Journal of mathematical neuroscience 2015;5() 7-7"
n/a,0.745175,39.3,MEDL,25853088,"Pan, Jullie W ... - Utility of magnetic resonance spectroscopic imaging for human epilepsy - Quantitative imaging in medicine & surgery 2015;5(2) 313-322"
n/a,2.484793,81,MEDL,25853137,"Mavani, Gaurang P ... - A review of the nonpressor and nonantidiuretic actions of the hormone vasopressin - Frontiers in medicine 2015;2() 19-19"
7.592,1.969399,74.3,MEDL,25854868,"Bonilha, Leonardo ... - The brain connectome as a personalized biomarker of seizure outcomes after temporal lobectomy - Neurology 2015;84(18) 1846-1853"
4.142,1.627911,68,MEDL,25855626,"Ose, Jennifer ... - Inflammatory markers and risk of epithelial ovarian cancer by tumor subtypes. the EPIC cohort - Cancer epidemiology biomarkers & prevention 2015;24(6) 951-961"
1.585,0.184626,9.1,MEDL,25856298,"Guzel, Elif ... - Effects of tibolone and its metabolites on prolactin and insulin-like growth factor binding protein-1 expression in human endometrial stromal cells - Gynecological endocrinology 2015;31(5) 414-418"
14.024,4.56727,92.5,MEDL,25856489,"Buzsaki, Gyorgy ... - Tools for Probing Local Circuits. High-Density Silicon Probes Combined with Optogenetics - Neuron 2015;86(1) 92-105"
3.715,0.597436,32.1,MEDL,25856540,"Ramos, Alberto R ... - Associations between sleep disturbances and diabetes mellitus among blacks with metabolic syndrome. Results from the Metabolic Syndrome Outcome Study (MetSO) - Annals of medicine (Helsinki) 2015;47(3) 233-237"
6.434,2.771005,83.7,MEDL,25856591,"Caplan, Arthur L ... - Selecting the right tool for the job - American journal of bioethics . AJOB 2015;15(4) 4-10"
6.434,0,2,MEDL,25856624,"Caplan, Arthur L ... - The perfect must not overwhelm the good. response to open peer commentaries on ""selecting the right tool for the job"" - American journal of bioethics . AJOB 2015;15(4) W8-10"
1.701,1.595163,67.3,MEDL,25856825,"Bhavsar, Kavita V ... - Multimodal imaging in a severe case of hydroxychloroquine toxicity - Ophthalmic surgery, lasers & imaging retina 2015;46(3) 377-379"
2.993,0.508193,27.3,MEDL,25857291,"Doshi, Ankur M ... - Strategies for Avoiding Recommendations for Additional Imaging Through a Comprehensive Comparison with Prior Studies - Journal of the American College of Radiology . JACR 2015;12(7) 657-663"
9.122,7.200463,96.7,MEDL,25858148,"Vanpouille-Box, Claire ... - TGFbeta is a master regulator of radiation therapy-induced anti-tumor immunity - Cancer research 2015;75(11) 2232-2242"
8.966,0.834185,43.3,MEDL,25858966,"Malaga-Dieguez, Laura ... - Direct Reversible Kidney Injury in Familial Hemophagocytic Lymphohistiocytosis Type 3 - Journal of the American Society of Nephrology 2015;26(8) 1777-1780"
37.205,4.574707,92.6,MEDL,25858979,"Sekine, Yusuke ... - Mutations in a translation initiation factor identify the target of a memory-enhancing compound - Science 2015;348(6238) 1027-1030"
2.755,0.442667,23.7,MEDL,25860245,"Bongero, Danielle ... - The Novel Kinesin Spindle Protein (KSP) Inhibitor SB-743921 Exhibits Marked Activity in In Vivo and In Vitro Models of Aggressive Large B-Cell Lymphoma - Leukemia & lymphoma 2015;56(10) 2945-2952"
1.107,1.149926,55.3,MEDL,25860908,"Yoo, Daniel ... - Surface Characterization and In Vivo Evaluation of Dual Acid-Etched and Grit-Blasted/Acid-Etched Implants in Sheep - Implant dentistry 2015;24(3) 256-262"
28.396,8.301894,97.5,MEDL,25861976,"Feske, Stefan ... - Ion channels in innate and adaptive immunity - Annual review of immunology 2015;33() 291-353"
2.327,0,2,MEDL,25861998,"Fierman, Arthur H - Foreword. Overgrowth Syndromes - Current problems in pediatric & adolescent health care 2015;45(4) 95-96"
2.327,0.60024,32.2,MEDL,25861999,"Yachelevich, Naomi - Generalized Overgrowth Syndromes With Prenatal Onset - Current problems in pediatric & adolescent health care 2015;45(4) 97-111"
2.746,3.349943,87.7,MEDL,25863130,"Kravitz, Alexxai V ... - Cortico-striatal Circuits. Novel therapeutic Targets for substance use Disorders - Brain research 2015;1628(Pt A) 186-198"
1.416,3.526131,88.6,MEDL,25861957,"Aliko, Ardita ... - World Workshop on Oral Medicine VI. clinical implications of medication-induced salivary gland dysfunction - Oral surgery, oral medicine, oral pathology & oral radiology 2015;120(2) 185-206"
9.776,1.550781,66.3,MEDL,25575156,"Wu, Fen ... - Interaction between Arsenic Exposure from Drinking Water and Genetic Polymorphisms on Cardiovascular Disease in Bangladesh. A Prospective Case-Cohort Study - Environmental health perspectives 2015;123(5) 451-457"
5.997,1.014223,50.6,MEDL,25809414,"Khankari, Nikhil K ... - Dietary intake of fish, polyunsaturated fatty acids, and survival after breast cancer. A population-based follow-up study on Long Island, New York - Cancer 2015;121(13) 2244-2252"
3.345,0.204424,10.2,MEDL,25708674,"Boden-Albala, Bernadette ... - Dietary interventions to lower the risk of stroke - Current neurology & neuroscience reports 2015;15(4) 15-15"
5.291,0,2,MEDL,25742204,"Rostain, Anthony L ... - Solutions for treating hispanic adults with ADHD - Journal of clinical psychiatry 2015;76(2) 170-173"
1.969,0.366242,19.4,MEDL,25873044,"Spruill, Tanya M ... - Comparative effectiveness of home blood pressure telemonitoring (HBPTM) plus nurse case management versus HBPTM alone among Black and Hispanic stroke survivors. study protocol for a randomized controlled trial - Trials 2015;16() 97-97"
1.737,1.593036,67.3,MEDL,25605542,"Winfeld, Matthew ... - Differentiating os acromiale from normally developing acromial ossification centers using magnetic resonance imaging - Skeletal radiology 2015;44(5) 667-672"
1.699,0.395665,21,MEDL,24589072,"Dutt, Michael ... - Anesthetic management of total tetralogy of fallot repair in an adult patient after diagnosis by transesophageal echocardiography - Journal of cardiothoracic & vascular anesthesia 2015;29(2) 425-430"
5.487,14.997419,99.2,MEDL,25298276,"Mueller, N T ... - Prenatal exposure to antibiotics, cesarean section and risk of childhood obesity - International journal of obesity (2005) 2015;39(4) 665-670"
4.125,1.11227,54,MEDL,25657011,"Vasilyev, Nikita ... - Structures of RNA Complexes with the Escherichia coli RNA Pyrophosphohydrolase RppH Unveil the Basis for Specific 5'-End-dependent mRNA Decay - Journal of biological chemistry 2015;290(15) 9487-9499"
3.701,0,2,MEDL,25666217,"Blecker, Saul ... - Capsule commentary on edelman et Al., nurse-led behavioral management of diabetes and hypertension in community practices. a randomized trial - Journal of general internal medicine 2015;30(5) 653-653"
7.072,5.617933,94.8,MEDL,25678194,"Palma, Jose-Alberto ... - Orthostatic hypotension in Parkinson disease. how much you fall or how low you go? - Movement disorders 2015;30(5) 639-645"
5.052,1.756968,70.6,MEDL,25681002,"Teussink, Michel M ... - The effect of light deprivation in patients with stargardt disease - American journal of ophthalmology 2015;159(5) 964-72.e2"
1.861,0,2,MEDL,25715831,"Oh, Cheongeun ... - Age-Period-Cohort approaches to back-calculation of cancer incidence rate - Statistics in medicine 2015;34(11) 1953-1964"
5.105,0.48245,25.9,MEDL,25740822,"Yamada, Hiroshi Y ... - Tumor-promoting/progressing role of additional chromosome instability in hepatic carcinogenesis in Sgo1 (Shugoshin 1) haploinsufficient mice - Carcinogenesis 2015;36(4) 429-440"
n/a,0.905479,46.3,MEDL,25794243,"Levy, Natalie ... - The Mobile Insulin Titration Intervention (MITI) for Insulin Glargine Titration in an Urban, Low-Income Population. Randomized Controlled Trial Protocol - JMIR research protocols 2015;4(1) e31-e31"
9.661,1.559863,66.5,MEDL,25825724,"Hammaren, Henrik M ... - ATP binding to the pseudokinase domain of JAK2 is critical for pathogenic activation - Proceedings of the National Academy of Sciences of the United States of America (PNAS) 2015;112(15) 4642-4647"
1.256,0.624911,33.5,MEDL,25848188,"Beitner, Melissa ... - Procedural changes to decrease complications in laparoscopic gastric bypass - Journal of the Society of Laparoendoscopic Surgeons 2015;19(1) e2014.00256-e2014.00256"
n/a,0.227619,11.5,MEDL,25848351,"Nai, Qiang ... - How early can pancreatic cancer be recognized? A case report and review of the literature - Case reports in oncology 2015;8(1) 46-49"
n/a,3.767731,89.8,MEDL,25848533,"Seref-Ferlengez, Zeynep ... - Bone microdamage, remodeling and bone fragility. how much damage is too much damage? - BoneKEy reports 2015;4() 644-644"
6.429,0.202227,10.1,MEDL,25852685,"Vanderberg, Jerome P - Commentary on. Antibody and B Cell Responses to Plasmodium Sporozoites - Frontiers in immunology 2015;6() 113-113"
n/a,2.791143,83.9,MEDL,25852828,"Manchikanti, Laxmaiah ... - What is the Role of Epidural Injections in the Treatment of Lumbar Discogenic Pain. A Systematic Review of Comparative Analysis with Fusion - Korean journal of pain 2015;28(2) 75-87"
6.434,0.221779,11.1,MEDL,25856612,"Asgary, Ramin - Accountability and public health policies impacting proper ebola response. time for a bioethics oversight board - American journal of bioethics . AJOB 2015;15(4) 72-74"
n/a,0.317059,16.5,MEDL,25861546,"Koo, Chi Wan ... - Congenital absence of the right pericardium. embryology and imaging - Journal of clinical imaging science 2015;5() 12-12"
n/a,0.153238,7.5,MEDL,25866671,"Franks, Andrew G Jr ... - Dialogue. Cutaneous lupus erythematosus. a lone Wolf? - Lupus science & medicine 2015;2(1) e000090-e000090"
2.358,0.495073,26.6,MEDL,25868136,"Kahn, Jessica A ... - Behavioral, Immunologic, and Virologic Correlates of Oral Human Papillomavirus Infection in HIV-Infected Youth - Sexually transmitted diseases 2015;42(5) 246-252"
27.407,5.187169,94,MEDL,25873173,"Shih, Alan H ... - Mutational cooperativity linked to combinatorial epigenetic gain of function in acute myeloid leukemia - Cancer cell 2015;27(4) 502-515"
27.407,7.11554,96.6,MEDL,25873174,"Crescenzo, Ramona ... - Convergent Mutations and Kinase Fusions Lead to Oncogenic STAT3 Activation in Anaplastic Large Cell Lymphoma - Cancer cell 2015;27(4) 516-532"
7.198,4.017744,90.8,MEDL,25873730,"Bangalore, Sripal ... - Complete Versus Culprit-Only Revascularization for ST-Segment-Elevation Myocardial Infarction and Multivessel Disease. A Meta-Analysis and Trial Sequential Analysis of Randomized Trials - Circulation. Cardiovascular interventions 2015;8(4) -"
2.865,0.469435,25.2,MEDL,25874348,"Lee, Michael H ... - Cystine growth inhibition through molecular mimicry. a new paradigm for the prevention of crystal diseases - Current rheumatology reports 2015;17(5) 33-33"
2.581,1.913874,73.4,MEDL,25878493,"Tolea, Magdalena I ... - Sarcopenia and impairment in cognitive and physical performance - Clinical interventions in aging 2015;10() 663-671"
3.712,0.987105,49.5,MEDL,25740776,"Wang, Shu-Hua ... - Molecular and Clinical Characteristics of Hospital and Community Onset Methicillin-Resistant Staphylococcus aureus Strains Associated with Bloodstream Infections - Journal of clinical microbiology 2015;53(5) 1599-1608"
2.838,0.375782,19.9,MEDL,25854552,"Mattila, Riikka Katriina ... - An investigation of herpes simplex virus type 1 latency in a novel mouse dorsal root ganglion model suggests a role for ICP34.5 in reactivation - Journal of general virology 2015;96(8) 2304-2313"
4.446,0.273133,14,MEDL,25863932,"DeAnda, Abe Jr ... - Historical perspectives of The American Association for Thoracic Surgery. Richard Hardaway Meade, Jr (1897-1993) - Journal of thoracic & cardiovascular surgery 2015;150(5) 1019-1022"
4.446,0,2,MEDL,25863933,"Grossi, Eugene A ... - Combining cannula and crossclamp. Not a ""Cannulo-Matic,"" but a versatile technique in the cardiac toolbox - Journal of thoracic & cardiovascular surgery 2015;149(6) 1672-1673"
4.446,0.19638,9.7,MEDL,25863935,"Balsam, Leora B ... - To screen or not to screen, that is the question. Or is it? - Journal of thoracic & cardiovascular surgery 2015;149(6) 1485-1486"
4.706,0.97336,49,MEDL,25864929,"D'Amour, James ... - Interictal spike frequency varies with ovarian cycle stage in a rat model of epilepsy - Experimental neurology 2015;269() 102-119"
2.528,2.682992,82.9,MEDL,25865484,"Bradley, Kailyn A L ... - The role of the kynurenine pathway in suicidality in adolescent major depressive disorder - Psychiatry research 2015;227(2-3) 206-212"
6.513,0.967808,48.8,MEDL,25866035,"Wozniak, Magdalena B ... - Alcohol consumption and the risk of renal cancers in the European prospective investigation into cancer and nutrition (EPIC) - International journal of cancer 2015;137(8) 1953-1966"
2.436,0.237345,12,MEDL,25866441,"Nicolopoulou, Ageliki ... - Using a narrative- and play-based activity to promote low-income preschoolers' oral language, emergent literacy, and social competence - Early childhood research quarterly 2015;31() 147-162"
1.381,0.366594,19.4,MEDL,25867235,"Strom, Russell G ... - Technical modifications and decision-making to reduce morbidity in thoracic disc surgery. An institutional experience and treatment algorithm - Clinical neurology & neurosurgery 2015;133() 75-82"
21.506,5.015211,93.6,MEDL,25867473,"Cimmino, Luisa ... - TET1 is a tumor suppressor of hematopoietic malignancy - Nature immunology 2015;16(6) 653-662"
2.993,4.565966,92.5,MEDL,25868671,"Rosenkrantz, Andrew B ... - Survey-Based Assessment of Patients' Understanding of Their Own Imaging Examinations - Journal of the American College of Radiology . JACR 2015;12(6) 549-555"
4.496,0.69962,37.2,MEDL,25868835,"Chau, Edward ... - Surgical management and outcomes of patients with marginal ulcer after Roux-en-Y gastric bypass - Surgery for obesity & related diseases 2015;11(5) 1071-1075"
5.168,2.43042,80.4,MEDL,25868979,"Canino, Claudia ... - A STAT3-NFkB/DDIT3/CEBPbeta axis modulates ALDH1A3 expression in chemoresistant cell subpopulations - Oncotarget 2015;6(14) 12637-12653"
n/a,0.701369,37.3,MEDL,25869104,"Melamed, Eitan ... - Complex proximal ulna fractures. outcomes of surgical treatment - European journal of orthopaedic surgery & traumatology = orthopedie traumatologie 2015;25(5) 851-858"
2.293,1.095223,53.5,MEDL,25869185,"O'Hara, Mandy ... - Children neglected. Where cumulative risk theory fails - Child abuse & neglect 2015;45() 1-8"
13.164,2.448105,80.6,MEDL,25869284,"Sehgal, Kartik ... - Clinical and pharmacodynamic analysis of pomalidomide dosing strategies in myeloma. impact of immune activation and cereblon targets - Blood 2015;125(26) 4042-4051"
2.493,1.398535,62.6,MEDL,25869420,"Loke, P'ng ... - Helminths and the microbiota. parts of the hygiene hypothesis - Parasite immunology 2015;37(6) 314-323"
5.835,0.098374,4.9,MEDL,25869862,"Deans, Abby E ... - 3D mapping of neuronal migration in the embryonic mouse brain with magnetic resonance microimaging - Neuroimage 2015;114() 303-310"
0.895,0.382408,20.3,MEDL,25873837,"Khurana, Dheeraj ... - Fractured Inferior Vena Cava Filter Strut Presenting with ST-Segment Elevation and Cardiac Tamponade - Texas Heart Institute journal 2015;42(2) 181-183"
3.7,1.171104,56,MEDL,25874366,"Pang, Claudine E ... - ASSOCIATION OF PREVASCULAR VITREOUS FISSURES AND CISTERNS WITH VITREOUS DEGENERATION AS ASSESSED BY SWEPT SOURCE OPTICAL COHERENCE TOMOGRAPHY - Retina 2015;35(9) 1875-1882"
2.806,4.809348,93.2,MEDL,25874569,"Dominianni, Christine ... - Sex, Body Mass Index, and Dietary Fiber Intake Influence the Human Gut Microbiome - PLoS one 2015;10(4) e0124599-e0124599"
40.137,13.19287,99,MEDL,25874674,"Marlin, Bianca J ... - Oxytocin enables maternal behaviour by balancing cortical inhibition - Nature 2015;520(7548) 499-504"
72.406,6.005183,95.4,MEDL,25875256,"Hatemi, Gulen ... - Apremilast for Behcet's syndrome--a phase 2, placebo-controlled study - New England journal of medicine 2015;372(16) 1510-1518"
2.806,0,2,MEDL,25875486,"Tang, Yingying ... - Neural Correlates of the Preserved Inhibition of Return in Schizophrenia - PLoS one 2015;10(4) e0119521-e0119521"
7.592,9.467016,98,MEDL,25878183,"Osorio, Ricardo S ... - Sleep-disordered breathing advances cognitive decline in the elderly - Neurology 2015;84(19) 1964-1971"
5.625,0.923088,47,MEDL,25880323,"Rosenbaum, James T ... - Parallel Gene Expression Changes in Sarcoidosis Involving the Lacrimal Gland, Orbital Tissue, or Blood - JAMA ophthalmology 2015;133(7) 770-777"
1.532,0.193264,9.6,MEDL,25881913,"Haber, Matthew A ... - ERG is a novel and reliable marker for endothelial cells in central nervous system tumors - Clinical neuropathology 2015;34(3) 117-127"
19.896,3.08838,86.1,MEDL,25881936,"Bangalore, Sripal ... - Visit-to-Visit Low-Density Lipoprotein Cholesterol Variability and Risk of Cardiovascular Outcomes. Insights From the TNT Trial - Journal of the American College of Cardiology 2015;65(15) 1539-1548"
2.631,0.56103,30.2,MEDL,25882322,"San-Juan, Daniel ... - Prevalence of epilepsy, beliefs and attitudes in a rural community in Mexico. A door-to-door survey - Epilepsy & behavior 2015;46() 140-143"
3.41,1.340885,61,MEDL,25884928,"Devi, Latha ... - A combination Alzheimer's therapy targeting BACE1 and neprilysin in 5XFAD transgenic mice - Molecular brain 2015;8() 19-19"
2.44,0,2,MEDL,25885014,"Shah, Lesha D ... - Callous-unemotional traits in a child with attention-deficit/hyperactivity disorder and oppositional defiant disorder. managing medication and expectations - Journal of child & adolescent psychopharmacology 2015;25(3) 272-275"
2.613,4.178829,91.3,MEDL,25886446,"Karstoft, Karen-Inge ... - Bridging a translational gap. using machine learning to improve the prediction of PTSD - BMC psychiatry 2015;15() 30-30"
3.7,0.664948,35.5,MEDL,25886812,"Stephens, Elizabeth H ... - Early Complete Atrioventricular Canal Repair Yields Outcomes Equivalent to Late Repair - Annals of thoracic surgery 2015;99(6) 2109-15; discussion 2115"
n/a,0.324774,17,MEDL,25887015,"Harris, Kassem ... - Endobronchial Ultrasound-guided Sheath Placement to Guide Transbronchial Biopsy of Mediastinal Lymphadenopathy and Lung Mass. A New Technique - Journal of bronchology & interventional pulmonology 2015;22(2) 158-161"
5.052,18.5315,99.5,MEDL,25887628,"Spaide, Richard F - Optical Coherence Tomography Angiography Signs of Vascular Abnormalization with Antiangiogenic Therapy for Choroidal Neovascularization - American journal of ophthalmology 2015;160(1) 6-16"
6.345,1.419752,63.1,MEDL,25887963,"Tikk, Kaja ... - Circulating prolactin and in situ breast cancer risk in the European EPIC cohort. a case-control study - Breast cancer research 2015;17() 49-49"
5.358,1.332105,60.8,MEDL,25888131,"Elmer, Jonathan ... - Exposure to high concentrations of inspired oxygen does not worsen lung injury after cardiac arrest - Critical care 2015;19() 105-105"
4.985,0.788853,41.3,MEDL,25888702,"Grakoui, Arash ... - Pillars article. the immunological synapse. a molecular machine controlling T cell activation. Science. 1999. 285. 221-227 - Journal of immunology (1950) 2015;194(9) 4066-4072"
1.824,0.750058,39.6,MEDL,25562109,"Rivera, Alexis V ... - Factors associated with HIV stigma and the impact of a nonrandomized multi-component video aimed at reducing HIV stigma among a high-risk population in New York City - AIDS care 2015;27(6) 772-776"
1.959,0.617061,33.1,MEDL,25694223,"Rudolph, Abby E ... - Assessing the Geographic Coverage and Spatial Clustering of Illicit Drug Users Recruited through Respondent-Driven Sampling in New York City - Journal of urban health 2015;92(2) 352-378"
2.541,0.927588,47.2,MEDL,25817939,"Tran Smith, Bikki ... - Rebuilding lives and identities. The role of place in recovery among persons with complex needs - Health & place 2015;33() 109-117"
2.616,3.410317,88,MEDL,24518968,"Henwood, Benjamin F ... - Maslow and mental health recovery. a comparative study of homeless programs for adults with serious mental illness - Administration & policy in mental health 2015;42(2) 220-228"
47.831,16.920102,99.4,MEDL,25059941,"Poteat, Tonia ... - HIV risk and preventive interventions in transgender women sex workers - Lancet 2015;385(9964) 274-286"
40.137,6.516373,96,MEDL,25822789,"Cichon, Joseph ... - Branch-specific dendritic Ca(2+) spikes cause persistent synaptic plasticity - Nature 2015;520(7546) 180-185"
3.65,0.378124,20,MEDL,25380580,"Gokulnath, M ... - Runx2, a target gene for activating transcription factor-3 in human breast cancer cells - Tumour biology 2015;36(3) 1923-1931"
1.113,1.252243,58.5,MEDL,25738338,"Froum, Stuart J ... - The use of a xenogeneic collagen matrix at the time of implant placement to increase the volume of buccal soft tissue - International journal of periodontics & restorative dentistry 2015;35(2) 179-189"
2.806,3.872222,90.2,MEDL,25790349,"Crew, Joseph D ... - Contributions of electric and acoustic hearing to bimodal speech and music perception - PLoS one 2015;10(3) e0120279-e0120279"
2.922,1.879577,72.8,MEDL,25201181,"Iheanacho, Theddeus ... - Integrating mental health screening into routine community maternal and child health activity. experience from Prevention of Mother-to-child HIV transmission (PMTCT) trial in Nigeria - Social psychiatry & psychiatric epidemiology 2015;50(3) 489-495"
6.595,8.968214,97.8,MEDL,25658628,"Nasu, Masaki ... - High Incidence of Somatic BAP1 Alterations in Sporadic Malignant Mesothelioma - Journal of thoracic oncology 2015;10(4) 565-576"
6.595,3.055895,85.9,MEDL,25590604,"Vachani, Anil ... - Validation of a multiprotein plasma classifier to identify benign lung nodules - Journal of thoracic oncology 2015;10(4) 629-637"
2.692,1.718779,69.9,MEDL,25643633,"Arno, Sally ... - Tibiofemoral contact mechanics following a horizontal cleavage lesion in the posterior horn of the medial meniscus - Journal of orthopaedic research 2015;33(4) 584-590"
2.692,1.527693,65.8,MEDL,25640775,"Hamilton, Matthew A ... - Effect of reverse shoulder design philosophy on muscle moment arms - Journal of orthopaedic research 2015;33(4) 605-613"
5.003,0.923759,47.1,MEDL,25849832,"Krogstad, Paul ... - Incomplete immune reconstitution despite virologic suppression in HIV-1 infected children and adolescents - AIDS 2015;29(6) 683-693"
1.932,0.704623,37.4,MEDL,25249252,"Mohan, R ... - Physiologic changes with abdominal wall reconstruction in a porcine abdominal compartment syndrome model - Hernia 2015;19(2) 313-321"
2.98,0.482304,25.9,MEDL,25563815,"McLendon, Roger E ... - Prognostic marker analysis in pediatric intracranial ependymomas - Journal of neuro-oncology 2015;122(2) 255-261"
3.677,1.801767,71.4,MEDL,25715736,"Ghannoum, Marc ... - Extracorporeal treatment for theophylline poisoning. Systematic review and recommendations from the EXTRIP workgroup - Clinical toxicology (Philadelphia) 2015;53(4) 215-229"
3.403,2.198515,77.6,MEDL,25742250,"Ayoung-Chee, Patricia R ... - Beyond the hospital doors. Improving long-term outcomes for elderly trauma patients - Journal of trauma & acute care surgery 2015;78(4) 837-843"
4.059,1.718462,69.9,MEDL,25594327,"Niranjan, Ajay ... - Role of adjuvant or salvage radiosurgery in the management of unresected residual or progressive glioblastoma multiforme in the pre-bevacizumab era - Journal of neurosurgery 2015;122(4) 757-765"
3.858,1.549696,66.3,MEDL,25393174,"Lopez, Luz M ... - HIV/AIDS in Puerto Rican People Who Inject Drugs. Policy Considerations - American journal of public health. AJPH 2015;105(1) e3-e3"
1.329,0,2,MEDL,25732747,"Cheng, Xin ... - Identification of homogeneous and heterogeneous variables in pooled cohort studies - Biometrics 2015;71(2) 397-403"
4.959,0.914627,46.7,MEDL,25749723,"Landrum, Lisa M ... - Comprehensive care in gynecologic oncology. The importance of palliative care - Gynecologic oncology 2015;137(2) 193-202"
2.806,0.246434,12.5,MEDL,25894391,"Arighi, Cecilia ... - Toll-like receptor signaling in vertebrates. testing the integration of protein, complex, and pathway data in the protein ontology framework - PLoS one 2015;10(3) e0122978-e0122978"
n/a,n/a,n/a,ORIGINAL,9663,"Singh, Anuradha ... - Whistling Seizures . A Unique Case Report Of A Rare Automatism - Journal of rare disorders 2015;3(1) 10-12"
1.976,1.226017,57.7,MEDL,25598121,"Behr, Christopher A ... - Recent trends in the operative experience of junior pediatric surgical attendings. a study of APSA applicant case logs - Journal of pediatric surgery 2015;50(1) 186-190"
5.168,1.987561,74.6,MEDL,25803170,"Kovatcheva, Marta ... - MDM2 turnover and expression of ATRX determine the choice between quiescence and senescence in response to CDK4 inhibition - Oncotarget 2015;6(10) 8226-8243"
5.157,0,2,MEDL,25890512,"Taneja, Samir S - Re. does discontinuous involvement of a prostatic needle biopsy core by adenocarcinoma correlate with a large tumor focus at radical prostatectomy? - Journal of urology 2015;193(4) 1252-1252"
5.157,0,2,MEDL,25890513,"Taneja, Samir S - Re. are elderly patients with clinically localized prostate cancer overtreated? Exploring heterogeneity in survival effects - Journal of urology 2015;193(4) 1252-1253"
5.157,0,2,MEDL,25890569,"Taneja, Samir S - Re. organoid cultures derived from patients with advanced prostate cancer - Journal of urology 2015;193(4) 1442-1443"
3.398,1.294206,59.7,MEDL,25890628,"Oberweis, Brandon S ... - Relation of Perioperative Elevation of Troponin to Long-Term Mortality After Orthopedic Surgery - American journal of cardiology 2015;115(12) 1643-1648"
12.124,2.430988,80.4,MEDL,25891015,"Pan, Heng ... - Epigenomic evolution in diffuse large B-cell lymphomas - Nature communications 2015;6() 6921-6921"
72.406,88.18108,99.9,MEDL,25891304,"Postow, Michael A ... - Nivolumab and Ipilimumab versus Ipilimumab in Untreated Melanoma - New England journal of medicine 2015;372(21) 2006-2017"
2.806,0.768986,40.4,MEDL,25893665,"Brinkworth, Amanda J ... - Identification of Outer Membrane and Exoproteins of Carbapenem-Resistant Multilocus Sequence Type 258 Klebsiella pneumoniae - PLoS one 2015;10(4) e0123219-e0123219"
3.227,n/a,n/a,MEDL,25894751,"Quirno, Martin ... - Distal femoral varus osteotomy for unloading valgus knee malalignment. a biomechanical analysis - Knee surgery, sports traumatology, arthroscopy 2015;25(3) 863-868"
5.157,0,2,MEDL,25895762,"Taneja, Samir S - Re. The Impact of Fellowship Training on Pathological Outcomes following Radical Prostatectomy. A Population Based Analysis - Journal of urology 2015;193(5) 1539-1540"
5.157,0,2,MEDL,25895763,"Taneja, Samir S - Re. adjuvant and salvage radiotherapy after prostatectomy. american society of clinical oncology clinical practice guideline endorsement - Journal of urology 2015;193(5) 1539-1539"
5.157,0,2,MEDL,25895764,"Taneja, Samir S - Re. do environmental factors modify the genetic risk of prostate cancer? - Journal of urology 2015;193(5) 1540-1540"
5.157,0,2,MEDL,25895765,"Taneja, Samir S - Re. a biopsy-based 17-gene genomic prostate score predicts recurrence after radical prostatectomy and adverse surgical pathology in a racially diverse population of men with clinically low- and intermediate-risk prostate cancer - Journal of urology 2015;193(5) 1541-1541"
6.273,1.603142,67.5,MEDL,25895986,"Sciaranghella, Gaia ... - CCR5 expression levels in HIV-uninfected women receiving hormonal contraception - Journal of infectious diseases 2015;212(9) 1397-1401"
4.446,0,2,MEDL,25896464,"DeAnda, Abe Jr ... - Getting to the (aortic) root of the problem - Journal of thoracic & cardiovascular surgery 2015;150(1) 77-78"
4.302,1.596163,67.3,MEDL,25896692,"Chen, Liang ... - First report of an OXA-48-producing multidrug-resistant Proteus mirabilis strain from Gaza, Palestine - Antimicrobial agents & chemotherapy 2015;59(7) 4305-4307"
4.125,2.947397,85.1,MEDL,25897080,"Hernandez-Guillamon, Mar ... - Sequential Abeta degradation by the matrix metalloproteases MMP-2 and MMP-9 - Journal of biological chemistry 2015;290(24) 15078-15091"
2.312,5.765828,95,MEDL,25899971,"Alabdulrazzaq, Hamad ... - Clearance of yellow tattoo ink with a novel 532-nm picosecond laser - Lasers in surgery & medicine 2015;47(4) 285-288"
3.589,1.968061,74.3,MEDL,25900066,"Hoptman, Matthew J - Impulsivity and aggression in schizophrenia. a neural circuitry perspective with implications for treatment - CNS spectrums 2015;20(3) 280-286"
2.872,0.497658,26.8,MEDL,25900166,"Baete, Steven H ... - Dynamic diffusion-tensor measurements in muscle tissue using the single-line multiple-echo diffusion-tensor acquisition technique at 3T - NMR in biomedicine 2015;28(6) 667-678"
1.143,0.276594,14.2,MEDL,25901613,"Pourtaheri, Sina ... - Ultra-low-dose recombinant human bone morphogenetic protein-2 for 3-level anterior cervical diskectomy and fusion - Orthopedics (Thorofare NJ) 2015;38(4) 241-245"
9.661,2.389491,80,MEDL,25902527,"Davis, Felicity M ... - Essential role of Orai1 store-operated calcium channels in lactation - Proceedings of the National Academy of Sciences of the United States of America (PNAS) 2015;112(18) 5827-5832"
2.568,0.142314,6.9,MEDL,25902707,"Modrek, Aram S ... - Radiation therapy improves survival in rectal small cell cancer - Analysis of Surveillance Epidemiology and End Results (SEER) data - Radiation oncology 2015;10() 101-101"
4.125,1.147428,55.2,MEDL,25903131,"Talhaoui, Ibtissam ... - Oxidatively generated guanine(C8)-thymine(N3) intrastrand cross-links in double-stranded DNA are repaired by base excision repair pathways - Journal of biological chemistry 2015;290(23) 14610-14617"
2.349,0,2,MEDL,25904299,"Chen, Kevin C ... - Swept source optical coherence tomography of the posterior vitreous after pars plana vitrectomy - Graefe's archive for clinincal & experimental ophthalmology 2015;253(11) 2041-2043"
5.988,1.121172,54.3,MEDL,25904785,"Sarro, Emma C ... - Cortical Synaptic Inhibition Declines during Auditory Learning - Journal of neuroscience 2015;35(16) 6318-6325"
4.076,0.47912,25.7,MEDL,25904901,"Bahadur, Vijay ... - Antigiardial activity of novel triazolyl-quinolone-based chalcone derivatives. when oxygen makes the difference - Frontiers in microbiology 2015;6() 256-256"
1.192,0.153963,7.5,MEDL,25907291,"Massaro, Domenico ... - A case of acute exudative polymorphous vitelliform maculopathy. follow-up and wide-field spectral-domain optical coherence tomography - European journal of ophthalmology 2015;25(5) e91-e94"
4.601,0.390514,20.8,MEDL,25907361,"Wang, Zhaoming ... - Further confirmation of germline glioma risk variant rs78378222 in TP53 and its implication in tumor tissues via integrative analysis of TCGA data - Human mutation 2015;36(7) 684-688"
2.135,1.174816,56.1,MEDL,25907412,"Batra, Pete S ... - Computed tomography imaging practice patterns in adult chronic rhinosinusitis. survey of the American Academy of Otolaryngology-Head and Neck Surgery and American Rhinologic Society membership - International forum of allergy & rhinology 2015;5(6) 506-512"
7.725,7.693482,97.1,MEDL,25907736,"Scholl, Ute I ... - Recurrent gain of function mutation in calcium channel CACNA1H causes early-onset hypertension with primary aldosteronism - eLife 2015;4() e06315-e06315"
13.965,4.155131,91.3,MEDL,25908729,"Cooke, John P ... - Modulating the vascular response to limb ischemia. angiogenic and cell therapies - Circulation research 2015;116(9) 1561-1578"
0.343,0,2,MEDL,25909535,"Luckianow, Gina M ... - Bridging the gap between training and advanced practice provider critical care competency - JAAPA . official journal of the American Academy of Physician Assistants 2015;28(5) 1-5"
6.743,0.789943,41.4,MEDL,25910243,"Young, David C ... - In Vivo Biosynthesis of Terpene Nucleosides Provides Unique Chemical Markers of Mycobacterium tuberculosis Infection - Chemistry & biology 2015;22(4) 516-526"
2.156,1.251218,58.5,MEDL,24067547,"Danzi, Sara ... - Amiodarone-induced thyroid dysfunction - Journal of intensive care medicine 2015;30(4) 179-185"
1.276,1.116536,54.2,MEDL,24928797,"Palma, Jose-Alberto ... - Novel therapeutic approaches in multiple system atrophy - Clinical autonomic research 2015;25(1) 37-45"
9.664,2.499192,81.2,MEDL,25314321,"Chen, John ... - Intra- and inter-generic transfer of pathogenicity island-encoded virulence genes by cos phages - ISME journal 2015;9(5) 1260-1263"
6.284,0.983444,49.4,MEDL,25483983,"Mediero, Aranzazu ... - Netrin-1 is a critical autocrine/paracrine factor for osteoclast differentiation - Journal of bone & mineral research 2015;30(5) 837-854"
24.008,15.23143,99.2,MEDL,25584002,"Le, Dung T ... - Safety and Survival With GVAX Pancreas Prime and Listeria Monocytogenes-Expressing Mesothelin (CRS-207) Boost Vaccines for Metastatic Pancreatic Cancer - Journal of clinical oncology 2015;33(12) 1325-1333"
4.889,1.458734,64.1,MEDL,25635883,"Zhao, Deng ... - Craniocervical instability in the setting of os odontoideum. assessment of cause, presentation, and surgical outcomes in a series of 279 cases - Neurosurgery 2015;76(5) 514-521"
2.73,2.345708,79.5,MEDL,25672258,"Ryan, Devon J ... - Blood transfusion in primary total shoulder arthroplasty. incidence, trends, and risk factors in the United States from 2000 to 2009 - Journal of shoulder & elbow surgery 2015;24(5) 760-765"
10.251,8.895608,97.8,MEDL,25686473,"Beidas, Rinad S ... - Predictors of community therapists' use of therapy techniques in a large public mental health system - JAMA pediatrics 2015;169(4) 374-382"
4.125,0.888452,45.6,MEDL,25724648,"Planque, Stephanie A ... - Specific Amyloid beta Clearance by a Catalytic Antibody Construct - Journal of biological chemistry 2015;290(16) 10229-10241"
1.276,3.209679,86.9,MEDL,25739474,"Palma, Jose-Alberto ... - Prevalence of REM sleep behavior disorder in multiple system atrophy. a multicenter study and meta-analysis - Clinical autonomic research 2015;25(1) 69-75"
4.663,0.378673,20.1,MEDL,25762741,"Jauregui, Paula ... - Degradation of SAMHD1 by Vpx Is Independent of Uncoating - Journal of virology 2015;89(10) 5701-5713"
5.777,0.578718,31.1,MEDL,25798999,"Hwang, Janice J ... - Imaging human brown adipose tissue under room temperature conditions with (11)C-MRB, a selective norepinephrine transporter PET ligand - Metabolism clinical & experimental 2015;64(6) 747-755"
3.277,0.76227,40.1,MEDL,25800309,"Peng, X-X ... - Episodic sucrose intake during food restriction increases synaptic abundance of AMPA receptors in nucleus accumbens and augments intake of sucrose following restoration of ad libitum feeding - Neuroscience 2015;295() 58-71"
14.714,5.463135,94.5,MEDL,25818644,"Li, Li ... - Widespread Rearrangement of 3D Chromatin Organization Underlies Polycomb-Mediated Stress-Induced Silencing - Molecular cell 2015;58(2) 216-231"
2.297,0.502631,27,MEDL,25823996,"Janosky, Maxwell ... - Primary large cell neuroendocrine carcinoma of the breast, a case report with an unusual clinical course - Breast journal 2015;21(3) 303-307"
9.661,1.212287,57.3,MEDL,25831519,"Jastrab, Jordan B ... - An adenosine triphosphate-independent proteasome activator contributes to the virulence of Mycobacterium tuberculosis - Proceedings of the National Academy of Sciences of the United States of America (PNAS) 2015;112(14) E1763-E1772"
9.661,1.948143,74,MEDL,25848010,"Aman, Joseph W ... - Insights into the origins of fish hunting in venomous cone snails from studies of Conus tessulatus - Proceedings of the National Academy of Sciences of the United States of America (PNAS) 2015;112(16) 5087-5092"
22.845,4.734022,93,MEDL,25862091,"Ichiyama, Kenji ... - The methylcytosine dioxygenase tet2 promotes DNA demethylation and activation of cytokine gene expression in T cells - Immunity 2015;42(4) 613-626"
1.276,0.831953,43.2,MEDL,25862257,"Norcliffe-Kaufmann, Lucy ... - Multiple system atrophy. the case for an international collaborative effort - Clinical autonomic research 2015;25(1) 81-83"
2.806,1.607787,67.6,MEDL,25875165,"Tolea, Magdalena I ... - Longitudinal Associations between Physical and Cognitive Performance among Community-Dwelling Older Adults - PLoS one 2015;10(4) e0122878-e0122878"
2.265,1.88126,72.9,MEDL,25881047,"Afrifa-Anane, Ernest ... - The association of physical activity, body mass index and the blood pressure levels among urban poor youth in Accra, Ghana - BMC public health 2015;15() 269-269"
6.287,0.329911,17.3,MEDL,25882467,"Feig, Jessica L ... - How MicroRNAs Modify Protein Production - Journal of investigative dermatology 2015;135(5) e32-e32"
3.288,0.276684,14.2,MEDL,25884224,"Yang, Feikun ... - Sumoylation of Kif18A plays a role in regulating mitotic progression - BMC cancer 2015;15() 197-197"
1.572,0.451366,24.2,MEDL,25884843,"Hidaka, Brandon H ... - The status of evolutionary medicine education in North American medical schools - BMC medical education 2015;15() 38-38"
2.253,1.044426,51.7,MEDL,25889140,"Schaffer, Julie V - Update on melanocytic nevi in children - Clinics in dermatology 2015;33(3) 368-386"
2.499,4.619702,92.7,MEDL,25901975,"Passias, Peter G ... - Postoperative Cervical Deformity in 215 Thoracolumbar Patients With Adult Spinal Deformity. Prevalence, Risk Factors, and Impact on Patient-Reported Outcome and Satisfaction at 2-Year Follow-up - Spine 2015;40(5) 283-291"
1.811,0.242874,12.3,MEDL,25633250,"Strauss, Shiela M ... - Illness perceptions among adults at risk for diabetes - Diabetes educator 2015;41(2) 195-202"
1.386,1.463736,64.3,MEDL,25803802,"Djukic, Maja ... - Educational gaps and solutions for early-career nurse managers' education and participation in quality improvement - Journal of nursing administration 2015;45(4) 206-211"
2.549,0.526731,28.3,MEDL,25582763,"Souffront, Kimberly ... - Barriers to referral for elevated blood pressure in the emergency department and differences between provider type - Journal of clinical hypertension (1999) 2015;17(3) 207-214"
9.661,1.886014,72.9,MEDL,25918394,"Maus, Mate ... - Missense mutation in immunodeficient patients shows the multifunctional roles of coiled-coil domain 3 (CC3) in STIM1 activation - Proceedings of the National Academy of Sciences of the United States of America (PNAS) 2015;112(19) 6206-6211"
1.218,2.836341,84.2,MEDL,25921363,"Sarendranath, A ... - Effect of low speed drilling on osseointegration using simplified drilling procedures - British journal of oral & maxillofacial surgery 2015;53(6) 550-556"
3.863,2.879737,84.6,MEDL,25919367,"Kotov, Roman ... - Posttraumatic Stress Disorder and the Risk of Respiratory Problems in World Trade Center Responders. Longitudinal Test of a Pathway - Psychosomatic medicine 2015;77(4) 438-448"
1.416,1.944764,73.9,MEDL,25934414,"McMillan, R ... - World Workshop on Oral Medicine VI. a systematic review of the treatment of mucocutaneous pemphigus vulgaris - Oral surgery, oral medicine, oral pathology & oral radiology 2015;120(2) 132-42.e61"
1.688,0.348745,18.4,MEDL,24604908,"Boas, Rebecca ... - The relationship of hospital charges and volume to surgical site infection after total hip replacement - American journal of medical quality 2015;30(3) 283-288"
5.574,1.39104,62.4,MEDL,24995772,"Chervenak, Judith ... - Surgery without consent or miscommunication? A new look at a landmark legal case - American journal of obstetrics & gynecology 2015;212(5) 586-590"
1.379,0.956022,48.3,MEDL,25448059,"McCarthy, Margaret M ... - Process evaluation of an exercise counseling intervention using motivational interviewing - Applied nursing research 2015;28(2) 156-162"
16.265,7.427675,96.9,MEDL,25457014,"Loeb, Stacy ... - Active surveillance for prostate cancer. a systematic review of clinicopathologic variables and biomarkers for risk stratification - European urology 2015;67(4) 619-626"
2.216,1.94293,73.9,MEDL,25629207,"Dellon, A Lee ... - Pelvic pain of pudendal nerve origin. surgical outcomes and learning curve lessons - Journal of reconstructive microsurgery 2015;31(4) 283-290"
4.081,1.551274,66.3,MEDL,25673502,"Xiao, Chunlian ... - Cadmium induces histone h3 lysine methylation by inhibiting histone demethylase activity - Toxicological sciences 2015;145(1) 80-89"
5.455,7.295157,96.8,MEDL,25742515,"Bellanger, Martine ... - Neurobehavioral deficits, diseases, and associated costs of exposure to endocrine-disrupting chemicals in the European union - Journal of clinical endocrinology & metabolism 2015;100(4) 1256-1266"
5.455,14.720011,99.2,MEDL,25742516,"Trasande, Leonardo ... - Estimating burden and disease costs of exposure to endocrine-disrupting chemicals in the European union - Journal of clinical endocrinology & metabolism 2015;100(4) 1245-1255"
5.455,9.409256,98,MEDL,25742517,"Hauser, Russ ... - Male reproductive disorders, diseases, and costs of exposure to endocrine-disrupting chemicals in the European union - Journal of clinical endocrinology & metabolism 2015;100(4) 1267-1277"
5.455,10.870416,98.5,MEDL,25742518,"Legler, Juliette ... - Obesity, diabetes, and associated costs of exposure to endocrine-disrupting chemicals in the European union - Journal of clinical endocrinology & metabolism 2015;100(4) 1278-1288"
2.309,0,2,MEDL,25770723,"Kim, Stanley Y ... - Reply - Urology 2015;85(5) 1057-1057"
2.309,2.992092,85.4,MEDL,25770725,"Kim, Stanley Y ... - A contemporary analysis of fournier gangrene using the national surgical quality improvement program - Urology 2015;85(5) 1052-1056"
3.784,5.513345,94.6,MEDL,25835245,"Chang, Jessica B ... - Three-dimensional surface imaging in plastic surgery. foundation, practical applications, and beyond - Plastic & reconstructive surgery 2015;135(5) 1295-1304"
2.351,5.899234,95.2,MEDL,25868035,"Kauvar, Arielle N B ... - Consensus for nonmelanoma skin cancer treatment. Basal cell carcinoma, including a cost analysis of treatment methods - Dermatologic surgery 2015;41(5) 550-571"
4.057,2.035507,75.3,MEDL,25907831,"Reddy, Opal L ... - Loss of FOXA1 Drives Sexually Dimorphic Changes in Urothelial Differentiation and Is an Independent Predictor of Poor Prognosis in Bladder Cancer - American journal of pathology 2015;185(5) 1385-1395"
20.06,2.317114,79.1,MEDL,25915123,"Teixeira, Felipe K ... - ATP synthase promotes germ cell differentiation independent of oxidative phosphorylation - Nature cell biology 2015;17(5) 689-696"
2.806,0,2,MEDL,25915945,"Marini, Elisabetta ... - Effect of influenza-induced Fever on human bioimpedance values - PLoS one 2015;10(4) e0125301-e0125301"
n/a,0.155123,7.6,MEDL,25918687,"Hsu, Howard C ... - Surveillance epidemiology and end results analysis demonstrates improvement in overall survival for cervical cancer patients treated in the era of concurrent chemoradiotherapy - Frontiers in oncology 2015;5() 81-81"
3.784,0.803975,42,MEDL,25919242,"Weichman, Katie E ... - Breast reduction in patients with prior breast irradiation. outcomes using a central mound technique - Plastic & reconstructive surgery 2015;135(5) 1276-1282"
3.784,2.019193,75.1,MEDL,25919248,"Sinno, Sammy ... - Precision in otoplasty. combining reduction otoplasty with traditional otoplasty - Plastic & reconstructive surgery 2015;135(5) 1342-1348"
3.784,0.822925,42.8,MEDL,25919274,"Nardini, Gil ... - A systematic review comparing furlow double-opposing z-plasty and straight-line intravelar veloplasty methods of cleft palate repair - Plastic & reconstructive surgery 2015;135(5) 927e-928e"
3.255,0.757403,39.9,MEDL,25911245,"Ghody, Pranav ... - Identifying prediabetes - Is it beneficial in the long run? - Maturitas 2015;81(2) 282-286"
5.117,0.603534,32.4,MEDL,25911278,"Mahler, Jasmin ... - Endogenous murine Abeta increases amyloid deposition in APP23 but not in APPPS1 transgenic mice - Neurobiology of aging 2015;36(7) 2241-2247"
n/a,2.891702,84.7,MEDL,25912363,"Friedmann, David R ... - Effects of loss of residual hearing on speech performance with the CI422 and the hybrid-L electrode - Cochlear implants international 2015;16(5) 277-284"
4.239,2.187016,77.5,MEDL,25913664,"Emami, Hamed ... - The effect of BMS-582949, a P38 mitogen-activated protein kinase (P38 MAPK) inhibitor on arterial inflammation. A multicenter FDG-PET trial - Atherosclerosis 2015;240(2) 490-496"
2.932,0.247952,12.6,MEDL,25916664,"Hauben, Manfred ... - Bevacizumab-associated diverticulitis. results of disproportionality analysis - Expert review of clinical pharmacology 2015;8(3) 271-272"
4.985,3.176459,86.6,MEDL,25917096,"Kuan, Emma L ... - Collecting Lymphatic Vessel Permeability Facilitates Adipose Tissue Inflammation and Distribution of Antigen to Lymph Node-Homing Adipose Tissue Dendritic Cells - Journal of immunology (1950) 2015;194(11) 5200-5210"
14.299,1.207989,57.2,MEDL,25917154,"Bongianino, Rossana ... - Gene therapy to treat cardiac arrhythmias - Nature reviews. Cardiology 2015;12(9) 531-546"
3.897,1.336738,60.9,MEDL,25917421,"Chatterjee, Dipal ... - Subchondral Calcium Phosphate is Ineffective for Bone Marrow Edema Lesions in Adults With Advanced Osteoarthritis - Clinical orthopaedics & related research 2015;473(7) 2334-2342"
8.684,2.764891,83.6,MEDL,25918230,"Sluijs, Ivonne ... - A Mendelian randomization study of circulating uric acid and type 2 diabetes - Diabetes 2015;64(8) 3028-3036"
11.991,2.203605,77.7,MEDL,25918343,"Lim, Hyung W ... - SIRT1 deacetylates RORgammat and enhances Th17 cell generation - Journal of experimental medicine 2015;212(5) 607-617"
2.129,1.556917,66.5,MEDL,25918966,"Tofighi, Babak ... - Mobile Phone Use Patterns and Preferences in Safety Net Office-Based Buprenorphine Patients - Journal of addiction medicine . JAM 2015;9(3) 217-221"
3.784,1.862385,72.5,MEDL,25919266,"Sinno, Sammy ... - Anatomy and surgical treatment of the depressor septi nasi muscle. a systematic review - Plastic & reconstructive surgery 2015;135(5) 838e-848e"
5.291,0.85508,44.2,MEDL,25919853,"Pietrzak, Robert H ... - Association of the rs2242446 polymorphism in the norepinephrine transporter gene SLC6A2 and anxious arousal symptoms of posttraumatic stress disorder - Journal of clinical psychiatry 2015;76(4) e537-e538"
4.083,0.701627,37.3,MEDL,25920008,"Gat-Viks, Irit ... - Proteomics-level analysis of myelin formation and regeneration in a mouse model for Vanishing White Matter disease - Journal of neurochemistry 2015;134(3) 513-526"
2.077,1.635953,68.2,MEDL,25920993,"Stokely, Shauna L ... - The Relationship Between Pharyngeal Constriction and Post-swallow Residue - Dysphagia 2015;30(3) 349-356"
13.246,0.953786,48.2,MEDL,25921221,"Zhou, Shengmei ... - Hepatocellular Carcinoma Associated with Tight-Junction Protein 2 Deficiency - Hepatology 2015;62(6) 1914-1916"
8.282,1.735554,70.2,MEDL,25921526,"Zhang, Baochun ... - An Oncogenic Role for Alternative NF-kappaB Signaling in DLBCL Revealed upon Deregulated BCL6 Expression - Cell reports 2015;11(5) 715-726"
0.395,0,2,MEDL,25922376,"Erreich, Anne - Introduction. letter from berlin - Journal of the American Psychoanalytic Association 2015;63(2) 299-299"
1.844,0,2,MEDL,25924649,"Speiser, Phyllis W - A Rationale for Mineralocorticoid Supplementation in Classic Congenital Adrenal Hyperplasia - Hormone research in paediatrics 2015;() -"
14.176,2.528039,81.4,MEDL,25930131,"Caligor, Eve ... - Narcissistic personality disorder. diagnostic and clinical challenges - American journal of psychiatry 2015;172(5) 415-422"
4.561,2.610068,82.2,MEDL,25931004,"Mahmoud, Abeer M ... - Genistein increases estrogen receptor beta expression in prostate cancer via reducing its promoter methylation - Journal of steroid biochemistry & molecular biology 2015;152() 62-75"
3.214,2.55636,81.7,MEDL,25931179,"Failla, Michelle D ... - Posttraumatic Brain Injury Cognitive Performance Is Moderated by Variation Within ANKK1 and DRD2 Genes - Journal of head trauma rehabilitation 2015;30(6) E54-E66"
n/a,0,2,MEDL,25932321,"Curro, Frederick A ... - Person-centric clinical trials. defining the N-of-1 clinical trial utilizing a practice-based translational network - Clinical investigation 2015;5(2) 145-159"
3.7,2.712788,83.2,MEDL,25932557,"Ooto, Sotaro ... - MULTIMODAL VISUAL FUNCTION TESTING IN EYES WITH NONEXUDATIVE AGE-RELATED MACULAR DEGENERATION - Retina 2015;35(9) 1726-1734"
2.615,0.240598,12.2,MEDL,25933209,"Shin, Donghoon ... - Intermediate-grade meningeal melanocytoma associated with nevus of Ota. a case report and review of the literature - Melanoma research 2015;25(4) 273-278"
1.557,0.265732,13.6,MEDL,25934112,"Benjamin, Carolina ... - Anaplastic pleomorphic xanthoastrocytoma with spinal leptomeningeal spread at the time of diagnosis in an adult - Journal of clinical neuroscience 2015;22(8) 1370-1373"
2.187,0,2,MEDL,25934222,"Behr, Christopher A ... - Celecoxib inhibits Ewing sarcoma cell migration via actin modulation - Journal of surgical research 2015;198(2) 424-433"
2.209,0,2,MEDL,25687357,"Quijano Rondan, Bladimir R ... - Comparison of two methods of documenting urinary and central venous catheters at an academic medical center - American journal of infection control 2015;43(4) 402-403"
1.201,n/a,n/a,BIOABSTRACTS,BACD201500243778,"Wirgin, Isaac ... - Origin of Atlantic Sturgeon Collected off the Delaware Coast during Spring Months - North American journal of fisheries management 2015;35(1) 20-30"
2.932,0.811222,42.3,MEDL,25884534,"Cies, Jeffrey J ... - Pharmacokinetics of Continuous-Infusion Meropenem for the Treatment of Serratia marcescens Ventriculitis in a Pediatric Patient - Pharmacotherapy 2015;35(4) e32-e36"
7.286,0.94401,47.9,MEDL,25783671,"Eaton, J E ... - A comprehensive assessment of environmental exposures among 1000 North American patients with primary sclerosing cholangitis, with and without inflammatory bowel disease - Alimentary pharmacology & therapeutics 2015;41(10) 980-990"
2.944,0.198212,9.8,MEDL,25863005,"Scheidell, J D ... - Gender differences in planning ability and hepatitis C virus among people who inject drugs - Addictive behaviors 2015;47() 33-37"
1.861,0.183522,9,MEDL,25641202,"Zhang, Hong ... - PLNseq. a multivariate Poisson lognormal distribution for high-throughput matched RNA-sequencing read count data - Statistics in medicine 2015;34(9) 1577-1589"
17.839,1.649473,68.5,MEDL,25485755,"Nagel, Katherine I ... - Synaptic and circuit mechanisms promoting broadband transmission of olfactory stimulus dynamics - Nature neuroscience 2015;18(1) 56-65"
16.265,8.97962,97.8,MEDL,25465978,"Sur, Roger L ... - Silodosin to Facilitate Passage of Ureteral Stones. A Multi-institutional, Randomized, Double-blinded, Placebo-controlled Trial - European urology 2015;67(5) 959-964"
4.057,0.46224,24.8,MEDL,25843683,"Pi, Liya ... - A Disintegrin and Metalloprotease with Thrombospondin Type I Motif 7. A New Protease for Connective Tissue Growth Factor in Hepatic Progenitor/Oval Cell Niche - American journal of pathology 2015;185(6) 1552-1563"
n/a,0.807089,42.1,MEDL,25815367,"Zhao, Hua ... - The roles of interferon-inducible p200 family members IFI16 and p204 in innate immune responses, cell differentiation and proliferation - Genes & diseases 2015;2(1) 46-56"
3.257,0.174546,8.6,MEDL,25688937,"Edelman, Ej ... - Impact of defined clinical population and missing data on temporal trends in HIV viral load estimation within a health care system - HIV medicine 2015;16(6) 346-354"
3.684,2.218531,77.9,MEDL,24259748,"Scahill, Lawrence ... - Measuring repetitive behaviors as a treatment endpoint in youth with autism spectrum disorder - Autism 2015;19(1) 38-52"
3.684,4.528362,92.4,MEDL,25096930,"Anagnostou, Evdokia ... - Measuring social communication behaviors as a treatment endpoint in individuals with autism spectrum disorder - Autism 2015;19(5) 622-636"
1.159,1.140709,55,MEDL,25818348,"Greifer, Melanie ... - Pediatric patients with chronic cough and recurrent croup. The case for a multidisciplinary approach - International journal of pediatric otorhinolaryngology 2015;79(5) 749-752"
2.806,0.36197,19.1,MEDL,25946008,"Mendenhall, Alexander R ... - Single Cell Quantification of Reporter Gene Expression in Live Adult Caenorhabditis elegans Reveals Reproducible Cell-Specific Expression Patterns and Underlying Biological Variation - PLoS one 2015;10(5) e0124289-e0124289"
5.835,0.575829,31,MEDL,25585020,"Chen, Huaihou ... - Quantile rank maps. A new tool for understanding individual brain development - Neuroimage 2015;111() 454-463"
15.307,1.098368,53.6,MEDL,25715064,"Versace, Amelia ... - White matter structure in youth with behavioral and emotional dysregulation disorders. a probabilistic tractographic study - JAMA psychiatry 2015;72(4) 367-376"
1.519,0.789326,41.4,MEDL,25727098,"Wirgin, I ... - Population origin of Atlantic sturgeon Acipenser oxyrinchus oxyrinchus by-catch in U.S. Atlantic coast fisheries - Journal of fish biology 2015;86(4) 1251-1270"
2.157,4.028847,90.8,MEDL,25483694,"Fattom, Ali ... - Efficacy profile of a bivalent Staphylococcus aureus glycoconjugated vaccine in adults on hemodialysis. Phase III randomized study - Human vaccines & immunotherapeutics 2015;11(3) 632-641"
2.916,3.57554,88.9,MEDL,25249392,"Mizuno, Yuko ... - Syndemic Vulnerability, Sexual and Injection Risk Behaviors, and HIV Continuum of Care Outcomes in HIV-Positive Injection Drug Users - AIDS & behavior 2015;19(4) 684-693"
1.371,0.159024,7.8,MEDL,24899632,"Kissel, Margaret ... - Hypertension During Intravenous Immune Globulin Infusion for Kawasaki's Disease. An Underreported Phenomenon? - Clinical pediatrics 2015;54(5) 491-493"
6.635,1.698787,69.5,MEDL,25596348,"Kamarthapu, Venu ... - Rethinking transcription coupled DNA repair - Current opinion in microbiology 2015;24() 15-20"
1.449,0.846907,43.9,MEDL,25398462,"Friedman, Emily ... - Unintentional child neglect. literature review and observational study - Psychiatric quarterly 2015;86(2) 253-259"
12.213,6.373756,95.8,MEDL,25778618,"Jellinger, Kurt A ... - PART, a distinct tauopathy, different from classical sporadic Alzheimer disease - Acta neuropathologica 2015;129(5) 757-762"
3.648,0.927778,47.2,MEDL,25949528,"Kothadia, Jiten P ... - Chronic appendicitis. uncommon cause of chronic abdominal pain - Therapeutic advances in gastroenterology 2015;8(3) 160-162"
4.496,1.439641,63.7,MEDL,25820083,"Loy, John J ... - Improvement in nonalcoholic fatty liver disease and metabolic syndrome in adolescents undergoing bariatric surgery - Surgery for obesity & related diseases 2015;11(2) 442-449"
1.416,3.342357,87.6,MEDL,25953640,"Taylor, J ... - World Workshop on Oral Medicine VI. a systematic review of the treatment of mucous membrane pemphigoid - Oral surgery, oral medicine, oral pathology & oral radiology 2015;120(2) 161-71.e20"
2.634,2.19653,77.6,MEDL,25536122,"Goodman, Susan M ... - Outcomes related to methotrexate dose and route of administration in patients with rheumatoid arthritis. a systematic literature review - Clinical & experimental rheumatology 2015;33(2) 272-278"
3.985,2.514847,81.3,MEDL,25657018,"Wikoff, William R ... - Metabolomic markers of altered nucleotide metabolism in early stage adenocarcinoma - Cancer prevention research (Philadelphia, Pa.) 2015;8(5) 410-418"
9.619,2.039667,75.4,MEDL,25670220,"Fine, Howard A - New strategies in glioblastoma. exploiting the new biology - Clinical cancer research 2015;21(9) 1984-1988"
15.307,5.267053,94.2,MEDL,25738529,"Goldman, Matthew L ... - Depression and suicide among physician trainees. recommendations for a national response - JAMA psychiatry 2015;72(5) 411-412"
2.275,6.473313,96,MEDL,25744441,"Dansingani, K K ... - En face OCT angiography demonstrates flow in early type 3 neovascularization (retinal angiomatous proliferation) - Eye 2015;29(5) 703-706"
7.592,0,2,MEDL,25854870,"Galvin, James E - Comment. Too much of a good thing may still be good for your brain - Neurology 2015;84(18) 1859-1859"
5.444,0.416928,22.3,MEDL,25857475,"Mendoza Ladd, Antonio ... - Endoscopic closure of a gastropleural fistula - Endoscopy 2015;47 Suppl 1 UCTN() E131-E132"
5.705,4.521668,92.4,MEDL,25869377,"Kessler, David ... - Impact of Just-in-Time and Just-in-Place Simulation on Intern Success With Infant Lumbar Puncture - Pediatrics (1948) 2015;135(5) e1237-e1246"
n/a,0,2,MEDL,25926588,"Egan, John Patrick 3rd ... - Successful treatment of ulcerative bronchiolitis in a woman with refractory Mycobacterium intracellulare infection - BMJ case reports 2015;2015() -"
1.969,0.611032,32.8,MEDL,25927452,"Ravenell, Joseph ... - Tailored approaches to stroke health education (TASHE). study protocol for a randomized controlled trial - Trials 2015;16() 176-176"
5.23,0.912768,46.6,MEDL,25941280,"Grudzen, Corita ... - Redesigned geriatric emergency care may have helped reduce admissions of older adults to intensive care units - Health affairs 2015;34(5) 788-795"
n/a,0.499548,26.8,MEDL,25941570,"Agbor, Ako A ... - Characteristics of patients co-infected with HIV at the time of inpatient tuberculosis treatment initiation in Yaounde, Cameroon. a tertiary care hospital-based cross-sectional study - Archives of public health = Archives belges de sante publique 2015;73(1) 24-24"
4.73,1.553924,66.4,MEDL,25942043,"Devi, L ... - TrkB reduction exacerbates Alzheimer's disease-like signaling aberrations and memory deficits without affecting beta-amyloidosis in 5XFAD mice - Translational psychiatry 2015;5() e562-e562"
3.935,1.454938,64,MEDL,25942459,"Rudy, Bret J ... - Immune Reconstitution but Persistent Activation After 48 Weeks of Antiretroviral Therapy in Youth With Pre-Therapy CD4 >350 in ATN 061 - Journal of acquired immune deficiency syndromes. JAIDS 2015;69(1) 52-60"
2.986,0.315949,16.5,MEDL,25943312,"Ford, Elizabeth - First-episode psychosis in the criminal justice system. identifying a critical intercept for early intervention - Harvard review of psychiatry 2015;23(3) 167-175"
6.1,1.095712,53.5,MEDL,25945494,"Wang, Lifen ... - PERK Limits Drosophila Lifespan by Promoting Intestinal Stem Cell Proliferation in Response to ER Stress - PLoS genetics 2015;11(5) e1005220-e1005220"
2.476,0,2,MEDL,25949993,"Kanellopoulos, A John ... - Cross-linking and corneal imaging advances - BioMed research international 2015;2015() 306439-306439"
3.055,0.225036,11.3,MEDL,25935234,"Wang, Kevin H ... - Long Term Treatment Results for Deep Infections of Total Knee Arthroplasty - Journal of arthroplasty 2015;30(9) 1623-1628"
1.801,1.253492,58.5,MEDL,25935821,"Katon, Jodie G ... - Prenatal Care for Women Veterans Who Use Department of Veterans Affairs Health Care - Women's health issues 2015;25(4) 377-381"
2.962,2.0144,75,MEDL,25937293,"Paul, Justin C ... - Complication Rates are Reduced for Revision Adult Spine Deformity Surgery Among High Volume Hospitals and Surgeons - Spine journal 2015;15(9) 1963-1972"
1.232,0,2,MEDL,25938224,"McGovern, Robert A ... - Investigating the function of deep cortical and subcortical structures using stereotactic electroencephalography. lessons from the anterior cingulate cortex - Journal of visualized experiments . JoVE 2015;(98) -"
16.538,0,2,MEDL,25938320,"Cutler, Todd ... - Lactulose vs Polyethylene Glycol for Treatment of Hepatic Encephalopathy - JAMA internal medicine 2015;175(5) 867-868"
25.062,2.319363,79.1,MEDL,25938370,"Hakhverdyan, Zhanna ... - Rapid, optimized interactomic screening - Nature methods 2015;12(6) 553-560"
5.291,7.711728,97.1,MEDL,25938474,"Alphs, Larry ... - Real-World outcomes of paliperidone palmitate compared to daily oral antipsychotic therapy in schizophrenia. a randomized, open-label, review board-blinded 15-month study - Journal of clinical psychiatry 2015;76(5) 554-561"
3.149,0.711996,37.8,MEDL,25938708,"Ayyash, Hani F ... - Melatonin for sleep disturbance in children with neurodevelopmental disorders. prospective observational naturalistic study - Expert review of neurotherapeutics 2015;15(6) 711-717"
12.784,0.881254,45.3,MEDL,25938788,"Desvignes, Ludovic ... - STIM1 controls T cell-mediated immune regulation and inflammation in chronic infection - Journal of clinical investigation 2015;125(6) 2347-2362"
27.959,2.613852,82.3,MEDL,25938942,"Paugh, Steven W ... - NALP3 inflammasome upregulation and CASP1 cleavage of the glucocorticoid receptor cause glucocorticoid resistance in leukemia cells - Nature genetics 2015;47(6) 607-614"
12.124,3.132549,86.4,MEDL,25939597,"Berndt, Sonja I ... - Two susceptibility loci identified for prostate cancer aggressiveness - Nature communications 2015;6() 6889-6889"
6.513,1.450172,63.9,MEDL,25940397,"Campa, Daniele ... - The TERT gene harbors multiple variants associated with pancreatic cancer susceptibility - International journal of cancer 2015;137(9) 2175-2183"
4.083,1.485754,64.8,MEDL,25940543,"Debertin, Gabor ... - Tyrosine Hydroxylase Positive Perisomatic Rings are Formed around Various Amacrine Cell Types in the Mammalian Retina - Journal of neurochemistry 2015;134(3) 416-428"
9.661,4.65853,92.8,MEDL,25941399,"Mazhab-Jafari, Mohammad T ... - Oncogenic and RASopathy-associated K-RAS mutations relieve membrane-dependent occlusion of the effector-binding site - Proceedings of the National Academy of Sciences of the United States of America (PNAS) 2015;112(21) 6625-6630"
9.661,3.22988,87,MEDL,25941401,"Reid, Dylan A ... - Organization and dynamics of the nonhomologous end-joining machinery during DNA double-strand break repair - Proceedings of the National Academy of Sciences of the United States of America (PNAS) 2015;112(20) E2575-E2584"
0.649,0.606903,32.6,MEDL,25942283,"Liotta, Lindsay ... - Group treatment for child sexual abuse. treatment referral and therapeutic outcomes - Journal of child sexual abuse 2015;24(3) 217-237"
2.499,2.226761,78,MEDL,25943083,"Sciubba, Daniel M ... - Which Daily Functions Are Most Affected by Stiffness Following Total Lumbar Fusion. Comparison of Upper Thoracic and Thoracolumbar Proximal Endpoints - Spine 2015;40(17) 1338-1344"
2.849,0,2,MEDL,25943720,"Gleicher, Norbert ... - Is there an androgen level threshold for aneuploidy risk in infertile women? - Reproductive biology & endocrinology. RB&E 2015;13() 38-38"
2.471,1.41128,62.9,MEDL,25946482,"Friedmann, David R ... - Sequential bilateral cochlear implantation in the adolescent population - Laryngoscope 2015;125(8) 1952-1958"
3.784,0.342144,18,MEDL,25946612,"Mehta, Karan ... - Swings and Roundabouts - Paradoxes of the away rotation - Plastic & reconstructive surgery 2015;136(2) 293e-293e"
3.7,0,2,MEDL,25946696,"Pang, Claudine E ... - To the Editor - Retina 2015;35(6) e31-e32"
3.701,0.705519,37.5,MEDL,25947881,"Blecker, Saul ... - Impact of an Intervention to Improve Weekend Hospital Care at an Academic Medical Center. An Observational Study - Journal of general internal medicine 2015;30(11) 1657-1664"
3.288,0.140767,6.8,MEDL,25948104,"Younis, Sidra ... - Transcriptional changes associated with resistance to inhibitors of epidermal growth factor receptor revealed using metaanalysis - BMC cancer 2015;15() 369-369"
7.901,1.246267,58.3,MEDL,25948112,"Romaguera, Dora ... - Pre-diagnostic concordance with the WCRF/AICR guidelines and survival in European colorectal cancer patients. a cohort study - BMC medicine 2015;13() 107-107"
5.764,1.343317,61.1,MEDL,25948294,"Rios-Doria, Jonathan ... - A monoclonal antibody to ADAM17 inhibits tumor growth by inhibiting EGFR and non-EGFR mediated pathways - Molecular cancer therapeutics 2015;14(7) 1637-1649"
n/a,0.473507,25.4,MEDL,25948851,"Mascitelli, Justin R ... - Ruptured distal AICA pseudoaneurysm presenting years after vestibular schwannoma resection and radiation - BMJ case reports 2015;2015() -"
4.542,7.384869,96.8,MEDL,25950956,"Kurtz, Zachary D ... - Sparse and compositionally robust inference of microbial ecological networks - PLoS computational biology 2015;11(5) e1004226-e1004226"
2.549,0.789874,41.4,MEDL,25952495,"Solomon, Abida ... - Medication Routines and Adherence Among Hypertensive African Americans - Journal of clinical hypertension (1999) 2015;17(9) 668-672"
2.359,0.453391,24.3,MEDL,25953280,"Garcia, Rafael A ... - Isolated fibromuscular dysplasia of the coronary ostium. a rare cause of sudden death. Case report and review of the literature - Cardiovascular pathology 2015;24(5) 327-331"
1.89,1.036994,51.4,MEDL,25953291,"Ream, Justin M ... - Advances in T1-Weighted and T2-Weighted Imaging in the Abdomen and Pelvis - Radiologic clinics of North America 2015;53(3) 583-598"
1.89,1.017102,50.7,MEDL,25953292,"Kierans, Andrea ... - Recent Advances in MR Hardware and Software - Radiologic clinics of North America 2015;53(3) 599-610"
2.295,5.185246,94,MEDL,25953343,"Benedict, Peter A ... - Gender and age predict outcomes of cognitive, balance and vision testing in a multidisciplinary concussion center - Journal of the neurological sciences 2015;353(1-2) 111-115"
3.656,0,2,MEDL,25954864,"Dustin, Michael L - T cells have a light touch - Biophysical journal 2015;108(9) 2089-2090"
3.656,0.74415,39.3,MEDL,25954895,"Xiao, Fanrong ... - Anomalous extracellular diffusion in rat cerebellum - Biophysical journal 2015;108(9) 2384-2395"
4.373,1.310424,60.2,MEDL,25956369,"Malaspina, Dolores ... - Paternal age and mental health of offspring - Fertility & sterility 2015;103(6) 1392-1396"
10.162,2.297538,78.9,MEDL,25956652,"Mitchell, Leslie A ... - Versatile genetic assembly system (VEGAS) to assemble pathways for expression in S. cerevisiae - Nucleic acids research 2015;43(13) 6620-6630"
3.287,1.018692,50.7,MEDL,25680934,"Grassmann, Felix ... - A Candidate Gene Association Study Identifies DAPL1 as a Female-Specific Susceptibility Locus for Age-Related Macular Degeneration (AMD) - Neuromolecular medicine 2015;17(2) 111-120"
5.168,2.083117,76,MEDL,25965833,"Leach, Damien A ... - Stromal androgen receptor regulates the composition of the microenvironment to influence prostate cancer outcome - Oncotarget 2015;6(18) 16135-16150"
n/a,0,2,MEDL,25965543,"Nolan, Anna ... - Trends in sepsis and infection sources in the United States. A population-based study - Annals of the American Thoracic Society 2015;12(5) 784-784"
5.41,0.473913,25.4,MEDL,25963395,"Kumar, Saurabh ... - Epicardial Phrenic Nerve Displacement during Catheter Ablation of Atrial and Ventricular Arrhythmias. Procedural Experience and Outcomes - Circulation. Arrhythmia & electrophysiology 2015;8(4) 896-904"
5.41,2.909838,84.8,MEDL,25925229,"Kumar, Saurabh ... - The Role of Alternative Interventional Procedures When Endo- and Epicardial Catheter Ablation Attempts for Ventricular Arrhythmias Fail - Circulation. Arrhythmia & electrophysiology 2015;8(3) 606-615"
3.068,0,2,MEDL,25892595,"Barbhaiya, Chirag R ... - Jump for Peri-Mitral Conduction Block - Journal of cardiovascular electrophysiology 2015;26(7) 737-738"
4.53,0.480161,25.8,MEDL,25840288,"Choi, Eue-Keun ... - Better outcome of ablation for sustained outflow-tract ventricular tachycardia when tachycardia is inducible - Europace 2015;17(10) 1571-1579"
3.068,1.238781,58.1,MEDL,25588901,"Reichlin, Tobias ... - Feasibility, efficacy, and safety of radiofrequency ablation of atrial fibrillation guided by monitoring of the initial impedance decrease as a surrogate of catheter contact - Journal of cardiovascular electrophysiology 2015;26(4) 390-396"
4.866,1.225658,57.7,MEDL,25828599,"Kumar, Saurabh ... - ""Needle-in-needle"" epicardial access. Preliminary observations with a modified technique for facilitating epicardial interventional procedures - Heart rhythm 2015;12(7) 1691-1697"
4.866,1.449434,63.9,MEDL,25697752,"Choi, Eue-Keun ... - Surgical cryoablation for ventricular tachyarrhythmia arising from the left ventricular outflow tract region - Heart rhythm 2015;12(6) 1128-1136"
5.41,4.842878,93.2,MEDL,25527825,"Kumar, Saurabh ... - Ventricular tachycardia in cardiac sarcoidosis. characterization of ventricular substrate and outcomes of catheter ablation - Circulation. Arrhythmia & electrophysiology 2015;8(1) 87-93"
4.866,1.184017,56.4,MEDL,25194901,"Barbhaiya, Chirag R ... - Avoiding tachycardia alteration or termination during attempted entrainment mapping of atrial tachycardia related to atrial fibrillation ablation - Heart rhythm 2015;12(1) 32-35"
1.278,0,2,MEDL,25564755,"Halpern, Dan G ... - Cardiac Calcifications in Adults with Congenital Heart Defects - Congenital heart disease 2015;10(5) 396-402"
3.403,1.432962,63.5,MEDL,25843937,"Ross, Naima ... - Obesity, fitness, and brain integrity in adolescence - Appetite 2015;93() 44-50"
2.499,4.981503,93.6,MEDL,25868100,"Peters, Austin ... - Antifibrinolytics reduce blood loss in adult spinal deformity surgery. a prospective, randomized controlled trial - Spine 2015;40(8) E443-E449"
1.737,0,2,MEDL,25488102,"Stone, Taylor J ... - Positional right hip and thigh pain - Skeletal radiology 2015;44(6) -"
9.89,2.289199,78.8,MEDL,25627679,"Norcliffe-Kaufmann, Lucy ... - Norepinephrine deficiency with normal blood pressure control in congenital insensitivity to pain with anhidrosis - Annals of neurology 2015;77(5) 743-752"
1.276,0,2,MEDL,25840762,"Jordan, Jens ... - Focus on multiple system atrophy - Clinical autonomic research 2015;25(1) 1-2"
9.566,2.289608,78.8,MEDL,25756240,"Imler, Timothy D ... - Multi-center colonoscopy quality measurement utilizing natural language processing - American journal of gastroenterology 2015;110(4) 543-552"
1.2,0.861269,44.5,MEDL,25315819,"Miller, Laura J ... - Bipolar disorder in women - Health care for women international 2015;36(4) 475-498"
3.523,5.928852,95.3,MEDL,24889415,"Yeh, Yi-Chen ... - Using frozen section to identify histological patterns in stage I lung adenocarcinoma of"
12.811,3.244407,87.1,MEDL,25471471,"Kavanaugh, Arthur ... - Discontinuation of tumour necrosis factor inhibitors in patients with rheumatoid arthritis in low-disease activity. persistent benefits. Data from the Corrona registry - Annals of the rheumatic diseases 2015;74(6) 1150-1155"
1.21,0.291882,15.1,MEDL,25648052,"Swaminathan, Anand Kumar ... - Do emergency medicine residents receive appropriate video laryngoscopy training? A survey to compare the utilization of video laryngoscopy devices in emergency medicine residency programs and community emergency departments - Journal of emergency medicine 2015;48(5) 613-619"
5.789,3.737523,89.6,MEDL,25703440,"Lee, Joshua D ... - Opioid treatment at release from jail using extended-release naltrexone. a pilot proof-of-concept randomized effectiveness trial - Addiction 2015;110(6) 1008-1014"
5.817,0,2,MEDL,25831268,"Madankumar, Reshmi ... - Communicating biopsy results to patients in a new technological era - JAMA dermatology 2015;151(5) 521-521"
2.925,2.120248,76.5,MEDL,25903997,"Manini, Alex F ... - Clinical Risk Factors for In-hospital Adverse Cardiovascular Events After Acute Drug Overdose - Academic emergency medicine 2015;22(5) 499-507"
5.965,2.48637,81,MEDL,25950489,"Deutsch, M ... - Divergent effects of RIP1 or RIP3 blockade in murine models of acute liver injury - Cell death & disease 2015;6() e1759-e1759"
3.209,3.820275,90,MEDL,25954178,"Shah-Basak, Priyanka P ... - Individualized treatment with transcranial direct current stimulation in patients with chronic non-fluent aphasia due to stroke - Frontiers in human neuroscience 2015;9() 201-201"
3.656,0,2,MEDL,25954865,"Nicholson, Charles - Anomalous diffusion inspires anatomical insights - Biophysical journal 2015;108(9) 2091-2093"
12.124,0.896828,46,MEDL,25960195,"Qin, Zhao ... - Non-autonomous DAF-16/FOXO activity antagonizes age-related loss of C. elegans germline stem/progenitor cells - Nature communications 2015;6() 7107-7107"
n/a,0.850447,44,MEDL,25964882,"Balogun, Onyinye D ... - Locally advanced breast cancer - strategies for developing nations - Frontiers in oncology 2015;5() 89-89"
27.407,8.14844,97.4,MEDL,25965569,"Kim, Eunhee ... - SRSF2 Mutations Contribute to Myelodysplasia by Mutant-Specific Effects on Exon Recognition - Cancer cell 2015;27(5) 617-630"
27.407,13.928675,99.1,MEDL,25965575,"Pajtler, Kristian W ... - Molecular Classification of Ependymal Tumors across All CNS Compartments, Histopathological Grades, and Age Groups - Cancer cell 2015;27(5) 728-743"
n/a,0,2,MEDL,25972080,"Danckers, Mauricio ... - Pulmonary metastasis in a patient with simultaneous bladder cancer and relapsing granulomatosis with polyangiitis - American journal of case reports 2015;16() 287-291"
3.552,1.736492,70.2,MEDL,25972837,"Haghighi, Fatemeh ... - DNA methylation perturbations in genes involved in polyunsaturated Fatty Acid biosynthesis associated with depression and suicide risk - Frontiers in neurology 2015;6() 92-92"
n/a,0.421277,22.5,MEDL,25972922,"Sun, Li ... - Anatomic variant of the inferior lateral cutaneous branch of the radial nerve during the posterior approach to the humerus. a case report - Patient safety in surgery 2015;9() 16-16"
2.163,1.046572,51.7,MEDL,25957622,"Zhang, Dongdong ... - Increased DNA damage and repair deficiency in granulosa cells are associated with ovarian aging in rhesus monkey - Journal of assisted reproduction & genetics 2015;32(7) 1069-1078"
1.033,0.51404,27.6,MEDL,25957707,"Cerrati, Eric W ... - Isolated congenital maxillomandibular synechiae - American journal of otolaryngology 2015;36(5) 707-709"
19.864,4.155813,91.3,MEDL,25957923,"Nachman, Sharon ... - Towards early inclusion of children in tuberculosis drugs trials. a consensus statement - Lancet infectious diseases 2015;15(6) 711-720"
2.265,1.451243,63.9,MEDL,25958200,"Gwadz, Marya ... - Strategies to uncover undiagnosed HIV infection among heterosexuals at high risk and link them to HIV care with high retention. a ""seek, test, treat, and retain"" study - BMC public health 2015;15() 481-481"
11.124,7.076314,96.6,MEDL,25959611,"Volkow, Nora D ... - NOW vs LATER brain circuits. implications for obesity and addiction - Trends in neurosciences 2015;38(6) 345-352"
8.851,2.07303,75.9,MEDL,25959971,"Lacoste, Alix M B ... - A Convergent and Essential Interneuron Pathway for Mauthner-Cell-Mediated Escapes - Current biology. CB 2015;25(11) 1526-1534"
3.398,0.16659,8.2,MEDL,25960375,"Bradley, Steven M ... - Validation of the Appropriate Use Criteria for Percutaneous Coronary Intervention in Patients With Stable Coronary Artery Disease (from the COURAGE Trial) - American journal of cardiology 2015;116(2) 167-173"
44.405,0.93623,47.6,MEDL,25961717,"Wall, Stephen P ... - A Potential Solution to the Shortage of Solid Organs for Transplantation - JAMA 2015;313(23) 2321-2322"
2.806,0.529903,28.5,MEDL,25961742,"Vaca-Paniagua, Felipe ... - Revealing the Molecular Portrait of Triple Negative Breast Tumors in an Understudied Population through Omics Analysis of Formalin-Fixed and Paraffin-Embedded Tissues - PLoS one 2015;10(5) e0126762-e0126762"
10.029,2.382725,79.9,MEDL,25961887,"Krook-Magnuson, Esther ... - Neuroelectronics and Biooptics. Closed-Loop Technologies in Neurological Disorders - JAMA neurology 2015;72(7) 823-829"
2.393,0.808975,42.2,MEDL,25961903,"Horwitz, Sarah McCue ... - A Model for the Development of Mothers' Perceived Vulnerability of Preterm Infants - Journal of developmental & behavioral pediatrics 2015;36(5) 371-380"
2.443,0.899319,46.1,MEDL,25963913,"Chen, Chie-Pein ... - Expression of Interferon gamma by Decidual Cells and Natural Killer Cells at the Human Implantation Site. Implications for Preeclampsia, Spontaneous Abortion, and Intrauterine Growth Restriction - Reproductive sciences (Thousand Oaks, Calif.) 2015;22(11) 1461-1467"
24.008,2.535135,81.5,MEDL,25964249,"Brinton, Louise A ... - Prediagnostic Sex Steroid Hormones in Relation to Male Breast Cancer Risk - Journal of clinical oncology 2015;33(18) 2041-2050"
3.236,0.870006,44.9,MEDL,25965315,"Li, Liuzhe ... - A broad range of mutations in HIV-1 neutralizing human monoclonal antibodies specific for V2, V3, and the CD4 binding site - Molecular immunology 2015;66(2) 364-374"
2.806,0,2,MEDL,25965957,"Des Jarlais, Don ... - Will ""Combined Prevention"" Eliminate Racial/Ethnic Disparities in HIV Infection among Persons Who Inject Drugs in New York City? - PLoS one 2015;10(5) e0126180-e0126180"
1.844,0.183958,9.1,MEDL,25966824,"Counts, Debra R ... - A 4-Year, Open-Label, Multicenter, Randomized Trial of Genotropin(R) Growth Hormone in Patients with Idiopathic Short Stature. Analysis of 4-Year Data Comparing Efficacy, Efficiency, and Safety between an Individualized, Target-Driven Regimen and Standard Dosing - Hormone research in paediatrics 2015;84(2) 79-87"
n/a,0,2,MEDL,25968121,"Broyles, Lauren M ... - Alcohol brief intervention for hospitalized veterans with hazardous drinking. protocol for a 3-arm randomized controlled efficacy trial - Addiction science & clinical practice 2015;10() 13-13"
2.838,3.358435,87.7,MEDL,25969150,"Montelione, Nunzio ... - A 12-Year Experience With Chimney and Periscope Grafts for Treatment of Type I Endoleaks - Journal of endovascular therapy 2015;22(4) 568-574"
1.596,3.426353,88.1,MEDL,25969975,"Sinno, Sammy ... - Residency characteristics that matter most to plastic surgery applicants. a multi-institutional analysis and review of the literature - Annals of plastic surgery 2015;74(6) 713-717"
4.394,2.137887,76.8,MEDL,25970091,"Sanchez-Guerra, Marco ... - Effects of Particulate Matter Exposure on Blood 5-hydroxymethylation. Results from the Beijing Truck Driver Air Pollution Study - Epigenetics 2015;10(7) 633-642"
1.143,0.646221,34.6,MEDL,25970364,"Leucht, Philipp ... - Does Intraoperative Fluoroscopy Optimize Limb Length and the Precision of Acetabular Positioning in Primary THA? - Orthopedics (Thorofare NJ) 2015;38(5) e380-e386"
3.626,1.653951,68.6,MEDL,25971596,"Boulbes, Delphine R ... - CD44 expression contributes to trastuzumab resistance in HER2-positive breast cancer cells - Breast cancer research & treatment 2015;151(3) 501-513"
7.592,2.222298,77.9,MEDL,25972493,"Weiss, Shennan A ... - Seizure localization using ictal phase-locked high gamma. A retrospective surgical outcome study - Neurology 2015;84(23) 2320-2328"
1.938,0.64682,34.6,MEDL,25973548,"Pehlevan, Cengiz ... - A Hebbian/Anti-Hebbian Neural Network for Linear Subspace Learning. A Derivation from Multidimensional Scaling of Streaming Data - Neural computation 2015;27(7) 1461-1495"
6.189,1.388108,62.3,MEDL,25974115,"Harrell, Daniel Toshio ... - Genotype-dependent differences in age of manifestation and arrhythmia complications in short QT syndrome - International journal of cardiology 2015;190() 393-402"
5.195,4.281291,91.7,MEDL,25974203,"Scheenen, Tom W J ... - Multiparametric Magnetic Resonance Imaging in Prostate Cancer Management. Current Status and Future Perspectives - Investigative radiology 2015;50(9) 594-600"
7.266,2.541939,81.6,MEDL,25974754,"Litwinoff, Evelyn M S ... - Emerging targets for therapeutic development in diabetes and its complications. The RAGE signaling pathway - Clinical pharmacology & therapeutics 2015;98(2) 135-144"
2.383,0.533225,28.7,MEDL,25975818,"Torres, Jose ... - Neuroprotection after major cardiovascular surgery - Current treatment options in neurology 2015;17(7) 357-357"
1.436,1.073306,52.7,MEDL,25975858,"Iacoviello, Brian M ... - The live donor assessment tool. a psychosocial assessment tool for live organ donors - Psychosomatics 2015;56(3) 254-261"
5.071,2.059205,75.7,MEDL,25977401,"Torrea, Gabriela ... - Bedaquiline susceptibility testing of Mycobacterium tuberculosis in an automated liquid culture system - Journal of antimicrobial chemotherapy 2015;70(8) 2300-2305"
2.696,9.225894,97.9,MEDL,25978077,"Protopsaltis, Themistocles S ... - How the neck affects the back. changes in regional cervical sagittal alignment correlate to HRQOL improvement in adult thoracolumbar deformity patients at 2-year follow-up - Journal of neurosurgery. Spine 2015;23(2) 153-158"
2.806,0.632685,33.9,MEDL,25978358,"Kang, Kwonyoon ... - A Drosophila Reporter for the Translational Activation of ATF4 Marks Stressed Cells during Development - PLoS one 2015;10(5) e0126795-e0126795"
2.44,0.850306,44,MEDL,25978744,"Berg, Anna ... - Neuroleptic Malignant Syndrome in a Boy with NMDA Receptor Encephalitis - Journal of child & adolescent psychopharmacology 2015;25(4) 368-371"
0.87,n/a,n/a,WOS,000353749700001,"Omura, Yoshiaki ... - New Non-Invasive Safe, Quick, Economical Method of Detecting Various Cancers was found Using QRS Complex or Rising Part of T-wave of Recorded ECGs. Cancers can be Screened Along with Their Biochemical Parameters &amp; Therapeutic Effects of Any Cancer Treatments can be Evaluated Using Recorded ECGs of the Same Individual - Acupuncture & elec…
2.847,0.905334,46.3,MEDL,25801678,"Johnson, Jeffrey G ... - Increasing AIP Macrocycle Size Reveals Key Features of agr Activation in Staphylococcus aureus - Chembiochem . a European journal of chemical biology 2015;16(7) 1093-1100"
3.083,2.212333,77.8,MEDL,24976608,"Cao, Zhipeng ... - Numerical evaluation of image homogeneity, signal-to-noise ratio, and specific absorption rate for human brain imaging at 1.5, 3, 7, 10.5, and 14T in an 8-channel transmit/receive array - Journal of magnetic resonance imaging 2015;41(5) 1432-1439"
1.015,0.180742,8.9,MEDL,25670236,"Margolis, Nathaniel E ... - Polyacrylamide gel breast augmentation. report of two cases and review of the literature - Clinical imaging 2015;39(3) 339-343"
6.918,2.233866,78.1,MEDL,25779102,"Webber, M P ... - Nested case-control study of selected systemic autoimmune diseases in world trade center rescue/recovery workers - Arthritis & rheumatology 2015;67(5) 1369-1376"
1.824,1.302177,60,MEDL,25741909,"Nomoto, Silmara Harumi ... - Socioeconomic disadvantage increasing risk for depression among recently diagnosed HIV patients in an urban area in Brazil. cross-sectional study - AIDS care 2015;27(8) 979-985"
5.455,6.130037,95.5,MEDL,25664604,"Melmed, Shlomo ... - Safety and Efficacy of Oral Octreotide in Acromegaly. Results of a Multicenter Phase III Trial - Journal of clinical endocrinology & metabolism 2015;100(4) 1699-1708"
2.724,0.727614,38.5,MEDL,25827169,"Zhou, Yubo ... - Maternal obesity, caesarean delivery and caesarean delivery on maternal request. a cohort analysis from china - Paediatric & perinatal epidemiology 2015;29(3) 232-240"
2.295,2.931631,85,MEDL,25727350,"Torres, Jose ... - Analysis of the treatment of neuromyelitis optica - Journal of the neurological sciences 2015;351(1-2) 31-35"
1.671,5.664,94.9,MEDL,25915697,"Perez-Figueroa, Rafael E ... - Acceptability of PrEP Uptake Among Racially/Ethnically Diverse Young Men Who Have Sex With Men. The P18 Study - AIDS education & prevention 2015;27(2) 112-125"
2.327,1.198256,56.8,MEDL,25861997,"Pappas, John G - The Clinical Course of an Overgrowth Syndrome, From Diagnosis in Infancy Through Adulthood. The Case of Beckwith-Wiedemann Syndrome - Current problems in pediatric & adolescent health care 2015;45(4) 112-117"
1.659,1.552275,66.4,MEDL,25875614,"Levran, Orna ... - Overlapping dopaminergic pathway genetic susceptibility to heroin and cocaine addictions in african americans - Annals of human genetics 2015;79(3) 188-198"
3.277,0.441677,23.7,MEDL,25827498,"King, J ... - Rodent auditory perception. Critical band limitations and plasticity - Neuroscience 2015;296() 55-65"
2.229,0.186401,9.2,MEDL,24935246,"Redman, Barbara ... - No One Likes a Snitch - Science & engineering ethics 2015;21(4) 813-819"
2.399,0.439727,23.5,MEDL,25893362,"Brocato, Jason ... - A Potential New Mechanism of Arsenic Carcinogenesis. Depletion of Stem-Loop Binding Protein and Increase in Polyadenylated Canonical Histone H3.1 mRNA - Biological trace element research 2015;166(1) 72-81"
2.447,0.410123,21.9,MEDL,25993031,"Rosedale, Mary ... - The Role of the Psychiatric Mental Health. Advanced Practice Registered Nurse in the Scope of Psychiatric Practice - Journal of ECT 2015;31(4) 205-206"
2.993,2.481122,81,MEDL,25979145,"Prabhu, Vinay ... - Enriched Audience Engagement Through Twitter. Should More Academic Radiology Departments Seize the Opportunity? - Journal of the American College of Radiology . JACR 2015;12(7) 756-759"
1.606,0.698872,37.1,MEDL,25979352,"Alaia, Michael J ... - Restoring Isometry in Lateral Ulnar Collateral Ligament Reconstruction - Journal of hand surgery (American volume) 2015;40(7) 1421-1427"
2.73,0.294938,15.2,MEDL,25979556,"Ding, David Y ... - Pasteurella multocida infection in a primary shoulder arthroplasty after cat scratch. case report and review of literature - Journal of shoulder & elbow surgery 2015;24(6) e159-e163"
16.265,3.247389,87.1,MEDL,25979568,"Lepor, Herbert ... - Complications, Recovery, and Early Functional Outcomes and Oncologic Control Following In-bore Focal Laser Ablation of Prostate Cancer - European urology 2015;68(6) 924-926"
4.866,8.494516,97.6,MEDL,25981148,"Slotwiner, David ... - HRS Expert Consensus Statement on Remote Interrogation and Monitoring for Cardiovascular Electronic Implantable Devices - Heart rhythm 2015;12(7) e69-100"
5.574,0.490015,26.3,MEDL,25981849,"Holmes, Signy ... - MRI evaluation of maternal cardiac displacement in pregnancy. Implications for cardio-pulmonary resuscitation - American journal of obstetrics & gynecology 2015;213(3) 401.e1-401.e5"
1.192,0,2,MEDL,25982209,"Semenova, Ekaterina ... - Multimodality imaging of retinal astrocytoma - European journal of ophthalmology 2015;25(6) 559-564"
1.842,0.570565,30.7,MEDL,25985966,"Parikh, Nainesh ... - Practical guide for implementing hybrid PET/MR clinical service. lessons learned from our experience - Abdominal imaging 2015;40(6) 1366-1373"
1.842,2.713747,83.2,MEDL,25985968,"Obele, Chika C ... - Simultaneous Multislice Accelerated Free-Breathing Diffusion-Weighted Imaging of the Liver at 3T - Abdominal imaging 2015;40(7) 2323-2330"
4.398,0.815477,42.5,MEDL,25986608,"Decarlo, Lindsey ... - eIF4E is a Feed-forward Translational Coactivator of TGFbeta Early Pro-transforming Events in Breast Epithelial Cells - Molecular & cellular biology 2015;35(15) 2597-2609"
1.894,2.73872,83.4,MEDL,25986670,"Vigdorchik, Jonathan M ... - A biomechanical study of standard posterior pelvic ring fixation versus a posterior pedicle screw construct - Injury 2015;46(8) 1491-1496"
5.157,0,2,MEDL,25986791,"Taneja, Samir S - Re. Five-Year Nationwide Follow-up Study of Active Surveillance for Prostate Cancer - Journal of urology 2015;193(6) 1981-1981"
5.157,0,2,MEDL,25986792,"Taneja, Samir S - Re. The Relationship between the Extent of Extraprostatic Extension and Survival following Radical Prostatectomy - Journal of urology 2015;193(6) 1982-1982"
5.157,0,2,MEDL,25986793,"Taneja, Samir S - Re. patterns of declining use and the adverse effect of primary androgen deprivation on all-cause mortality in elderly men with prostate cancer - Journal of urology 2015;193(6) 1982-1983"
5.157,0,2,MEDL,25986794,"Taneja, Samir S - Re. Intense Androgen-Deprivation Therapy with Abiraterone Acetate plus Leuprolide Acetate in Patients with Localized High-Risk Prostate Cancer. Results of a Randomized Phase II Neoadjuvant Study - Journal of urology 2015;193(6) 1983-1983"
13.164,2.146418,76.9,MEDL,25987655,"Fernandez, Christian A ... - Genome-wide analysis links NFATC2 with asparaginase hypersensitivity - Blood 2015;126(1) 69-75"
11.991,0.348353,18.3,MEDL,25987725,"Lim, Hyung W ... - SIRT1 deacetylates RORgammat and enhances Th17 cell generation - Journal of experimental medicine 2015;212(6) 973-973"
3.976,0.21296,10.6,MEDL,25987858,"Sartorius, Norman - Why do we need a diagnosis? Maybe a syndrome is enough? - Dialogues in clinical neuroscience 2015;17(1) 6-7"
3.258,3.162053,86.6,MEDL,25988933,"Almli, Lynn M ... - A genome-wide identified risk variant for PTSD is a methylation quantitative trait locus and confers decreased cortical activation to fearful faces - American journal of medical genetics. Part B, Neuropsychiatric genetics 2015;168B(5) 327-336"
8.851,0.251043,12.8,MEDL,25989080,"Kumari, Sudha ... - Immunology. Dendritic Cells Pull the T Cell's Strings - Current biology. CB 2015;25(10) R413-R415"
n/a,0.609823,32.7,MEDL,25993162,"Esteva, Francisco J ... - What Can We Learn about Antibody-Drug Conjugates from the T-DM1 Experience? - American Society of Clinical Oncology educational book 2015;() e117-e125"
2.806,0.22091,11.1,MEDL,25993666,"Rawlings, Stephen A ... - Elimination of HIV-1-Infected Primary T Cell Reservoirs in an In Vitro Model of Latency - PLoS one 2015;10(5) e0126917-e0126917"
3.278,3.9912,90.7,MEDL,25994021,"Cloitre, Marylene - The ""one size fits all"" approach to trauma treatment. should we be satisfied? - European journal of psychotraumatology 2015;6() 27344-27344"
4.863,0.142394,6.9,MEDL,25994441,"Markham, Androo J ... - Reactivity to the p305 Epitope of the alpha1G T-Type Calcium Channel and Autoimmune-Associated Congenital Heart Block - Journal of the American Heart Association 2015;4(5) -"
7.592,4.018325,90.8,MEDL,25995055,"Digre, Kathleen B ... - Quality of life in idiopathic intracranial hypertension at diagnosis. IIH Treatment Trial results - Neurology 2015;84(24) 2449-2456"
19.309,1.907575,73.3,MEDL,25995318,"Yue, Yuankun ... - Pathogenesis of the Novel Autoimmune-Associated Long QT Syndrome - Circulation 2015;132(4) 230-240"
2.396,1.288385,59.6,MEDL,25995352,"Anastassiou, Costas A ... - Cell-type- and activity-dependent extracellular correlates of intracellular spiking - Journal of neurophysiology 2015;114(1) 608-623"
n/a,0.219282,11,MEDL,25995651,"Kotbi, Nabil ... - Opana((R)) ER induced thrombotic thrombocytopenic purpura - International medical case reports journal 2015;8() 97-98"
1.692,1.500928,65.2,MEDL,25998447,"Pourfar, Michael H ... - Model-Based Deep Brain Stimulation Programming for Parkinson's Disease. The GUIDE Pilot Study - Stereotactic & functional neurosurgery 2015;93(4) 231-239"
3.089,0.855748,44.3,MEDL,25999177,"Ryoo, Hyung Don - Drosophila as a model for unfolded protein response research - BMB reports 2015;48(8) 445-453"
3.894,1.263293,58.8,MEDL,26001178,"Caplan, Arthur L ... - Should patients in need be given access to experimental drugs? - Expert opinion on pharmacotherapy 2015;16(9) 1275-1279"
2.66,1.220681,57.5,MEDL,26001223,"Rosenkrantz, Andrew B ... - Metrics for Original Research Articles in the AJR. From First Submission to Final Publication - American journal of roentgenology (1976) 2015;204(6) 1152-1156"
2.66,1.057587,52.1,MEDL,26001226,"Hindman, Nicole M - Approach to Very Small (< 1.5 cm) Cystic Renal Lesions. Ignore, Observe, or Treat? - American journal of roentgenology (1976) 2015;204(6) 1182-1189"
2.66,0.997948,49.9,MEDL,26001254,"Ream, Justin M ... - High Spatiotemporal Resolution Dynamic Contrast-Enhanced MR Enterography in Crohn Disease Terminal Ileitis Using Continuous Golden-Angle Radial Sampling, Compressed Sensing, and Parallel Imaging - American journal of roentgenology (1976) 2015;204(6) W663-W669"
2.66,0.601281,32.3,MEDL,26001257,"Gyftopoulos, Soterios ... - MRI-Arthroscopy Correlation for Shoulder Anatomy and Pathology. A Teaching Guide - American journal of roentgenology (1976) 2015;204(6) W684-W694"
2.993,1.353134,61.4,MEDL,26001306,"Mainiero, Martha B ... - ACR Appropriateness Criteria Evaluation of the Symptomatic Male Breast - Journal of the American College of Radiology . JACR 2015;12(7) 678-682"
1.388,0,2,MEDL,26001765,"Sweat, Victoria ... - Outcomes of The BODY Project. A Program to Halt Obesity and Its Medical Consequences in High School Students - Journal of community health 2015;40(6) 1149-1154"
4.02,0.555014,29.9,MEDL,26001921,"Volpe, Umberto ... - The pathways to mental healthcare worldwide. a systematic review - Current opinion in psychiatry 2015;28(4) 299-306"
4.475,0.958351,48.4,MEDL,26002030,"Longman, Randy S ... - The functional impact of the intestinal microbiome on mucosal immunity and systemic autoimmunity - Current opinion in rheumatology 2015;27(4) 381-387"
2.563,5.35157,94.3,MEDL,26002352,"David Kaye, I ... - Predictors of morbidity and mortality among patients with cervical spondylotic myelopathy treated surgically - European spine journal 2015;24(12) 2910-2917"
2.276,2.523408,81.4,MEDL,26002957,"Born, Hayley ... - Electronic Cigarettes. A Primer for Clinicians - Otolaryngology, head & neck surgery 2015;153(1) 5-14"
1.314,0.545045,29.3,MEDL,24288021,"Lee, Yuen Shan Christine ... - Social support and networks. cardiovascular responses following recall on immigration stress among Chinese Americans - Journal of immigrant & minority health 2015;17(2) 543-552"
n/a,2.040929,75.4,MEDL,25700209,"McSparron, Jakob I ... - Simulation for Skills-based Education in Pulmonary and Critical Care Medicine - Annals of the American Thoracic Society 2015;12(4) 579-586"
3.701,3.582205,88.9,MEDL,25986138,"McNeely, Jennifer ... - Validation of Self-Administered Single-Item Screening Questions (SISQs) for Unhealthy Alcohol and Drug Use in Primary Care Patients - Journal of general internal medicine 2015;30(12) 1757-1764"
3.222,3.058489,85.9,MEDL,26005041,"Palamar, Joseph J ... - Illicit drug use among rave attendees in a nationally representative sample of US high school seniors - Drug & alcohol dependence 2015;152() 24-31"
2.66,0.654598,35,MEDL,26001246,"Lee, Jiyon ... - ""Do unto others as you would have them do unto you"". breast imagers' perspectives regarding screening mammography for others and for themselves-do they practice what they preach? - American journal of roentgenology (1976) 2015;204(6) 1336-1344"
5.445,0.515494,27.7,MEDL,25734995,"Lam, David K ... - TMPRSS2, a novel membrane-anchored mediator in cancer pain - Pain 2015;156(5) 923-930"
1.233,0.220372,11,MEDL,25381947,"Senaldi, Liana ... - Is ultrasound useful in the diagnosis of adolescents with polycystic ovary syndrome? - Journal of pediatric endocrinology & metabolism 2015;28(5-6) 605-612"
1.557,1.074706,52.7,MEDL,25724313,"Pacione, Donato ... - Cortical screw trajectory for instrumentation and fusion in the setting of osteopathic compression fracture allows for percutaneous kyphoplasty for adjacent level compression fractures - Journal of clinical neuroscience 2015;22(5) 899-904"
2.14,1.083171,53,MEDL,25684069,"Alva, G ... - Skin reactions at the application site of rivastigmine patch (4.6 mg/24 h, 9.5 mg/24 h or 13.3 mg/24 h). a qualitative analysis of clinical studies in patients with Alzheimer's disease - International journal of clinical practice 2015;69(5) 518-530"
4.53,2.969154,85.2,MEDL,25727858,"Valk, Sofie L ... - Multicenter mapping of structural network alterations in autism - Human brain mapping 2015;36(6) 2364-2373"
4.005,0.412969,22,MEDL,25924132,"Levine, David M ... - Medical student nutrition and culinary training - Medical education 2015;49(5) 516-517"
4.005,1.080797,53,MEDL,25924149,"Paul, Suvam ... - Medical student lecture attendance versus iTunes U - Medical education 2015;49(5) 530-531"
2.4,2.041621,75.4,MEDL,24274357,"Gill, Kelly E ... - Reasons for cannabis use among youths at ultra high risk for psychosis - Early intervention in psychiatry 2015;9(3) 207-210"
19.896,6.2417,95.7,MEDL,25840655,"Rosendorff, Clive ... - Treatment of Hypertension in Patients With Coronary Artery Disease. A Scientific Statement from the American Heart Association, American College of Cardiology, and American Society of Hypertension - Journal of the American College of Cardiology 2015;65(18) 1998-2038"
1.564,0.58676,31.5,MEDL,25905684,"Nguyen, Constance T ... - Evaluation of the MMPI-2-RF for Detecting Over-reported Symptoms in a Civil Forensic and Disability Setting - Clinical neuropsychologist 2015;29(2) 255-271"
3.967,0.664035,35.5,MEDL,25595640,"Horng, Annie ... - Topographic deformation patterns of knee cartilage after exercises with high knee flexion. an in vivo 3D MRI study using voxel-based analysis at 3T - European radiology 2015;25(6) 1731-1741"
14.024,6.589754,96.1,MEDL,25950631,"Belmonte, Juan Carlos Izpisua ... - Brains, Genes, and Primates - Neuron 2015;86(3) 617-631"
3.747,0,2,MEDL,24859615,"Stain, Steven C ... - A comprehensive process for disclosing and managing conflicts of interest on perceived bias at the SAGES annual meeting - Surgical endoscopy 2015;29(6) 1334-1340"
1.035,0,2,MEDL,25974348,"Blaser, Martin J - Studying microbiology with Glenn F. Webb - Mathematical biosciences & engineering . MBE 2015;12(4) xvii-xxii"
6.347,6.675901,96.2,MEDL,25657356,"Bryant, Richard A ... - Trajectory of post-traumatic stress following traumatic injury. 6-year follow-up - British journal of psychiatry 2015;206(5) 417-423"
4.323,3.839581,90.1,MEDL,25655894,"Grossin, Nicolas ... - Dietary CML-enriched protein induces functional arterial aging in a RAGE-dependent manner in mice - Molecular nutrition & food research 2015;59(5) 927-938"
19.651,41.386098,99.9,MEDL,25694464,"Stroes, Erik S ... - Statin-associated muscle symptoms. impact on statin therapy-European Atherosclerosis Society Consensus Panel Statement on Assessment, Aetiology and Management - European heart journal 2015;36(17) 1012-1022"
2.582,0.83927,43.6,MEDL,25935710,"Brady, Joanne E ... - Emergency department utilization and subsequent prescription drug overdose death - Annals of epidemiology 2015;25(8) 613-619.e2"
5.986,2.80647,84,MEDL,25643104,"DiMaggio, Charles - Small-area spatiotemporal analysis of pedestrian and bicyclist injuries in New York City - Epidemiology 2015;26(2) 247-254"
2.098,5.383306,94.4,MEDL,26010126,"Raphael, K G ... - Validity of self-reported sleep bruxism among myofascial temporomandibular disorder patients and controls - Journal of oral rehabilitation 2015;42(10) 751-758"
3.225,0.883534,45.4,MEDL,24837610,"Brocato, Jason ... - 10th NTES Conference. Nickel and arsenic compounds alter the epigenome of peripheral blood mononuclear cells - Journal of trace elements in medicine & biology 2015;31() 209-213"
3.458,2.393521,80,MEDL,25110839,"Burton, Charles L ... - Treatment type and demographic characteristics as predictors for cancer adjustment. Prospective trajectories of depressive symptoms in a population sample - Health psychology 2015;34(6) 602-609"
n/a,0.770142,40.5,MEDL,25421865,"Liporace, Frank A ... - The effect of locally delivered recombinant human bone morphogenetic protein-2 with hydroxyapatite/tri-calcium phosphate on the biomechanical properties of bone in diabetes-related osteoporosis - Journal of orthopaedics & traumatology 2015;16(2) 151-159"
2.142,0.864735,44.6,MEDL,25648873,"Valdes, Vanessa ... - Reproducibility over time and effect of low-dose aspirin on soluble P-selectin and soluble CD40 ligand - Journal of thrombosis & thrombolysis 2015;40(1) 83-87"
18.392,1.925956,73.6,MEDL,25683114,"Hsu, Li ... - A model to determine colorectal cancer risk using common genetic susceptibility Loci - Gastroenterology 2015;148(7) 1330-9.e14"
2.951,1.368761,61.8,MEDL,25719460,"Ahsan, Syed F ... - Clinical predictors of abnormal magnetic resonance imaging findings in patients with asymmetric sensorineural hearing loss - JAMA otolaryngology-- head & neck surgery 2015;141(5) 451-456"
6.918,7.078724,96.6,MEDL,25776112,"Solomon, D H ... - Disease activity in rheumatoid arthritis and the risk of cardiovascular events - Arthritis & rheumatology 2015;67(6) 1449-1455"
7.266,2.747973,83.5,MEDL,25788107,"Su, M K ... - Metabolism of classical cannabinoids and the synthetic cannabinoid JWH-018 - Clinical pharmacology & therapeutics 2015;97(6) 562-564"
3.806,4.031803,90.8,MEDL,25795914,"Kanellopoulos, Anastasios John ... - High-irradiance CXL combined with myopic LASIK. flap and residual stroma biomechanical properties studied ex-vivo - British journal of ophthalmology 2015;99(6) 870-874"
7.4,0.61679,33.1,MEDL,25805620,"Horiguchi, Masahito ... - Abrogation of both short and long forms of latent transforming growth factor-beta binding protein-1 causes defective cardiovascular development and is perinatally lethal - Matrix biology 2015;43() 61-70"
10.292,1.865481,72.6,MEDL,25818868,"Isobe, Noriko ... - An ImmunoChip study of multiple sclerosis risk in African Americans - Brain 2015;138(Pt 6) 1518-1530"
5.574,2.449559,80.6,MEDL,25841638,"Benacerraf, Beryl R ... - Consider ultrasound first for imaging the female pelvis - American journal of obstetrics & gynecology 2015;212(4) 450-455"
4.605,6.098791,95.5,MEDL,25883046,"Miao, Zhichao ... - RNA-Puzzles Round II. assessment of RNA structure prediction programs applied to three large RNA structures - RNA 2015;21(6) 1066-1084"
2.664,4.9731,93.5,MEDL,25888013,"Walker, Peter S ... - Function of the medial meniscus in force transmission and stability - Journal of biomechanics 2015;48(8) 1383-1388"
1.677,0.207098,10.3,MEDL,25910533,"Zamor, Natacha ... - Endocarditic sinus of valsalva fistulae to right ventricular outflow tract in adult ventricular septal defects - Journal of clinical anesthesia 2015;27(4) 347-352"
3.365,0.677653,36.1,MEDL,25987775,"Pan, Calvin Q ... - Similar efficacy and safety of tenofovir in Asians and non-Asians with chronic hepatitis B - World journal of gastroenterology . WJG 2015;21(18) 5524-5531"
6.607,0.87457,45.1,MEDL,25995044,"Schmidt, Ann Marie - The growing problem of obesity. mechanisms, consequences, and therapeutic approaches - Arteriosclerosis, thrombosis, & vascular biology 2015;35(6) e19-e23"
3.901,1.602258,67.5,MEDL,26000321,"Jokubaitis, Vilija G ... - Predictors of disability worsening in clinically isolated syndrome - Annals of clinical & translational neurology 2015;2(5) 479-491"
5.426,0,2,MEDL,26000527,"Lindau, Stacy Tessler ... - Female sexual dysfunction. focus on low desire - Obstetrics & gynecology 2015;125(6) 1495-1496"
0.667,0,2,MEDL,26002236,"Godoy, Myrna C B ... - Pitfalls in pulmonary nodule characterization - Seminars in roentgenology 2015;50(3) 164-174"
2.581,5.527619,94.6,MEDL,26005358,"Strand, Vibeke ... - Safety and efficacy of US-approved viscosupplements for knee osteoarthritis. a systematic review and meta-analysis of randomized, saline-controlled trials - Journal of pain research 2015;8() 217-228"
n/a,7.36782,96.8,MEDL,26005584,"Manchikanti, Laxmaiah ... - Comparison of the efficacy of saline, local anesthetics, and steroids in epidural and facet joint injections for the management of spinal pain. A systematic review of randomized controlled trials - Surgical neurology international 2015;6(Suppl 4) S194-S235"
2.765,0.606544,32.6,MEDL,26009199,"Stroemlund, Line Waring ... - Gap junctions-guards of excitability - Transactions (Biochemical Society (Great Britain)) 2015;43(3) 508-512"
47.831,0,2,MEDL,26009220,"Ofri, Danielle - The marathon of diabetes - Lancet 2015;385(9982) 2039-2040"
1.386,1.559027,66.5,MEDL,26010283,"Rosenfeld, Peri ... - Evaluating the Short- and Long-term Outcomes of a Post-BSN Residency Program. Findings of a Retrospective Study of Nurse Residents, 2005-2012 - Journal of nursing administration 2015;45(6) 331-338"
4.863,0.817407,42.6,MEDL,26015324,"Sturm, Amy C ... - Use of whole exome sequencing for the identification of ito-based arrhythmia mechanism and therapy - Journal of the American Heart Association 2015;4(5) -"
0.79,2.281185,78.7,MEDL,26015612,"Tejwani, Nirmal C ... - Supination external rotation ankle fractures. A simpler pattern with better outcomes - Indian journal of orthopaedics 2015;49(2) 219-222"
7.198,0.443642,23.8,MEDL,26019142,"Ben-Gal, Yanai ... - Surgical Versus Percutaneous Coronary Revascularization for Multivessel Disease in Diabetic Patients With Non-ST-Segment-Elevation Acute Coronary Syndrome. Analysis From the Acute Catheterization and Early Intervention Triage Strategy Trial - Circulation. Cardiovascular interventions 2015;8(6) -"
1.312,1.009013,50.4,MEDL,25997102,"Jeffery, Diana D ... - Self-Reported Sexual Function Measures Administered to Female Cancer Patients. A Systematic Review, 2008-2014 - Journal of psychosocial oncology 2015;33(4) 433-466"
4.293,1.557991,66.5,MEDL,26003149,"Shah, Ankit B ... - Congenital defects of the pericardium. a review - European heart journal cardiovascular Imaging 2015;16(8) 821-827"
2.612,0.494996,26.6,MEDL,26003203,"Melis, Marcovalerio ... - Does lymph node ratio affect prognosis in gastroesophageal cancer? - American journal of surgery 2015;210(3) 443-450"
5.157,0.535126,28.8,MEDL,26003206,"Bryk, Darren J ... - Natural History of Pathologically Benign Multi-parametric MRI Cancer Suspicious Regions Following MRI-Ultrasound Fusion-targeted Biopsy - Journal of urology 2015;194(5) 1234-1240"
3.974,0.583961,31.4,MEDL,26003574,"Newnham, Elizabeth A ... - The youth readiness intervention for war-affected youth - Journal of adolescent health 2015;56(6) 606-611"
2.885,0.45638,24.5,MEDL,26004194,"Ejo, Mebrat ... - First insights into circulating Mycobacterium tuberculosis complex lineages and drug resistance in Guinea - Infection, genetics & evolution 2015;33() 314-319"
11.412,0.23977,12.1,MEDL,26005113,"Watson, Brendon O ... - Neural syntax in mental disorders - Biological psychiatry 2015;77(12) 998-1000"
1.455,0.985559,49.5,MEDL,26007311,"Hendricks-Munoz, Karen D ... - Skin-to-Skin Care and the Development of the Preterm Infant Oral Microbiome - American journal of perinatology 2015;32(13) 1205-1216"
1.317,0.209049,10.4,MEDL,26009972,"Hu, Stephanie W ... - Mycosis Fungoides with Epidermal Mucinosis. A Variant of Mycosis Fungoides with a Spongiosis-like Pattern - Journal of cutaneous pathology 2015;42(10) 730-738"
2.143,0.225884,11.4,MEDL,26010701,"Yan, Jianyun ... - Generation of a tamoxifen inducible Tnnt2 knock-in mouse model for cardiac studies - Genesis 2015;53(6) 377-386"
2.902,0.855308,44.2,MEDL,26010838,"Tiefer, Leonore ... - Missed Opportunities in the Patient-Focused Drug Development Public Meeting and Scientific Workshop on Female Sexual Dysfunction Held at the FDA, October 2014 - Journal of sex research 2015;52(6) 601-603"
1.633,0.945112,47.9,MEDL,26010970,"Bertisch, Hilary ... - Measuring positive affect and well-being after spinal cord injury. Development and psychometric characteristics of the SCI-QOL Positive Affect and Well-being bank and short form - Journal of spinal cord medicine 2015;38(3) 356-365"
3.068,0,2,MEDL,26011239,"Fishberger, Steven B ... - Applying Cardiac Resynchronization Criteria to Pediatric Patients. Fitting a Square Peg into a Round Hole? - Journal of cardiovascular electrophysiology 2015;26(8) 890-892"
1.547,0.858378,44.4,MEDL,26014316,"Fox, Nathan S ... - Gestational age at cervical length and fetal fibronectin assessment and the incidence of spontaneous preterm birth in twins - Journal of ultrasound in medicine 2015;34(6) 977-984"
n/a,0.135532,6.6,MEDL,26015992,"Seixas, Azizi ... - Relationship between Visual Impairment, Insomnia, Anxiety/Depressive Symptoms among Russian Immigrants - Journal of sleep medicine & disorders 2015;1(2) -"
4.663,2.033859,75.3,MEDL,26018158,"Pan, Ruimin ... - The V1V2 Region of HIV-1 gp120 Forms a Five-Stranded Beta Barrel - Journal of virology 2015;89(15) 8003-8010"
2.728,1.913953,73.4,MEDL,26020041,"Parekh, Parth J ... - Endoscopic ultrasound-guided liver biopsy - Endoscopic ultrasound 2015;4(2) 85-91"
6.044,0,2,MEDL,26020419,"Berger, Kenneth I ... - Rebuttal From Drs Berger, Goldring, and Oppenheimer - Chest 2015;148(5) 1137-1138"
1.802,0.267883,13.7,MEDL,26020549,"Yi, Stella S ... - Self-reported sitting time in new york city adults, the physical activity and transit survey, 2010-2011 - Preventing chronic disease 2015;12() E85-E85"
6.044,1.179391,56.3,MEDL,26020800,"Berger, Kenneth I ... - Point. Should Oscillometry be used to Screen for Airway Disease. Yes - Chest 2015;148(5) 1131-1135"
2.614,0.753272,39.7,MEDL,26024341,"Weiden, Michael D ... - Biomarkers of World Trade Center Particulate Matter Exposure. Physiology of Distal Airway and Blood Biomarkers that Predict FEV1 Decline - Seminars in respiratory & critical care medicine 2015;36(3) 323-333"
2.614,0.873526,45,MEDL,26024347,"Friedman-Jimenez, George ... - Occupational asthma and work-exacerbated asthma - Seminars in respiratory & critical care medicine 2015;36(3) 388-407"
2.614,1.093477,53.4,MEDL,26024349,"Thurston, George ... - Ambient particulate matter air pollution and cardiopulmonary diseases - Seminars in respiratory & critical care medicine 2015;36(3) 422-432"
3.737,1.031033,51.2,MEDL,26024598,"Alpert, Jeffrey B ... - Imaging the Solitary Pulmonary Nodule - Clinics in chest medicine 2015;36(2) -"
3.737,0,2,MEDL,26024607,"Shiau, Maria ... - Imaging of the Central Airways with Bronchoscopic Correlation. Pictorial Essay - Clinics in chest medicine 2015;36(2) -"
8.204,3.764242,89.7,MEDL,26025097,"Freund, K Bailey ... - Intraocular Pressure in Patients with Neovascular Age-Related Macular Degeneration Receiving Intravitreal Aflibercept or Ranibizumab - Ophthalmology 2015;122(9) 1802-1810"
1.842,1.524124,65.7,MEDL,26025348,"Attenberger, Ulrike ... - Whole-body FDG PET-MR oncologic imaging. pitfalls in clinical interpretation related to inaccurate MR-based attenuation correction - Abdominal imaging 2015;40(6) 1374-1386"
n/a,0.647944,34.7,MEDL,25656669,"Orsini, Jose ... - Massive cerebral edema resulting in brain death as a complication of Cryptococcus neoformans meningitis - Journal of community hospital internal medicine perspectives 2015;5(1) 26098-26098"
2.351,0.360416,19,MEDL,25255733,"Orsini, Jose ... - Prognostic factors associated with adverse outcome among critically ill elderly patients admitted to the intensive care unit - Geriatrics & gerontology international 2015;15(7) 889-894"
2.187,0.929577,47.3,MEDL,25676463,"Vandegrift, Meredith T ... - Acellular dermal matrix-based gene therapy augments graft incorporation - Journal of surgical research 2015;195(1) 360-367"
3.263,1.540317,66.1,MEDL,25352076,"Bergman, Michael ... - Dysglycemia and long-term mortality. observations from the Israel study of glucose intolerance, obesity and hypertension - Diabetes/metabolism research & reviews 2015;31(4) 368-375"
3.858,2.440135,80.5,MEDL,25790405,"Katigbak, Carina ... - Partners in health. a conceptual framework for the role of community health workers in facilitating patients' adoption of healthy behaviors - American journal of public health. AJPH 2015;105(5) 872-880"
7.592,8.558206,97.6,MEDL,25901057,"Krumholz, Allan ... - Evidence-based guideline. Management of an unprovoked first seizure in adults. Report of the Guideline Development Subcommittee of the American Academy of Neurology and the American Epilepsy Society - Neurology 2015;84(16) 1705-1713"
n/a,n/a,n/a,SCOPUS,84925947239,"Brillant, MT ... - Developing the advanced practice recruitment strategy at an academic medical center. The APRN pipeline - Nurse leader 2015;13(2) 39-42"
n/a,n/a,n/a,SCOPUS,84926139917,"Berman, A ... - Double take.is re-exposure necessary to explain delayed recurrent opioid toxicity? - Emergency medicine 2015;47(3) 121-124"
2.916,2.977465,85.3,MEDL,25863467,"Khan, M R ... - STI/HIV Sexual Risk Behavior and Prevalent STI Among Incarcerated African American Men in Committed Partnerships. The Significance of Poverty, Mood Disorders, and Substance Use - AIDS & behavior 2015;19(8) 1478-1490"
1.076,0.284643,14.7,MEDL,25089607,"Webman, Rachel ... - Spontaneous Regression of Thoracic and Extraperitoneal Glial Implants in Child With Gliomatosis Peritonei After Resection of Ovarian Teratoma - Journal of pediatric hematology/oncology 2015;37(3) 230-231"
3.677,1.170603,56,MEDL,25951876,"Mazer-Amirshahi, Maryann ... - Drug shortages. Implications for medical toxicology - Clinical toxicology (Philadelphia) 2015;53(6) 519-524"
4.728,0.850179,44,MEDL,25910762,"Smith-Coggins, Rebecca ... - American board of emergency medicine report on residency training information (2014-2015) - Annals of emergency medicine 2015;65(5) 584-594"
4.728,6.090352,95.5,MEDL,25952503,"Hoppe, Jason A ... - Opioid Prescribing in a Cross Section of US Emergency Departments - Annals of emergency medicine 2015;66(3) 253-259.e1"
3.439,3.235702,87,MEDL,25865597,"Kim, Hong K ... - Reducing the harm of opioid overdose with the safe use of naloxone . a pharmacologic review - Expert opinion on drug safety 2015;14(7) 1137-1146"
n/a,2.365132,79.7,MEDL,25387562,"Laskowski, Larissa K ... - Evolution of the NBOMes. 25C- and 25B- Sold as 25I-NBOMe - Journal of medical toxicology 2015;11(2) 237-241"
1.494,0.093258,4.6,MEDL,25936477,"Ward, Michael J ... - Emergency medicine in the Veterans Health Administration-results from a nationwide survey - American journal of emergency medicine 2015;33(7) 899-903"
6.08,1.84838,72.3,MEDL,25563724,"Ko, Kang I ... - Diabetes reduces mesenchymal stem cells in fracture healing through a TNFalpha-mediated mechanism - Diabetologia 2015;58(3) 633-642"
2.369,3.689854,89.4,MEDL,25681312,"Bhandari, Mohit ... - Hip fracture evaluation with alternatives of total hip arthroplasty versus hemiarthroplasty (HEALTH). protocol for a multicentre randomised trial - BMJ open 2015;5(2) e006263-e006263"
12.188,18.597962,99.5,MEDL,25266456,"Einhorn, Thomas A ... - Fracture healing. mechanisms and interventions - Nature reviews. Rheumatology 2015;11(1) 45-54"
2.158,3.329151,87.6,MEDL,25920340,"Abdulla, Sean Y ... - Is exercise effective for the management of subacromial impingement syndrome and other soft tissue injuries of the shoulder? A systematic review by the Ontario Protocol for Traffic Injury Management (OPTIMa) Collaboration - Manual therapy 2015;20(5) 646-656"
3.897,0,2,MEDL,25968894,"Ziemke, Gregg ... - Does Coordinated, Multidisciplinary Treatment Limit Medical Disability and Attrition Related to Spine Conditions in the US Navy? - Clinical orthopaedics & related research 2015;473(9) 2920-2928"
n/a,1.063975,52.4,MEDL,25563210,"Brod, Meryl ... - Validation of the adult attention-deficit/hyperactivity disorder quality-of-life scale in European patients. comparison with patients from the USA - Attention deficit & hyperactivity disorders 2015;7(2) 141-150"
2.563,4.426588,92.1,MEDL,24880236,"Scheer, Justin K ... - Maintenance of radiographic correction at 2 years following lumbar pedicle subtraction osteotomy is superior with upper thoracic compared with thoracolumbar junction upper instrumented vertebra - European spine journal 2015;24 Suppl 1() S121-S130"
2.73,3.306475,87.4,MEDL,25979552,"Ding, David Y ... - Total shoulder arthroplasty using a subscapularis-sparing approach. a radiographic analysis - Journal of shoulder & elbow surgery 2015;24(6) 831-837"
1.915,0.512125,27.5,MEDL,25827757,"de Godoy, Luciana B M ... - New insights on the pathophysiology of inspiratory flow limitation during sleep - Lung 2015;193(3) 387-392"
1.076,0.205151,10.2,MEDL,25739027,"Akshintala, Srivandana ... - Isolated Midbrain Ischemic Infarct in Association With Hyperlipoproteinemia (a). A Report of 2 Adolescent Patients - Journal of pediatric hematology/oncology 2015;37(4) 315-318"
2.513,1.077303,52.8,MEDL,25556988,"Akshintala, Srivandana ... - Phase 1 trial and pharmacokinetic study of the oral platinum analog satraplatin in children and young adults with refractory solid tumors including brain tumors - Pediatric blood & cancer 2015;62(4) 603-610"
n/a,0.573741,30.8,MEDL,25972901,"Lodish, Maya ... - Patterns of thyroid hormone levels in pediatric medullary thyroid carcinoma patients on vandetanib therapy - International journal of pediatric endocrinology 2015;2015(1) 3-3"
2.98,1.234832,58,MEDL,25293439,"Nguyen, Rosa ... - Characterization of spinal findings in children and adults with neurofibromatosis type 1 enrolled in a natural history study using magnetic resonance imaging - Journal of neuro-oncology 2015;121(1) 209-215"
2.778,0.37154,19.7,MEDL,26026377,"VanCompernolle, Scott ... - Inhibition of HIV infection by caerin 1 antimicrobial peptides - Peptides 2015;71() 296-303"
3.391,0.587323,31.6,MEDL,26026625,"Jean-Pierre, Pascal ... - Self-reported memory problems in adult-onset cancer survivors. effects of cardiovascular disease and insomnia - Sleep medicine 2015;16(7) 845-849"
3.398,0.635,34,MEDL,26026865,"Le, Jeffrey ... - Predictors of Access Site Crossover in Patients Who Underwent Transradial Coronary Angiography - American journal of cardiology 2015;116(3) 379-383"
7.338,0.577803,31.1,MEDL,26028533,"Tsai, Su-Yi ... - Efficient Generation of Cardiac Purkinje Cells from ESCs by Activating cAMP Signaling - Stem cell reports 2015;4(6) 1089-1102"
n/a,0.091085,4.5,MEDL,26028994,"Lepor, Herbert - Using the 4Kscore Test and Magnetic Resonance Imaging Results to Avoid Unnecessary Prostate Biopsy - Reviews in urology 2015;17(1) 1-2"
3.104,0.561946,30.2,MEDL,26029066,"Delis, Foteini ... - Regulation of ethanol intake under chronic mild stress. roles of dopamine receptors and transporters - Frontiers in behavioral neuroscience 2015;9() 118-118"
21.506,1.492364,65,MEDL,26030024,"Sellars, MacLean ... - Regulation of DNA methylation dictates Cd4 expression during the development of helper and cytotoxic T cell lineages - Nature immunology 2015;16(7) 746-754"
2.499,1.552207,66.4,MEDL,26030214,"Cuellar, Jason M ... - Does aspirin administration increase perioperative morbidity in patients with cardiac stents undergoing spinal surgery? - Spine 2015;40(9) 629-635"
2.918,1.548823,66.3,MEDL,26030249,"Jain, Manu ... - Multiphoton microscopy. a potential intraoperative tool for the detection of carcinoma in situ in human bladder - Archives of pathology & laboratory medicine 2015;139(6) 796-804"
5.41,0.517181,27.8,MEDL,26033939,"Baldinger, Samuel H ... - Electrogram Analysis and Pacing Are Complimentary for Recognition of Abnormal Conduction and Far - Field Potentials during Substrate Mapping of Infarct - Related Ventricular Tachycardia - Circulation. Arrhythmia & electrophysiology 2015;8(4) 874-881"
1.86,0.433273,23.2,MEDL,26034873,"Veras, Andre B ... - Paranoid delusional disorder follows social anxiety disorder in a long-term case series. evolutionary perspective - Journal of nervous & mental disease 2015;203(6) 477-479"
5.291,4.553296,92.5,MEDL,26035191,"Faedda, Gianni L ... - Precursors of bipolar disorders. a systematic literature review of prospective studies - Journal of clinical psychiatry 2015;76(5) 614-624"
5.003,0.606399,32.6,MEDL,26035329,"Ren, Wuze ... - Fast disease progression in simian HIV-infected female macaque is accompanied by a robust local inflammatory innate immune and microbial response - AIDS 2015;29(10) F1-F8"
2.562,1.381005,62.1,MEDL,26035482,"Sani, Mamane ... - Daily activity patterns of 2316 men and women from five countries differing in socioeconomic development - Chronobiology international 2015;32(5) 650-656"
2.644,1.265815,58.9,MEDL,26036901,"Tal, Reshef ... - The emerging role of angiogenic factor dysregulation in the pathogenesis of polycystic ovarian syndrome - Seminars in reproductive medicine 2015;33(3) 195-207"
5.835,1.653555,68.6,MEDL,26037050,"Grossman, Elan J ... - N-acetyl-aspartate levels correlate with intra-axonal compartment parameters from diffusion MRI - Neuroimage 2015;118() 334-343"
5.835,0.815624,42.5,MEDL,26037053,"Szulc, Kamila U ... - 4D MEMRI atlas of neonatal FVB/N mouse brain development - Neuroimage 2015;118() 49-62"
4.706,1.392981,62.4,MEDL,26037603,"Wahlqvist, Mark L ... - Early-life influences on obesity. from preconception to adolescence - Annals of the New York Academy of Sciences 2015;1347() 1-28"
2.631,1.554685,66.4,MEDL,26037845,"Ahmed, Bilal ... - Cortical feature analysis and machine learning improves detection of ""MRI-negative"" focal cortical dysplasia - Epilepsy & behavior 2015;48() 21-28"
3.806,0.509845,27.4,MEDL,26038391,"Rosenbaum, James T ... - Fibrosis, gene expression and orbital inflammatory disease - British journal of ophthalmology 2015;99(10) 1424-1429"
2.806,0.841501,43.6,MEDL,26039080,"Thanos, Panayotis K ... - Roux-en-Y Gastric Bypass Alters Brain Activity in Regions that Underlie Reward and Taste Perception - PLoS one 2015;10(6) e0125570-e0125570"
2.806,1.86469,72.6,MEDL,26039103,"Savetsky, Ira L ... - Th2 cytokines inhibit lymphangiogenesis - PLoS one 2015;10(6) e0126908-e0126908"
3.532,0.910259,46.5,MEDL,26042053,"Pandi-Perumal, Seithikurippu R ... - Project Stakeholder Management in the Clinical Research Environment. How to Do it Right - Frontiers in psychiatry 2015;6() 71-71"
1.82,1.671065,68.9,MEDL,26043048,"Rathod, Parthiv A ... - Reducing Blood Loss in Bilateral Total Knee Arthroplasty with Patient-Specific Instrumentation - Orthopedic clinics of North America 2015;46(3) 343-350"
1.82,2.685603,82.9,MEDL,26043050,"Yoon, Richard S ... - Definitive Fixation of Tibial Plateau Fractures - Orthopedic clinics of North America 2015;46(3) 363-375"
1.264,3.208379,86.8,MEDL,26043142,"Friedmann, David R ... - Nonschwannoma Tumors of the Cerebellopontine Angle - Otolaryngologic clinics of North America 2015;48(3) 461-475"
26.561,0.984667,49.4,MEDL,26043341,"Galderisi, Silvana ... - Toward a new definition of mental health - World psychiatry . official journal of the World Psychiatric Association (WPA) 2015;14(2) 231-233"
1.874,2.016727,75,MEDL,26043935,"Szpalski, Marek ... - A new approach to prevent contralateral hip fracture. Evaluation of the effectiveness of a fracture preventing implant - Clinical biomechanics 2015;30() 713-719"
13.965,4.813331,93.2,MEDL,26044248,"Bezzina, Connie R ... - Genetics of sudden cardiac death - Circulation research 2015;116(12) 1919-1936"
3.7,0,2,MEDL,26046866,"Mosca, Ralph S - Invited Commentary - Annals of thoracic surgery 2015;99(6) 2157-2157"
2.696,2.297032,78.9,MEDL,26047344,"Skeppholm, Martin ... - Evaluation of mobility and stability in the Discover artificial disc. an in vivo motion study using high-accuracy 3D CT data - Journal of neurosurgery. Spine 2015;23(3) 383-389"
2.57,0,2,MEDL,26048254,"Calzada, Esther ... - Early Academic Achievement Among American Low-Income Black Students from Immigrant and Non-Immigrant Families - Prevention science 2015;16(8) 1159-1168"
6.189,0.415465,22.2,MEDL,26048387,"Ladapo, Joseph A ... - Projected morbidity and mortality from missed diagnoses of coronary artery disease in the United States - International journal of cardiology 2015;195() 250-252"
3.791,2.504584,81.2,MEDL,26048586,"Farzan, Shohreh F ... - Risk of death from cardiovascular disease associated with low-level arsenic exposure among long-term smokers in a US population-based study - Toxicology & applied pharmacology 2015;287(2) 93-97"
2.077,1.659821,68.7,MEDL,26048615,"Nagy, Ahmed ... - The Effect of Bolus Consistency on Hyoid Velocity in Healthy Swallowing - Dysphagia 2015;30(4) 445-451"
3.264,0.816435,42.6,MEDL,26045991,"Liang, Jiaqian ... - LEF1 targeting EMT in prostate cancer invasion is mediated by miR-181a - American journal of cancer research 2015;5(3) 1124-1132"
2.614,2.440791,80.5,MEDL,25313847,"Sharan, Ashwini ... - Analysis of adverse events in the management of chronic migraine by peripheral nerve stimulation - Neuromodulation 2015;18(4) 305-12; discussion 312"
4.84,3.749835,89.7,MEDL,25392318,"Bester, M ... - Non-Gaussian diffusion MRI of gray matter is associated with cognitive impairment in multiple sclerosis - Multiple sclerosis 2015;21(7) 935-944"
4.706,1.137955,54.9,MEDL,25524463,"Gumaste, P V ... - Skin cancer risk in BRCA1/2 mutation carriers - British journal of dermatology 2015;172(6) 1498-1506"
11.702,1.291102,59.6,MEDL,25533804,"Abate, F ... - A novel patient-derived tumorgraft model with TRAF1-ALK anaplastic large-cell lymphoma translocation - Leukemia 2015;29(6) 1390-1401"
1.262,2.979784,85.3,MEDL,25608033,"Paul, Margaret M ... - The state of population health surveillance using electronic health records. a narrative review - Population health management 2015;18(3) 209-216"
[truncated: 2,586 more rows]
